# Supplementary material for: Regulation of Human Endogenous Metabolites by Drug Transporters and Drug Metabolizing Enzymes: An Analysis of Targeted SNP-Metabolite Associations
Source: Metabolites. 2023 Jan 24;13(2):171. doi: 10.3390/metabo13020171 (PMC9958903; doi:10.3390/metabo13020171)
Supplement: Supplementary file 1 [file metabolites-13-00171-s001.zip]

Archive with 5 entries (4 files):
- 012323_SupplementaryFiles/
- 012323_SupplementaryFiles/012323_SupplementaryFigureS1.pdf
- __MACOSX/012323_SupplementaryFiles/._012323_SupplementaryFigureS1.pdf
- 012323_SupplementaryFiles/012323_SupplementaryTablesS1-4.xlsx
- __MACOSX/012323_SupplementaryFiles/._012323_SupplementaryTablesS1-4.xlsx
