# Supplementary material for: Regulation of Human Endogenous Metabolites by Drug Transporters and Drug Metabolizing Enzymes: An Analysis of Targeted SNP-Metabolite Associations
Source: Metabolites. 2023 Jan 24;13(2):171. doi: 10.3390/metabo13020171 (PMC9958903; doi:10.3390/metabo13020171)
Supplement: Supplementary file 1 [file metabolites-13-00171-s001.zip › 012323_SupplementaryFiles/012323_SupplementaryTablesS1-4.xlsx]

## Sheet: Supplementary Table S1
Supplementary Table S1: Original list of genes selected for targeted SNP associations. These genes include transporters, enzymes, and related proteins that are known to handle small molecules or related to proteins that do.
Gene Symbol
AACS
AANAT
AASDH
ABCA1
ABCA10
ABCA11P
ABCA12
ABCA13
ABCA17P
ABCA2
ABCA3
ABCA4
ABCA5
ABCA6
ABCA7
ABCA8
ABCA9
ABCB1
ABCB10
ABCB11
ABCB2
ABCB3
ABCB4
ABCB5
ABCB6
ABCB7
ABCB8
ABCB9
ABCC1
ABCC10
ABCC11
ABCC12
ABCC13
ABCC2
ABCC3
ABCC4
ABCC5
ABCC6
ABCC8
ABCC9
ABCD1
ABCD2
ABCD3
ABCD4
ABCE1
ABCF1
ABCF2
ABCF3
ABCG1
ABCG2
ABCG4
ABCG5
ABCG8
ABP1
ACAT1
ACSBG1
ACSBG2
ACSF2
ACSF3
ACSL1
ACSL3
ACSL4
ACSL5
ACSL6
ACSM1
ACSM2A
ACSM2B
ACSM3
ACSM4
ACSM5
ACSM6
ACSS1
ACSS2
ACSS3
ACY3
ADH1A
ADH1B
ADH1C
ADH4
ADH5
ADH6
ADH7
ADHFE1
AFP
AGXT
AGXT2
AHR
AIG1
AKAP9
AKR1A1
AKR1B1
AKR1B10
AKR1B15
AKR1C1
AKR1C2
AKR1C3
AKR1C4
AKR1C5P
AKR1C6P
AKR1C7P
AKR1C8P
AKR1D1
AKR1E2
AKR7A2
AKR7A3
ALB
ALDH16A1
ALDH18A1
ALDH1A1
ALDH1A2
ALDH1A3
ALDH1B1
ALDH1L1
ALDH1L2
ALDH2
ALDH3A1
ALDH3A2
ALDH3B1
ALDH3B2
ALDH4A1
ALDH5A1
ALDH6A1
ALDH7A1
ALDH8A1
ALDH9A1
ALDOB
ALG1
ALG10
ALG10B
ALG11
ALG12
ALG13
ALG14
ALG2
ALG3
ALG5
ALG6
ALG8
ALG9
ANKH
AOX1
APOA2
ARNT
ARS2
ARSA
ARSB
ARSC2
ARSD
ARSF
ARSG
ARSH
ARSI
ARSJ
ARSK
ARSL
ARVCF
AS3MT
ASNA1
ASS1
ATG9B
ATP7A
ATP7B
BAAT
BDH2
BHLHB5
BHMT
BHMT2
C3orf15
C3orf36
CAT
CBR1
CBR3
CBR4
CCBL1
CCBL2
CCBP2
CDA
CDKN1C
CES1
CES2
CES3
CES4A
CES5A
CFTR
CHRNA2
CHST1
CHST10
CHST11
CHST12
CHST13
CHST14
CHST15
CHST2
CHST3
CHST4
CHST5
CHST6
CHST7
CHST8
CHST9
CLYBL
COL18A1
COMT
COMTD1
CREBL1
CROT
CRYZ
CTNS
CTSK
CYB561
CYB561A3
CYB561D1
CYB561D2
CYB5B
CYB5D1
CYB5D2
CYB5R1
CYB5R2
CYB5R3
CYB5R4
CYB5RL
CYBRD1
CYP11A1
CYP11B1
CYP11B2
CYP17A1
CYP19A1
CYP1A1
CYP1A2
CYP1B1
CYP1D1P
CYP20A1
CYP21A1P
CYP21A2
CYP24A1
CYP26A1
CYP26B1
CYP26C1
CYP27A1
CYP27B1
CYP27C1
CYP2A13
CYP2A6
CYP2A7
CYP2A7P1
CYP2AB1P
CYP2AC1P
CYP2B6
CYP2B7P
CYP2C115P
CYP2C18
CYP2C19
CYP2C23P
CYP2C56P
CYP2C58P
CYP2C59P
CYP2C60P
CYP2C61P
CYP2C63P
CYP2C64P
CYP2C8
CYP2C9
CYP2D6
CYP2D7
CYP2D7P1
CYP2D8P
CYP2E1
CYP2F1
CYP2F2P
CYP2G1P
CYP2G2P
CYP2J2
CYP2R1
CYP2S1
CYP2T1P
CYP2T3P
CYP2U1
CYP2W1
CYP39A1
CYP3A137P
CYP3A4
CYP3A43
CYP3A5
CYP3A51P
CYP3A52P
CYP3A54P
CYP3A7
CYP46A1
CYP46A4P
CYP4A11
CYP4A22
CYP4A26P
CYP4A27P
CYP4A43P
CYP4A44P
CYP4B1
CYP4F10P
CYP4F11
CYP4F12
CYP4F2
CYP4F22
CYP4F23P
CYP4F24P
CYP4F25P
CYP4F26P
CYP4F27P
CYP4F29P
CYP4F3
CYP4F30P
CYP4F31P
CYP4F32P
CYP4F33P
CYP4F34P
CYP4F35P
CYP4F36P
CYP4F44P
CYP4F45P
CYP4F59P
CYP4F60P
CYP4F61P
CYP4F62P
CYP4F8
CYP4F9P
CYP4V2
CYP4X1
CYP4Z1
CYP4Z2P
CYP51A1
CYP51A1P1
CYP51A1P2
CYP51A1P3
CYP7A1
CYP7B1
CYP8B1
CYR61
DAO
DDO
DDOST
DHDH
DHRS1
DHRS11
DHRS12
DHRS13
DHRS2
DHRS3
DHRS4
DHRS4L1
DHRS4L2
DHRS7
DHRS7B
DHRS7C
DHRS9
DHRSX
DIRC2
DMGDH
DNTTIP2
DPEP1
DPYD
DPYS
DPYSL2
DPYSL3
DPYSL4
DPYSL5
EAF2
ECI2
EHHADH
ELP3
ENPEP
ENSG00000226215
ENSG00000231974
EPHX1
EPHX2
EPHX3
EPHX4
EXOC6
FAAH
FABP1
FAM82A
FCER1G
FLVCR1
FLVCR2
FMO1
FMO2
FMO3
FMO4
FMO5
FMO6P
G0S2
G6PD
GALNS
GALNT1
GALNT10
GALNT11
GALNT12
GALNT13
GALNT14
GALNT15
GALNT16
GALNT17
GALNT18
GALNT2
GALNT3
GALNT4
GALNT5
GALNT6
GALNT7
GALNT8
GALNT9
GALNTL5
GALNTL6
GAMT
GCLC
GCLM
GCNT1
GCNT2
GCNT3
GCNT7
GGT1
GGT6
GGT7
GIPC2
GK
GLOD5
GLYAT
GLYATL1
GNMT
GNPNAT1
GNS
GPLD1
GPX1
GPX2
GPX3
GPX4
GPX5
GPX6
GPX7
GPX8
GSR
GSS
GSTA1
GSTA2
GSTA3
GSTA4
GSTA5
GSTA6P
GSTA7P
GSTCD
GSTK1
GSTM1
GSTM2
GSTM3
GSTM4
GSTM5
GSTO1
GSTO2
GSTO3P
GSTP1
GSTT1
GSTT2
GSTT2B
GSTZ1
GUSB
GZMB
HAGH
HAO2
HLA-DOB
HMGCR
HNF1A
HNF1B
HNF4A
HNF4G
HNMT
HNRPA3
HPGDS
HSD11B1
HSD11B2
HSD17B1
HSD17B10
HSD17B11
HSD17B12
HSD17B13
HSD17B14
HSD17B2
HSD17B3
HSD17B4
HSD17B6
HSD3B1
HSD3B2
HSD3B7
HSDL1
HSDL2
IAPP
IDS
IGF2R
IGSF23
INMT
INTS12
KAT14
KAT2A
KAT2B
KCNAB1
KCNAB2
KCNAB3
KCNJ11
KCNK5
KHK
LETM1
LETM2
LETMD1
LOC13308
LOC728667
LOC731356
LOC731931
LPAL2
LRRC19
MAGT1
MAOA
MAOB
MAT1A
METAP1
MGAT1
MGAT2
MGAT3
MGAT4A
MGAT4B
MGAT4C
MGAT4D
MGAT5
MGAT5B
MGST1
MGST2
MGST3
MME
MPC1
MPC1L
MPC2
MPDU1
MPO
MTCH1
MTCH2
MTHFR
MTTP
NAA10
NAA11
NAA15
NAA16
NAA20
NAA25
NAA30
NAA35
NAA38
NAA40
NAA50
NAA60
NAA80
NAGS
NAT1
NAT10
NAT14
NAT16
NAT2
NAT6
NAT8
NAT8L
NAT9
NATP
NFE2L2
NHLRC1
NIPA1
NIPA2
NNMT
NOS1
NOS2A
NOS3
NPC1
NPC1L1
NQO1
NQO2
NR1D1
NR1D2
NR1H2
NR1H3
NR1H4
NR1H5P
NR1I2
NR1I3
NR2C1
NR2C2
NR2E1
NR2E3
NR2F1
NR2F2
NR2F6
NR3C1
NR3C2
NR4A1
NR4A2
NR4A3
NR5A1
NR5A2
NR6A1
ORM1
ORM2
PBLD
PCK2
PDE3A
PDE3B
PKD2
PLA2G12B
PLG
PLGLB1
PNMT
PON1
PON2
PON3
POR
PPARA
PPARD
PPARG
PPP1R9A
PRKAB2
PSMB8
PTGIS
RALBP1
RARA
RARB
RARG
RHAG
RHBG
RHCG
RP11-407N17.3
RXRA
RXRB
RXRG
SAT1
SAT2
SATL1
SEC16B
SERPINA7
SFXN1
SFXN2
SFXN3
SFXN4
SFXN5
SGOL2
SGSH
SHBG
SHMT1
SLC10A1
SLC10A2
SLC10A3
SLC10A4
SLC10A5
SLC10A6
SLC10A7
SLC11A1
SLC11A2
SLC12A1
SLC12A2
SLC12A3
SLC12A4
SLC12A5
SLC12A6
SLC12A7
SLC12A8
SLC12A9
SLC13A1
SLC13A2
SLC13A3
SLC13A4
SLC13A5
SLC14A1
SLC14A2
SLC15A1
SLC15A2
SLC15A3
SLC15A4
SLC15A5
SLC16A1
SLC16A10
SLC16A11
SLC16A12
SLC16A13
SLC16A14
SLC16A2
SLC16A3
SLC16A4
SLC16A5
SLC16A6
SLC16A7
SLC16A8
SLC16A9
SLC17A1
SLC17A2
SLC17A3
SLC17A4
SLC17A5
SLC17A6
SLC17A7
SLC17A8
SLC17A9
SLC18A1
SLC18A2
SLC18A3
SLC18B1
SLC19A1
SLC19A2
SLC19A3
SLC1A1
SLC1A2
SLC1A3
SLC1A4
SLC1A5
SLC1A6
SLC1A7
SLC20A1
SLC20A2
SLC22A1
SLC22A10
SLC22A11
SLC22A12
SLC22A13
SLC22A14
SLC22A15
SLC22A16
SLC22A17
SLC22A18
SLC22A18AS
SLC22A2
SLC22A20P
SLC22A23
SLC22A24
SLC22A25
SLC22A3
SLC22A31
SLC22A4
SLC22A5
SLC22A6
SLC22A7
SLC22A8
SLC22A9
SLC23A1
SLC23A2
SLC23A3
SLC23A4P
SLC24A1
SLC24A2
SLC24A3
SLC24A4
SLC24A5
SLC25A1
SLC25A10
SLC25A11
SLC25A12
SLC25A13
SLC25A14
SLC25A15
SLC25A16
SLC25A17
SLC25A18
SLC25A19
SLC25A2
SLC25A20
SLC25A21
SLC25A22
SLC25A23
SLC25A24
SLC25A25
SLC25A26
SLC25A27
SLC25A28
SLC25A29
SLC25A3
SLC25A30
SLC25A31
SLC25A32
SLC25A33
SLC25A34
SLC25A35
SLC25A36
SLC25A37
SLC25A38
SLC25A39
SLC25A4
SLC25A40
SLC25A41
SLC25A42
SLC25A43
SLC25A44
SLC25A45
SLC25A46
SLC25A47
SLC25A48
SLC25A5
SLC25A51
SLC25A52
SLC25A53
SLC25A6
SLC26A1
SLC26A10
SLC26A11
SLC26A2
SLC26A3
SLC26A4
SLC26A5
SLC26A6
SLC26A7
SLC26A8
SLC26A9
SLC27A1
SLC27A2
SLC27A3
SLC27A4
SLC27A5
SLC27A6
SLC28A1
SLC28A2
SLC28A3
SLC29A1
SLC29A2
SLC29A3
SLC29A4
SLC2A1
SLC2A10
SLC2A11
SLC2A12
SLC2A13
SLC2A14
SLC2A2
SLC2A3
SLC2A4
SLC2A4RG
SLC2A5
SLC2A6
SLC2A7
SLC2A8
SLC2A9
SLC30A1
SLC30A10
SLC30A2
SLC30A3
SLC30A4
SLC30A5
SLC30A6
SLC30A7
SLC30A8
SLC30A9
SLC31A1
SLC31A2
SLC32A1
SLC33A1
SLC34A1
SLC34A2
SLC34A3
SLC35A1
SLC35A2
SLC35A3
SLC35A4
SLC35A5
SLC35B1
SLC35B2
SLC35B3
SLC35B4
SLC35C1
SLC35C2
SLC35D1
SLC35D2
SLC35D3
SLC35E1
SLC35E2
SLC35E2A
SLC35E2B
SLC35E3
SLC35E4
SLC35F1
SLC35F2
SLC35F3
SLC35F4
SLC35F5
SLC35F6
SLC35G1
SLC35G2
SLC35G3
SLC35G4
SLC35G5
SLC35G6
SLC36A1
SLC36A2
SLC36A3
SLC36A4
SLC37A1
SLC37A2
SLC37A3
SLC37A4
SLC38A1
SLC38A10
SLC38A11
SLC38A2
SLC38A3
SLC38A4
SLC38A5
SLC38A6
SLC38A7
SLC38A8
SLC38A9
SLC39A1
SLC39A10
SLC39A11
SLC39A12
SLC39A13
SLC39A14
SLC39A2
SLC39A3
SLC39A4
SLC39A5
SLC39A6
SLC39A7
SLC39A8
SLC39A9
SLC3A1
SLC3A2
SLC40A1
SLC41A1
SLC41A2
SLC41A3
SLC43A1
SLC43A2
SLC43A3
SLC44A1
SLC44A2
SLC44A3
SLC44A4
SLC44A5
SLC45A1
SLC45A2
SLC45A3
SLC45A4
SLC46A1
SLC46A2
SLC46A3
SLC47A1
SLC47A2
SLC48A1
SLC49A3
SLC49A4
SLC4A1
SLC4A10
SLC4A11
SLC4A1AP
SLC4A2
SLC4A3
SLC4A4
SLC4A5
SLC4A7
SLC4A8
SLC4A9
SLC50A1
SLC51A
SLC51B
SLC52A1
SLC52A2
SLC52A3
SLC5A1
SLC5A10
SLC5A11
SLC5A12
SLC5A2
SLC5A3
SLC5A4
SLC5A5
SLC5A6
SLC5A7
SLC5A8
SLC5A9
SLC66A1
SLC66A2
SLC66A3
SLC6A1
SLC6A10P
SLC6A11
SLC6A12
SLC6A13
SLC6A14
SLC6A15
SLC6A16
SLC6A17
SLC6A18
SLC6A19
SLC6A2
SLC6A20
SLC6A21P
SLC6A3
SLC6A4
SLC6A5
SLC6A6
SLC6A7
SLC6A8
SLC6A9
SLC7A1
SLC7A10
SLC7A11
SLC7A13
SLC7A14
SLC7A15P
SLC7A2
SLC7A3
SLC7A4
SLC7A5
SLC7A6
SLC7A6OS
SLC7A7
SLC7A8
SLC7A9
SLC8A1
SLC8A2
SLC8A3
SLC8B1
SLC9A1
SLC9A2
SLC9A3
SLC9A3R1
SLC9A3R2
SLC9A4
SLC9A5
SLC9A6
SLC9A7
SLC9A8
SLC9A9
SLC9B1
SLC9B2
SLC9C1
SLC9C2
SLCO1A2
SLCO1B1
SLCO1B3
SLCO1B7
SLCO1C1
SLCO2A1
SLCO2B1
SLCO3A1
SLCO4A1
SLCO4C1
SLCO5A1
SLCO6A1
SOD1
SOD2
SOD3
SPG7
SPNS1
SPNS2
SPNS3
SRD5A2
STK19
STS
SULF1
SULF2
SULT1A1
SULT1A2
SULT1A3
SULT1A4
SULT1B1
SULT1C1
SULT1C2
SULT1C3
SULT1C4
SULT1D1P
SULT1E1
SULT2A1
SULT2B1
SULT4A1
SULT6B1
TAP1
TAP2
TBXAS1
TMEM139
TMEM63A
TNIP1
TOMM40L
TPMT
TPSG1
TSPO
TST
TTBK1
TTC38
TTR
TUSC3
TYMS
UCHL1
UCHL5
UCP1
UCP2
UCP3
UGT1A
UGT1A1
UGT1A10
UGT1A11P
UGT1A12P
UGT1A13P
UGT1A2P
UGT1A3
UGT1A4
UGT1A5
UGT1A6
UGT1A7
UGT1A8
UGT1A9
UGT2A1
UGT2A2
UGT2A3
UGT2B10
UGT2B11
UGT2B15
UGT2B17
UGT2B24P
UGT2B25P
UGT2B26P
UGT2B27P
UGT2B28
UGT2B29P
UGT2B4
UGT2B7
UGT3A1
UGT3A2
UGT8
UNC93B1
UROC1
VKORC1
XDH
XPNPEP2
XPR1
ZBED1

## Sheet: Supplementary Table S2
Supplementary Table S2: Genomic locus and gene assignments that the detected SNPs associated with circulating metabolites map to. Genes are listed by their HUGO gene nomenclature committee (hgnc) symbols. ENSEMBL gene IDs are also listed in a separate column. The start and end position of each gene on the chromosome is listed. All positions come from the GRCh37 build.
hgnc_symbol	ensembl_gene_id	chromosome_name	start_position	end_position	Genomic Locus
AKR1A1	ENSG00000117448	1	46016215	46035721	1
FAAH	ENSG00000117480	1	46859937	46879520	2
CYP4A11	ENSG00000187048	1	47394849	47407156	3
CYP4A22	ENSG00000162365	1	47603107	47615413	3
CYP4A22-AS1	ENSG00000225506	1	47562325	47644943	3
CYP4A26P	ENSG00000259832	1	47433351	47433546	3
CYP4A27P	ENSG00000261593	1	47466570	47466759	3
CYP4A43P	ENSG00000261196	1	47460054	47460174	3
CYP4A44P	ENSG00000261290	1	47468667	47468820	3
CYP4B1	ENSG00000142973	1	47223510	47285085	3
CYP4X1	ENSG00000186377	1	47427036	47516423	3
CYP4Z1	ENSG00000186160	1	47533160	47583991	3
CYP4Z2P	ENSG00000154198	1	47308767	47366109	3
TUBAP8	ENSG00000238145	1	47357311	47358502	3
TUBAP9	ENSG00000225154	1	47540450	47541651	3
SLC44A5	ENSG00000137968	1	75202131	75611116	4
AMPD2	ENSG00000116337	1	110158726	110174673	5
EPS8L3	ENSG00000198758	1	110292702	110306649	5
GNAT2	ENSG00000134183	1	110145889	110155679	5
GSTM1	ENSG00000134184	1	110230436	110251661	5
GSTM2	ENSG00000213366	1	110210644	110252171	5
GSTM3	ENSG00000134202	1	110276554	110284384	5
GSTM4	ENSG00000168765	1	110198703	110208118	5
GSTM5	ENSG00000134201	1	110254864	110318050	5
RPL7P8	ENSG00000235045	1	110193992	110194721	5
FMO5	ENSG00000131781	1	146646930	146714700	6
INTS3	ENSG00000143624	1	153700543	153746555	7
SLC27A3	ENSG00000143554	1	153746830	153752633	7
NOS1AP	ENSG00000198929	1	162039564	162353321	8
FMO1	ENSG00000010932	1	171217638	171255117	9
FMO4	ENSG00000076258	1	171283347	171311223	9
HMGB1P11	ENSG00000230547	1	171240093	171240729	9
TOP1P1	ENSG00000268062	1	171314244	171314446	9
GALNT14	ENSG00000158089	2	31133333	31378068	10
SRD5A2	ENSG00000049319	2	31747550	31806136	11
XDH	ENSG00000158125	2	31557187	31637581	11
DDX50P1	ENSG00000229816	2	32426669	32429068	12
RNU6-647P	ENSG00000201113	2	32439525	32439631	12
SLC30A6	ENSG00000152683	2	32390933	32449448	12
ABCG8	ENSG00000143921	2	44066103	44105605	13
ALMS1P	ENSG00000163016	2	73872046	73912703	14
NAT8	ENSG00000144035	2	73867959	73869520	14
DGKD	ENSG00000077044	2	234263153	234380750	15
DNAJB3	ENSG00000227802	2	234651396	234652661	15
MROH2A	ENSG00000185038	2	234684370	234742069	15
RPL17P11	ENSG00000233445	2	234630168	234630711	15
UGT1A1	ENSG00000242366	2	234668894	234681945	15
UGT1A10	ENSG00000242515	2	234545100	234681951	15
UGT1A11P	ENSG00000227846	2	234512199	234513047	15
UGT1A12P	ENSG00000228949	2	234494085	234494937	15
UGT1A13P	ENSG00000234143	2	234556572	234557672	15
UGT1A2P	ENSG00000228445	2	234655860	234656725	15
UGT1A3	ENSG00000243135	2	234637754	234681945	15
UGT1A4	ENSG00000244474	2	234627424	234681945	15
UGT1A5	ENSG00000240224	2	234621638	234681945	15
UGT1A6	ENSG00000167165	2	234600253	234681946	15
UGT1A7	ENSG00000244122	2	234590584	234681945	15
UGT1A8	ENSG00000241635	2	234526291	234681956	15
UGT1A9	ENSG00000241119	2	234580499	234681946	15
USP40	ENSG00000085982	2	234384166	234475428	15
GALNT15	ENSG00000131386	3	16174680	16231992	16
CYP51A1P	ENSG00000241095	3	82806515	82808021	17
ABCA11P	ENSG00000251595	4	419224	467918	18
ZNF721	ENSG00000182903	4	419604	492945	18
UGT2A1	ENSG00000173610	4	70454135	70518965	19
UGT2A2	ENSG00000271271	4	70454135	70505360	19
UGT2A3	ENSG00000135220	4	69794181	69817509	19
UGT2A3P7	ENSG00000248886	4	70383385	70384118	19
UGT2B10	ENSG00000109181	4	69681711	69696914	19
UGT2B11	ENSG00000213759	4	70065669	70080449	19
UGT2B15	ENSG00000196620	4	69512348	69536346	19
UGT2B17	ENSG00000197888	4	69402902	69434245	19
UGT2B28	ENSG00000135226	4	70146217	70160768	19
UGT2B29P	ENSG00000250566	4	69375159	69383365	19
UGT2B4	ENSG00000156096	4	70345883	70391732	19
UGT2B7	ENSG00000171234	4	69917081	69978705	19
ABCG2	ENSG00000118777	4	89011416	89152474	20
PKD2	ENSG00000118762	4	88928820	88998929	20
ADH1A	ENSG00000187758	4	100197524	100212185	21
ADH1B	ENSG00000196616	4	100226121	100242558	21
ADH4	ENSG00000198099	4	100044808	100078949	21
ADH6	ENSG00000172955	4	100123795	100140694	21
PCNAP1	ENSG00000249065	4	100081671	100082802	21
SLC25A31	ENSG00000151475	4	128651533	128695448	22
SLC10A7	ENSG00000120519	4	147175127	147443123	23
CYP4V2	ENSG00000145476	4	187112674	187134610	24
KLKB1	ENSG00000164344	4	187130133	187179625	24
AMACR	ENSG00000242110	5	33986283	34008220	25
SLC45A2	ENSG00000164175	5	33944721	33984835	25
UGT3A1	ENSG00000145626	5	35951112	36001130	26
UGT3A2	ENSG00000168671	5	36035119	36071460	26
FABP5P6	ENSG00000249919	5	118890945	118891353	27
HSD17B4	ENSG00000133835	5	118788138	118972894	27
ACSL6	ENSG00000164398	5	131142683	131347936	28
MIR3936	ENSG00000263597	5	131701182	131701291	29
P4HA2	ENSG00000072682	5	131527531	131631008	29
SLC22A4	ENSG00000197208	5	131630136	131679899	29
SLC22A5	ENSG00000197375	5	131705444	131731306	29
DPYSL3	ENSG00000113657	5	146770374	146889619	30
C6orf201	ENSG00000185689	6	4079440	4131185	31
ECI2	ENSG00000198721	6	4115923	4135831	31
HIST1H2APS2	ENSG00000242387	6	25882254	25882623	32
SLC17A1	ENSG00000124568	6	25783125	25832287	32
SLC17A2	ENSG00000112337	6	25912982	25930946	32
SLC17A3	ENSG00000124564	6	25833294	25882514	32
SLC17A4	ENSG00000146039	6	25754927	25781419	32
C2	ENSG00000166278	6	31865562	31913449	33
C4A	ENSG00000244731	6	31949801	31970458	33
C4A-AS1	ENSG00000233627	6	31967753	31971298	33
C4B	ENSG00000224389	6	31982539	32003195	33
C4B-AS1	ENSG00000229776	6	32000490	32004035	33
CFB	ENSG00000243649	6	31895475	31919861	33
CYP21A1P	ENSG00000204338	6	31973413	31976228	33
DXO	ENSG00000204348	6	31937587	31940069	33
EHMT2	ENSG00000204371	6	31847536	31865464	33
EHMT2-AS1	ENSG00000237080	6	31851538	31851831	33
MIR1236	ENSG00000221267	6	31924616	31924717	33
NELFE	ENSG00000204356	6	31919864	31926887	33
NEU1	ENSG00000204386	6	31825436	31830683	33
SKIV2L	ENSG00000204351	6	31926857	31937532	33
SLC44A4	ENSG00000204385	6	31830969	31846823	33
STK19	ENSG00000204344	6	31938868	31950598	33
STK19P	ENSG00000250535	6	31981047	31981564	33
TNXA	ENSG00000248290	6	31976391	31980249	33
ZBTB12	ENSG00000204366	6	31867384	31869769	33
CYP39A1	ENSG00000146233	6	46517541	46620523	34
SLC25A27	ENSG00000153291	6	46620678	46645930	34
C6orf141	ENSG00000197261	6	49518113	49529620	35
CRISP2	ENSG00000124490	6	49660073	49681274	35
CRISP3	ENSG00000096006	6	49695097	49712150	35
CYP2AC1P	ENSG00000216998	6	49533637	49547879	35
GLYATL3	ENSG00000203972	6	49467671	49494760	35
PGK2	ENSG00000170950	6	49753366	49755053	35
RHAG	ENSG00000112077	6	49572871	49604552	35
GSTA1	ENSG00000243955	6	52656462	52668708	36
GSTA2	ENSG00000244067	6	52614897	52628367	36
GSTA5	ENSG00000182793	6	52696453	52710893	36
GSTA6P	ENSG00000223622	6	52670411	52678258	36
GSTA7P	ENSG00000237674	6	52604388	52609454	36
DDO	ENSG00000203797	6	110712974	110736765	37
RN7SL617P	ENSG00000241162	6	110761202	110761506	37
SLC22A16	ENSG00000004809	6	110745890	110797844	37
AIRN	ENSG00000268257	6	160424323	160428696	38
IGF2R	ENSG00000197081	6	160390131	160534539	38
SLC22A1	ENSG00000175003	6	160542821	160579750	38
VKORC1L1	ENSG00000196715	7	65316433	6533633	39
PON1	ENSG00000005421	7	94926988	95025673	40
CYP3A4	ENSG00000160868	7	99354604	99381888	41
CYP3A43	ENSG00000021461	7	99425636	99463718	41
CYP3A5	ENSG00000106258	7	99245817	99277621	41
CYP3A52P	ENSG00000260524	7	99469791	99469881	41
CYP3A7	ENSG00000160870	7	99302660	99332819	41
CHRNA2	ENSG00000120903	8	27317279	27337400	42
EPHX2	ENSG00000120915	8	27348296	27403081	42
CYP11B1	ENSG00000160882	8	143953772	143961262	43
CYP11B2	ENSG00000179142	8	143991975	143999259	43
GML	ENSG00000104499	8	143915663	143997922	43
BAAT	ENSG00000136881	9	104122699	104145801	44
FYTTD1P1	ENSG00000234502	9	104137626	104138885	44
AKR1C2	ENSG00000151632	10	5029967	5060223	45
AKR1C3	ENSG00000196139	10	5077546	5149878	45
AKR1C4	ENSG00000198610	10	5237425	5260912	45
AKR1C5P	ENSG00000225418	10	5164279	5177418	45
AKR1C7P	ENSG00000215267	10	5317136	5330433	45
AKR1CL1	ENSG00000196326	10	5196335	5244449	45
SLC16A9	ENSG00000165449	10	61410523	61495760	46
CYP2C18	ENSG00000108242	10	96443251	96495947	47
CYP2C19	ENSG00000165841	10	96447911	96613017	47
CYP2C58P	ENSG00000235199	10	96625609	96632886	47
CYP2C59P	ENSG00000228460	10	96766883	96767313	47
CYP2C60P	ENSG00000260863	10	96769431	96769569	47
CYP2C8	ENSG00000138115	10	96796530	96829254	47
CYP2C9	ENSG00000138109	10	96698415	96749147	47
MTND4P19	ENSG00000230338	10	96533913	96534390	47
MTND4P20	ENSG00000233377	10	96700010	96700878	47
ABCC2	ENSG00000023839	10	101542489	101611949	48
NANOGP6	ENSG00000227351	10	101548321	101549167	48
PKD2L1	ENSG00000107593	10	102047903	102090243	49
SLC22A18	ENSG00000110628	11	2920951	2946476	50
HSD17B12	ENSG00000149084	11	43577986	43878167	51
GLYAT	ENSG00000149124	11	58407899	58499447	52
GLYATL1	ENSG00000166840	11	58672871	58811000	52
GLYATL1P2	ENSG00000254717	11	58645775	58660933	52
GLYATL2	ENSG00000156689	11	58601542	58671688	52
TMA16P1	ENSG00000255265	11	58563710	58564327	52
CCND2P1	ENSG00000256847	11	63010557	63011476	53
RPL29P22	ENSG00000239924	11	62883352	62883810	53
SLC22A10	ENSG00000184999	11	62905339	63137190	53
SLC22A24	ENSG00000197658	11	62847412	62911693	53
SLC22A25	ENSG00000196600	11	62931248	62997124	53
SLC22A6	ENSG00000197901	11	62703857	62752455	53
SLC22A8	ENSG00000149452	11	62756626	62783311	53
SLC22A9	ENSG00000149742	11	63137261	63177766	53
IAPP	ENSG00000121351	12	21507893	21532912	54
SLCO1A2	ENSG00000084453	12	21417534	21572528	54
SLCO1B1	ENSG00000134538	12	21284136	21392180	54
SLCO1B3	ENSG00000111700	12	20963636	21243040	54
SLCO1B7	ENSG00000205754	12	20968673	21245679	54
SLCO1C1	ENSG00000139155	12	20848289	20906320	54
SLC38A1	ENSG00000111371	12	46576846	46663800	55
C12orf43	ENSG00000157895	12	121440225	121454305	56
HNF1A	ENSG00000135100	12	121416346	121440315	56
HNF1A-AS1	ENSG00000241388	12	121406416	121418768	56
DGKJ	ENSG00000102780	13	42569116	42589116	57
DHRS2	ENSG00000100867	14	24105573	24114848	58
JPH4	ENSG00000092051	14	24037244	24048009	58
DHRS4	ENSG00000157326	14	24422795	24438488	59
DHRS4-AS1	ENSG00000215256	14	24407940	24458048	59
DHRS4L2	ENSG00000187630	14	24439148	24475617	59
DHRS7	ENSG00000100612	14	60610838	60636574	60
PCNXL4	ENSG00000126773	14	60558629	60635851	60
SCOCP1	ENSG00000258896	14	60625694	60626042	60
ATP8B4	ENSG00000104043	15	50150435	50475014	61
SLC27A2	ENSG00000140284	15	50474393	50528592	61
ABCC1	ENSG00000103222	16	16043434	16236931	62
ACSM1	ENSG00000166743	16	20634559	20710212	63
ACSM2A	ENSG00000183747	16	20462783	20498991	63
ACSM2B	ENSG00000066813	16	20547548	20587749	63
ACSM3	ENSG00000005187	16	20621565	20808903	63
ERI2	ENSG00000196678	16	20791515	20911671	63
RNU6-944P	ENSG00000200893	16	20795831	20795937	63
THUMPD1	ENSG00000066654	16	20744986	20753406	63
SULT1A1	ENSG00000196502	16	28616903	28634946	64
SULT1A2	ENSG00000197165	16	28603264	28608430	64
HSD3B7	ENSG00000099377	16	30996519	31000473	65
PRSS53	ENSG00000151006	16	31094746	31100949	65
SETD1A	ENSG00000099381	16	30968615	30996437	65
STX1B	ENSG00000099365	16	31000577	31021949	65
STX4	ENSG00000103496	16	31044210	31054296	65
VKORC1	ENSG00000167397	16	31102163	31107301	65
ZNF646	ENSG00000167395	16	31085743	31095517	65
ZNF668	ENSG00000167394	16	31072164	31085641	65
ABCC11	ENSG00000121270	16	48200821	48281479	66
CES1	ENSG00000198848	16	55836763	55867249	67
HSD17B2	ENSG00000086696	16	82068858	82132139	68
DPEP1	ENSG00000015413	16	89679716	89704839	69
CYP4F10P	ENSG00000267241	19	15774916	15780636	70
CYP4F11	ENSG00000171903	19	16023177	16045677	70
CYP4F12	ENSG00000186204	19	15783567	15807984	70
CYP4F2	ENSG00000186115	19	15988833	16008930	70
CYP4F23P	ENSG00000269516	19	15674885	15695520	70
CYP4F24P	ENSG00000267594	19	15871051	15890719	70
CYP4F3	ENSG00000186529	19	15751707	15773635	70
CYP4F8	ENSG00000186526	19	15726029	15741448	70
OR10H1	ENSG00000186723	19	15917817	15918936	70
OR10H2	ENSG00000171942	19	15838834	15839862	70
OR10H3	ENSG00000171936	19	15852203	15853153	70
OR10H4	ENSG00000176231	19	16059818	16060768	70
OR10H5	ENSG00000172519	19	15904761	15905892	70
RPL23AP2	ENSG00000225067	19	15722467	15722934	70
UCA1	ENSG00000214049	19	15939771	15947130	70
ZNF861P	ENSG00000267235	19	15932606	15934607	70
CYP2A6	ENSG00000255974	19	41349443	41356352	71
CYP2A7	ENSG00000198077	19	41381344	41388657	71
CYP2A7P1	ENSG00000213908	19	41530172	41533625	71
CYP2B6	ENSG00000197408	19	41497204	41524303	71
CYP2B7P	ENSG00000256612	19	41430124	41456565	71
CYP2F2P	ENSG00000237118	19	41324626	41332677	71
CYP2G1P	ENSG00000130612	19	41396731	41406413	71
SULT2A1	ENSG00000105398	19	48373723	48389654	72
SLC24A3	ENSG00000185052	20	19193290	19703581	73
DDT	ENSG00000099977	22	24313554	24322660	74
DDTL	ENSG00000099974	22	24309089	24314721	74
GSTT2	ENSG00000099984	22	24322339	24326106	74
GSTT2B	ENSG00000133433	22	24299601	24303373	74
MIF	ENSG00000240972	22	24236191	24237414	74
RN7SL268P	ENSG00000244425	22	24221682	24221977	74
SLC2A11	ENSG00000133460	22	24198890	24228496	74
JTBP1	ENSG00000233603	22	41194043	41194289	75
MIR4766	ENSG00000266594	22	41209887	41209962	75
SLC25A17	ENSG00000100372	22	41165634	41215403	75
SEPT3	ENSG00000100167	22	42372276	42394225	76
CYP2D6	ENSG00000100197	22	42522501	42526908	76
CYP2D7P	ENSG00000205702	22	42536214	42540576	76
CYP2D8P	ENSG00000226450	22	42545877	42551007	76
FAM109B	ENSG00000177096	22	42470255	42475445	76
NAGA	ENSG00000198951	22	42454358	42466846	76
NDUFA6	ENSG00000184983	22	42481529	42486959	76
NDUFA6-AS1	ENSG00000237037	22	42486935	42535286	76
OLA1P1	ENSG00000213790	22	42503769	42504957	76
SLC25A5P1	ENSG00000215347	22	42397073	42397970	76
SMDT1	ENSG00000183172	22	42475695	42480288	76
WBP2NL	ENSG00000183066	22	42394729	42454460	76
ARSA	ENSG00000100299.17	23	51058265	51078265	77

## Sheet: Supplementary Table S3
Supplementary Table S3: All unique statistically significant SNP-metabolite associations detected are listed. Snp: Single nucleotide polymorphism. Snp_cpra: Single nucleotide polymorphism with chromosome position and reference and alternate alleles. mtb: Metabolite id. MZ: Mass to charge ratio. RT: Retention time. chr: Chromosome. pos: Position. ref: Reference allele. alt: Alternative allele. pva…
Genomic Locus	snp	snp_cpra	chr	pos	mtb	MZ	RT	ref	alt	pvalue	beta	se	alt_freq
53	chr11:62870751_G_C	chr11:62870751_G_C	chr11	62870751	777244	465.25	2.51908	G	C	5.7e-281	1.97543	0.055151	0.0607745
53	rs112621169	chr11:62872235_G_A	chr11	62872235	777244	465.25	2.51908	G	A	5.7e-281	1.97543	0.055151	0.0607745
53	rs141232858	chr11:62874534_A_C	chr11	62874534	777244	465.25	2.51908	A	C	5.7e-281	1.97543	0.055151	0.0607745
53	rs78176967	chr11:62825317_G_T	chr11	62825317	777244	465.25	2.51908	G	T	5.3e-280	1.97875	0.0553401	0.0607745
53	rs78598697	chr11:62825318_C_T	chr11	62825318	777244	465.25	2.51908	C	T	5.3e-280	1.97875	0.0553401	0.0607745
53	rs142131421	chr11:62818385_G_A	chr11	62818385	777244	465.25	2.51908	G	A	1.8e-279	1.99566	0.055866	0.0603911
53	rs113939203	chr11:62882727_T_A	chr11	62882727	777244	465.25	2.51908	T	A	2.2e-279	1.96733	0.0550814	0.0609663
53	rs147641133	chr11:62882800_G_T	chr11	62882800	777244	465.25	2.51908	G	T	2.2e-279	1.96733	0.0550814	0.0609663
53	rs80276717	chr11:62831564_C_T	chr11	62831564	777244	465.25	2.51908	C	T	3.8e-279	1.96401	0.0550123	0.061158
53	rs74511527	chr11:62834793_C_T	chr11	62834793	777244	465.25	2.51908	C	T	3.8e-279	1.96401	0.0550123	0.061158
53	rs78788730	chr11:62835957_T_G	chr11	62835957	777244	465.25	2.51908	T	G	3.8e-279	1.96401	0.0550123	0.061158
53	rs113570042	chr11:62836761_G_T	chr11	62836761	777244	465.25	2.51908	G	T	3.8e-279	1.96401	0.0550123	0.061158
53	rs75148323	chr11:62837382_C_T	chr11	62837382	777244	465.25	2.51908	C	T	3.8e-279	1.96401	0.0550123	0.061158
53	rs78014292	chr11:62839107_G_A	chr11	62839107	777244	465.25	2.51908	G	A	3.8e-279	1.96401	0.0550123	0.061158
53	chr11:62846422_G_T	chr11:62846422_G_T	chr11	62846422	777244	465.25	2.51908	G	T	3.8e-279	1.96401	0.0550123	0.061158
53	chr11:62846703_A_G	chr11:62846703_A_G	chr11	62846703	777244	465.25	2.51908	A	G	3.8e-279	1.96401	0.0550123	0.061158
53	rs118186763	chr11:62852423_T_A	chr11	62852423	777244	465.25	2.51908	T	A	3.8e-279	1.96401	0.0550123	0.061158
53	chr11:62852999_G_A	chr11:62852999_G_A	chr11	62852999	777244	465.25	2.51908	G	A	3.8e-279	1.96401	0.0550123	0.061158
53	rs112870560	chr11:62856801_T_C	chr11	62856801	777244	465.25	2.51908	T	C	3.8e-279	1.96401	0.0550123	0.061158
53	rs112515408	chr11:62834317_G_C	chr11	62834317	777244	465.25	2.51908	G	C	1.4e-278	1.95946	0.0549425	0.0613497
53	rs78107878	chr11:62835097_C_T	chr11	62835097	777244	465.25	2.51908	C	T	1.4e-278	1.95946	0.0549425	0.0613497
53	rs76926887	chr11:62837448_G_A	chr11	62837448	777244	465.25	2.51908	G	A	2.2e-278	1.95882	0.0549424	0.0613497
53	rs150262653	chr11:62860465_A_G	chr11	62860465	777244	465.25	2.51908	A	G	3.1e-278	1.95823	0.0549414	0.0613497
53	rs138715879	chr11:62860950_G_A	chr11	62860950	777244	465.25	2.51908	G	A	3.1e-278	1.95823	0.0549414	0.0613497
53	chr11:62865521_C_G	chr11:62865521_C_G	chr11	62865521	777244	465.25	2.51908	C	G	3.1e-278	1.95823	0.0549414	0.0613497
53	rs111327720	chr11:62868664_C_A	chr11	62868664	777244	465.25	2.51908	C	A	3.1e-278	1.95823	0.0549414	0.0613497
53	rs113061143	chr11:62869652_T_C	chr11	62869652	777244	465.25	2.51908	T	C	3.1e-278	1.95823	0.0549414	0.0613497
53	rs117714862	chr11:62869698_A_G	chr11	62869698	777244	465.25	2.51908	A	G	3.1e-278	1.95823	0.0549414	0.0613497
53	rs113444667	chr11:62870065_G_A	chr11	62870065	777244	465.25	2.51908	G	A	3.1e-278	1.95823	0.0549414	0.0613497
53	chr11:62899582_G_T	chr11:62899582_G_T	chr11	62899582	777244	465.25	2.51908	G	T	3.5e-277	1.96201	0.0551526	0.0607745
53	chr11:62832696_G_A	chr11:62832696_G_A	chr11	62832696	777244	465.25	2.51908	G	A	5.8e-276	1.94129	0.0546913	0.0615414
53	rs61285056	chr11:62852211_G_T	chr11	62852211	777244	465.25	2.51908	G	T	8e-275	1.93636	0.0546664	0.0621166
53	chr11:62902741_C_T	chr11:62902741_C_T	chr11	62902741	777244	465.25	2.51908	C	T	2.7e-274	1.94678	0.0550138	0.061158
53	rs113172275	chr11:62905115_T_C	chr11	62905115	777244	465.25	2.51908	T	C	2.7e-274	1.94678	0.0550138	0.061158
53	chr11:62905899_G_C	chr11:62905899_G_C	chr11	62905899	777244	465.25	2.51908	G	C	5.5e-272	1.94589	0.0552238	0.0605828
53	chr11:62906753_C_T	chr11:62906753_C_T	chr11	62906753	777244	465.25	2.51908	C	T	5.5e-272	1.94589	0.0552238	0.0605828
53	rs111898898	chr11:62910501_G_A	chr11	62910501	777244	465.25	2.51908	G	A	5.5e-272	1.94589	0.0552238	0.0605828
53	chr11:62913582_G_A	chr11:62913582_G_A	chr11	62913582	777244	465.25	2.51908	G	A	5.5e-272	1.94589	0.0552238	0.0605828
53	chr11:62870751_G_C	chr11:62870751_G_C	chr11	62870751	777248	466.251	2.52217	G	C	3.8e-271	1.94249	0.0552128	0.0608212
53	rs112621169	chr11:62872235_G_A	chr11	62872235	777248	466.251	2.52217	G	A	3.8e-271	1.94249	0.0552128	0.0608212
53	rs141232858	chr11:62874534_A_C	chr11	62874534	777248	466.251	2.52217	A	C	3.8e-271	1.94249	0.0552128	0.0608212
53	rs78176967	chr11:62825317_G_T	chr11	62825317	777248	466.251	2.52217	G	T	5.2e-270	1.94502	0.0554019	0.0608212
53	rs78598697	chr11:62825318_C_T	chr11	62825318	777248	466.251	2.52217	C	T	5.2e-270	1.94502	0.0554019	0.0608212
53	rs142131421	chr11:62818385_G_A	chr11	62818385	777248	466.251	2.52217	G	A	1.2e-269	1.96211	0.0559284	0.0604375
53	rs113939203	chr11:62882727_T_A	chr11	62882727	777248	466.251	2.52217	T	A	1.4e-269	1.93443	0.0551432	0.061013
53	rs147641133	chr11:62882800_G_T	chr11	62882800	777248	466.251	2.52217	G	T	1.4e-269	1.93443	0.0551432	0.061013
53	rs75859219	chr11:62913676_C_T	chr11	62913676	777244	465.25	2.51908	C	T	1.8e-269	1.94179	0.0553645	0.0601994
53	rs80276717	chr11:62831564_C_T	chr11	62831564	777248	466.251	2.52217	C	T	3.7e-269	1.9304	0.0550738	0.0612049
53	rs74511527	chr11:62834793_C_T	chr11	62834793	777248	466.251	2.52217	C	T	3.7e-269	1.9304	0.0550738	0.0612049
53	rs78788730	chr11:62835957_T_G	chr11	62835957	777248	466.251	2.52217	T	G	3.7e-269	1.9304	0.0550738	0.0612049
53	rs113570042	chr11:62836761_G_T	chr11	62836761	777248	466.251	2.52217	G	T	3.7e-269	1.9304	0.0550738	0.0612049
53	rs75148323	chr11:62837382_C_T	chr11	62837382	777248	466.251	2.52217	C	T	3.7e-269	1.9304	0.0550738	0.0612049
53	rs78014292	chr11:62839107_G_A	chr11	62839107	777248	466.251	2.52217	G	A	3.7e-269	1.9304	0.0550738	0.0612049
53	chr11:62846422_G_T	chr11:62846422_G_T	chr11	62846422	777248	466.251	2.52217	G	T	3.7e-269	1.9304	0.0550738	0.0612049
53	chr11:62846703_A_G	chr11:62846703_A_G	chr11	62846703	777248	466.251	2.52217	A	G	3.7e-269	1.9304	0.0550738	0.0612049
53	rs118186763	chr11:62852423_T_A	chr11	62852423	777248	466.251	2.52217	T	A	3.7e-269	1.9304	0.0550738	0.0612049
53	chr11:62852999_G_A	chr11:62852999_G_A	chr11	62852999	777248	466.251	2.52217	G	A	3.7e-269	1.9304	0.0550738	0.0612049
53	rs112870560	chr11:62856801_T_C	chr11	62856801	777248	466.251	2.52217	T	C	3.7e-269	1.9304	0.0550738	0.0612049
53	rs112515408	chr11:62834317_G_C	chr11	62834317	777248	466.251	2.52217	G	C	1.4e-268	1.92592	0.0550039	0.0613968
53	rs78107878	chr11:62835097_C_T	chr11	62835097	777248	466.251	2.52217	C	T	1.4e-268	1.92592	0.0550039	0.0613968
53	rs76926887	chr11:62837448_G_A	chr11	62837448	777248	466.251	2.52217	G	A	1.9e-268	1.92541	0.0550039	0.0613968
53	rs150262653	chr11:62860465_A_G	chr11	62860465	777248	466.251	2.52217	A	G	2.6e-268	1.92487	0.0550029	0.0613968
53	rs138715879	chr11:62860950_G_A	chr11	62860950	777248	466.251	2.52217	G	A	2.6e-268	1.92487	0.0550029	0.0613968
53	chr11:62865521_C_G	chr11:62865521_C_G	chr11	62865521	777248	466.251	2.52217	C	G	2.6e-268	1.92487	0.0550029	0.0613968
53	rs111327720	chr11:62868664_C_A	chr11	62868664	777248	466.251	2.52217	C	A	2.6e-268	1.92487	0.0550029	0.0613968
53	rs113061143	chr11:62869652_T_C	chr11	62869652	777248	466.251	2.52217	T	C	2.6e-268	1.92487	0.0550029	0.0613968
53	rs117714862	chr11:62869698_A_G	chr11	62869698	777248	466.251	2.52217	A	G	2.6e-268	1.92487	0.0550029	0.0613968
53	rs113444667	chr11:62870065_G_A	chr11	62870065	777248	466.251	2.52217	G	A	2.6e-268	1.92487	0.0550029	0.0613968
53	chr11:62899582_G_T	chr11:62899582_G_T	chr11	62899582	777248	466.251	2.52217	G	T	3.1e-267	1.92838	0.0552143	0.0608212
53	chr11:62832696_G_A	chr11:62832696_G_A	chr11	62832696	777248	466.251	2.52217	G	A	3.5e-266	1.90842	0.0547524	0.0615886
53	rs61285056	chr11:62852211_G_T	chr11	62852211	777248	466.251	2.52217	G	T	5.4e-265	1.90326	0.0547277	0.0621642
53	chr11:62902741_C_T	chr11:62902741_C_T	chr11	62902741	777248	466.251	2.52217	C	T	1.1e-264	1.91417	0.0550754	0.0612049
53	rs113172275	chr11:62905115_T_C	chr11	62905115	777248	466.251	2.52217	T	C	1.1e-264	1.91417	0.0550754	0.0612049
53	chr11:62905899_G_C	chr11:62905899_G_C	chr11	62905899	777248	466.251	2.52217	G	C	2.3e-262	1.91303	0.0552856	0.0606293
53	chr11:62906753_C_T	chr11:62906753_C_T	chr11	62906753	777248	466.251	2.52217	C	T	2.3e-262	1.91303	0.0552856	0.0606293
53	rs111898898	chr11:62910501_G_A	chr11	62910501	777248	466.251	2.52217	G	A	2.3e-262	1.91303	0.0552856	0.0606293
53	chr11:62913582_G_A	chr11:62913582_G_A	chr11	62913582	777248	466.251	2.52217	G	A	2.3e-262	1.91303	0.0552856	0.0606293
53	rs80237154	chr11:62913772_C_G	chr11	62913772	777244	465.25	2.51908	C	G	5.8e-262	1.92193	0.0555852	0.0596242
53	rs79357841	chr11:62913777_C_A	chr11	62913777	777244	465.25	2.51908	C	A	5.8e-262	1.92193	0.0555852	0.0596242
53	rs118180749	chr11:62913895_C_A	chr11	62913895	777244	465.25	2.51908	C	A	6.7e-261	1.93305	0.0560216	0.0584739
53	rs75859219	chr11:62913676_C_T	chr11	62913676	777248	466.251	2.52217	C	T	6.2e-260	1.90892	0.0554265	0.0602456
53	chr11:62914709_G_T	chr11:62914709_G_T	chr11	62914709	777244	465.25	2.51908	G	T	1.5e-259	1.89071	0.0549387	0.0613497
53	chr11:62914202_G_A	chr11:62914202_G_A	chr11	62914202	777244	465.25	2.51908	G	A	7.9e-257	1.86665	0.0545283	0.0625
53	rs80237154	chr11:62913772_C_G	chr11	62913772	777248	466.251	2.52217	C	G	1.8e-252	1.88861	0.0556474	0.05967
53	rs79357841	chr11:62913777_C_A	chr11	62913777	777248	466.251	2.52217	C	A	1.8e-252	1.88861	0.0556474	0.05967
53	rs118180749	chr11:62913895_C_A	chr11	62913895	777248	466.251	2.52217	C	A	1.7e-251	1.89973	0.0560843	0.0585188
53	chr11:62914709_G_T	chr11:62914709_G_T	chr11	62914709	777248	466.251	2.52217	G	T	5.8e-250	1.85725	0.0550003	0.0613968
53	chr11:62914202_G_A	chr11:62914202_G_A	chr11	62914202	777248	466.251	2.52217	G	A	2.2e-247	1.83379	0.0545895	0.062548
53	rs78176967	chr11:62825317_G_T	chr11	62825317	782753	547.249	2.53296	G	T	8e-243	1.9499	0.0585939	0.0744681
53	rs78598697	chr11:62825318_C_T	chr11	62825318	782753	547.249	2.53296	C	T	8e-243	1.9499	0.0585939	0.0744681
53	chr11:62870751_G_C	chr11:62870751_G_C	chr11	62870751	782753	547.249	2.53296	G	C	8.6e-243	1.94103	0.0583317	0.0747045
53	rs112621169	chr11:62872235_G_A	chr11	62872235	782753	547.249	2.53296	G	A	8.6e-243	1.94103	0.0583317	0.0747045
53	rs141232858	chr11:62874534_A_C	chr11	62874534	782753	547.249	2.53296	A	C	8.6e-243	1.94103	0.0583317	0.0747045
53	rs113939203	chr11:62882727_T_A	chr11	62882727	782753	547.249	2.53296	T	A	8.6e-243	1.94103	0.0583317	0.0747045
53	rs147641133	chr11:62882800_G_T	chr11	62882800	782753	547.249	2.53296	G	T	8.6e-243	1.94103	0.0583317	0.0747045
53	rs80276717	chr11:62831564_C_T	chr11	62831564	782753	547.249	2.53296	C	T	2.2e-242	1.93683	0.0582545	0.0749409
53	rs74511527	chr11:62834793_C_T	chr11	62834793	782753	547.249	2.53296	C	T	2.2e-242	1.93683	0.0582545	0.0749409
53	rs78788730	chr11:62835957_T_G	chr11	62835957	782753	547.249	2.53296	T	G	2.2e-242	1.93683	0.0582545	0.0749409
53	rs113570042	chr11:62836761_G_T	chr11	62836761	782753	547.249	2.53296	G	T	2.2e-242	1.93683	0.0582545	0.0749409
53	rs75148323	chr11:62837382_C_T	chr11	62837382	782753	547.249	2.53296	C	T	2.2e-242	1.93683	0.0582545	0.0749409
53	rs78014292	chr11:62839107_G_A	chr11	62839107	782753	547.249	2.53296	G	A	2.2e-242	1.93683	0.0582545	0.0749409
53	chr11:62846422_G_T	chr11:62846422_G_T	chr11	62846422	782753	547.249	2.53296	G	T	2.2e-242	1.93683	0.0582545	0.0749409
53	chr11:62846703_A_G	chr11:62846703_A_G	chr11	62846703	782753	547.249	2.53296	A	G	2.2e-242	1.93683	0.0582545	0.0749409
53	rs118186763	chr11:62852423_T_A	chr11	62852423	782753	547.249	2.53296	T	A	2.2e-242	1.93683	0.0582545	0.0749409
53	chr11:62852999_G_A	chr11:62852999_G_A	chr11	62852999	782753	547.249	2.53296	G	A	2.2e-242	1.93683	0.0582545	0.0749409
53	rs112870560	chr11:62856801_T_C	chr11	62856801	782753	547.249	2.53296	T	C	2.2e-242	1.93683	0.0582545	0.0749409
53	rs142131421	chr11:62818385_G_A	chr11	62818385	782753	547.249	2.53296	G	A	2.6e-242	1.9667	0.0591611	0.0739953
53	rs112515408	chr11:62834317_G_C	chr11	62834317	782753	547.249	2.53296	G	C	7.8e-242	1.9321	0.058179	0.0751773
53	rs78107878	chr11:62835097_C_T	chr11	62835097	782753	547.249	2.53296	C	T	7.8e-242	1.9321	0.058179	0.0751773
53	rs150262653	chr11:62860465_A_G	chr11	62860465	782753	547.249	2.53296	A	G	1.4e-241	1.93105	0.0581794	0.0751773
53	rs138715879	chr11:62860950_G_A	chr11	62860950	782753	547.249	2.53296	G	A	1.4e-241	1.93105	0.0581794	0.0751773
53	chr11:62865521_C_G	chr11:62865521_C_G	chr11	62865521	782753	547.249	2.53296	C	G	1.4e-241	1.93105	0.0581794	0.0751773
53	rs111327720	chr11:62868664_C_A	chr11	62868664	782753	547.249	2.53296	C	A	1.4e-241	1.93105	0.0581794	0.0751773
53	rs113061143	chr11:62869652_T_C	chr11	62869652	782753	547.249	2.53296	T	C	1.4e-241	1.93105	0.0581794	0.0751773
53	rs117714862	chr11:62869698_A_G	chr11	62869698	782753	547.249	2.53296	A	G	1.4e-241	1.93105	0.0581794	0.0751773
53	rs113444667	chr11:62870065_G_A	chr11	62870065	782753	547.249	2.53296	G	A	1.4e-241	1.93105	0.0581794	0.0751773
53	chr11:62902741_C_T	chr11:62902741_C_T	chr11	62902741	782753	547.249	2.53296	C	T	2e-241	1.94023	0.058474	0.0742317
53	rs113172275	chr11:62905115_T_C	chr11	62905115	782753	547.249	2.53296	T	C	2e-241	1.94023	0.058474	0.0742317
53	rs76926887	chr11:62837448_G_A	chr11	62837448	782753	547.249	2.53296	G	A	2.2e-241	1.9306	0.0581885	0.0751773
53	chr11:62899582_G_T	chr11:62899582_G_T	chr11	62899582	782753	547.249	2.53296	G	T	1.3e-240	1.93443	0.0583975	0.0744681
53	chr11:62832696_G_A	chr11:62832696_G_A	chr11	62832696	782753	547.249	2.53296	G	A	1.8e-239	1.91344	0.0579032	0.0754137
53	chr11:62905899_G_C	chr11:62905899_G_C	chr11	62905899	782753	547.249	2.53296	G	C	2.1e-239	1.93879	0.0586779	0.0735225
53	chr11:62906753_C_T	chr11:62906753_C_T	chr11	62906753	782753	547.249	2.53296	C	T	2.1e-239	1.93879	0.0586779	0.0735225
53	rs111898898	chr11:62910501_G_A	chr11	62910501	782753	547.249	2.53296	G	A	2.1e-239	1.93879	0.0586779	0.0735225
53	chr11:62913582_G_A	chr11:62913582_G_A	chr11	62913582	782753	547.249	2.53296	G	A	2.1e-239	1.93879	0.0586779	0.0735225
53	rs61285056	chr11:62852211_G_T	chr11	62852211	782753	547.249	2.53296	G	T	2.7e-239	1.91536	0.0579831	0.0758865
53	chr11:62915346_C_G	chr11:62915346_C_G	chr11	62915346	777244	465.25	2.51908	C	G	4.1e-238	1.92794	0.058509	0.0540644
53	rs75859219	chr11:62913676_C_T	chr11	62913676	782753	547.249	2.53296	C	T	5e-237	1.93391	0.0588255	0.0730496
53	rs80237154	chr11:62913772_C_G	chr11	62913772	782753	547.249	2.53296	C	G	2.1e-230	1.91702	0.0591531	0.072104
53	rs79357841	chr11:62913777_C_A	chr11	62913777	782753	547.249	2.53296	C	A	2.1e-230	1.91702	0.0591531	0.072104
53	chr11:62914709_G_T	chr11:62914709_G_T	chr11	62914709	782753	547.249	2.53296	G	T	4.1e-230	1.8957	0.0585309	0.0739953
53	chr11:62915346_C_G	chr11:62915346_C_G	chr11	62915346	777248	466.251	2.52217	C	G	5.8e-230	1.89645	0.0585741	0.0541059
53	rs113497640	chr11:62923738_A_G	chr11	62923738	777244	465.25	2.51908	A	G	5.3e-229	1.87929	0.058167	0.0548313
53	rs118180749	chr11:62913895_C_A	chr11	62913895	782753	547.249	2.53296	C	A	1.1e-228	1.92142	0.0595125	0.070922
53	chr11:62914202_G_A	chr11:62914202_G_A	chr11	62914202	782753	547.249	2.53296	G	A	4.6e-228	1.8757	0.0581763	0.0751773
53	chr11:62870751_G_C	chr11:62870751_G_C	chr11	62870751	801263	465.249	2.56533	G	C	1.2e-227	1.84859	0.0573869	0.0709024
53	rs112621169	chr11:62872235_G_A	chr11	62872235	801263	465.249	2.56533	G	A	1.2e-227	1.84859	0.0573869	0.0709024
53	rs141232858	chr11:62874534_A_C	chr11	62874534	801263	465.249	2.56533	A	C	1.2e-227	1.84859	0.0573869	0.0709024
53	rs113939203	chr11:62882727_T_A	chr11	62882727	801263	465.249	2.56533	T	A	1.2e-227	1.84859	0.0573869	0.0709024
53	rs147641133	chr11:62882800_G_T	chr11	62882800	801263	465.249	2.56533	G	T	1.2e-227	1.84859	0.0573869	0.0709024
53	chr11:62899582_G_T	chr11:62899582_G_T	chr11	62899582	801263	465.249	2.56533	G	T	2.3e-227	1.84743	0.0573877	0.0709024
53	rs78176967	chr11:62825317_G_T	chr11	62825317	801263	465.249	2.56533	G	T	4.2e-227	1.85281	0.0575887	0.0709024
53	rs78598697	chr11:62825318_C_T	chr11	62825318	801263	465.249	2.56533	C	T	4.2e-227	1.85281	0.0575887	0.0709024
53	rs80276717	chr11:62831564_C_T	chr11	62831564	801263	465.249	2.56533	C	T	4.9e-227	1.84366	0.0573128	0.0711326
53	rs74511527	chr11:62834793_C_T	chr11	62834793	801263	465.249	2.56533	C	T	4.9e-227	1.84366	0.0573128	0.0711326
53	rs78788730	chr11:62835957_T_G	chr11	62835957	801263	465.249	2.56533	T	G	4.9e-227	1.84366	0.0573128	0.0711326
53	rs113570042	chr11:62836761_G_T	chr11	62836761	801263	465.249	2.56533	G	T	4.9e-227	1.84366	0.0573128	0.0711326
53	rs75148323	chr11:62837382_C_T	chr11	62837382	801263	465.249	2.56533	C	T	4.9e-227	1.84366	0.0573128	0.0711326
53	rs78014292	chr11:62839107_G_A	chr11	62839107	801263	465.249	2.56533	G	A	4.9e-227	1.84366	0.0573128	0.0711326
53	chr11:62846422_G_T	chr11:62846422_G_T	chr11	62846422	801263	465.249	2.56533	G	T	4.9e-227	1.84366	0.0573128	0.0711326
53	chr11:62846703_A_G	chr11:62846703_A_G	chr11	62846703	801263	465.249	2.56533	A	G	4.9e-227	1.84366	0.0573128	0.0711326
53	rs118186763	chr11:62852423_T_A	chr11	62852423	801263	465.249	2.56533	T	A	4.9e-227	1.84366	0.0573128	0.0711326
53	chr11:62852999_G_A	chr11:62852999_G_A	chr11	62852999	801263	465.249	2.56533	G	A	4.9e-227	1.84366	0.0573128	0.0711326
53	rs112870560	chr11:62856801_T_C	chr11	62856801	801263	465.249	2.56533	T	C	4.9e-227	1.84366	0.0573128	0.0711326
53	rs112515408	chr11:62834317_G_C	chr11	62834317	801263	465.249	2.56533	G	C	5.7e-227	1.84096	0.0572378	0.0713628
53	rs78107878	chr11:62835097_C_T	chr11	62835097	801263	465.249	2.56533	C	T	5.7e-227	1.84096	0.0572378	0.0713628
53	rs142131421	chr11:62818385_G_A	chr11	62818385	801263	465.249	2.56533	G	A	9.4e-227	1.86961	0.0581562	0.070442
53	rs150262653	chr11:62860465_A_G	chr11	62860465	801263	465.249	2.56533	A	G	1.9e-226	1.83877	0.057237	0.0713628
53	rs138715879	chr11:62860950_G_A	chr11	62860950	801263	465.249	2.56533	G	A	1.9e-226	1.83877	0.057237	0.0713628
53	chr11:62865521_C_G	chr11:62865521_C_G	chr11	62865521	801263	465.249	2.56533	C	G	1.9e-226	1.83877	0.057237	0.0713628
53	rs111327720	chr11:62868664_C_A	chr11	62868664	801263	465.249	2.56533	C	A	1.9e-226	1.83877	0.057237	0.0713628
53	rs113061143	chr11:62869652_T_C	chr11	62869652	801263	465.249	2.56533	T	C	1.9e-226	1.83877	0.057237	0.0713628
53	rs117714862	chr11:62869698_A_G	chr11	62869698	801263	465.249	2.56533	A	G	1.9e-226	1.83877	0.057237	0.0713628
53	rs113444667	chr11:62870065_G_A	chr11	62870065	801263	465.249	2.56533	G	A	1.9e-226	1.83877	0.057237	0.0713628
53	rs76926887	chr11:62837448_G_A	chr11	62837448	801263	465.249	2.56533	G	A	2.3e-226	1.83866	0.0572427	0.0713628
53	rs61285056	chr11:62852211_G_T	chr11	62852211	801263	465.249	2.56533	G	T	7.1e-225	1.82772	0.0570926	0.0718232
53	chr11:62902741_C_T	chr11:62902741_C_T	chr11	62902741	801263	465.249	2.56533	C	T	1.4e-224	1.83149	0.0572487	0.0713628
53	rs113172275	chr11:62905115_T_C	chr11	62905115	801263	465.249	2.56533	T	C	1.4e-224	1.83149	0.0572487	0.0713628
53	chr11:62832696_G_A	chr11:62832696_G_A	chr11	62832696	801263	465.249	2.56533	G	A	4.3e-224	1.82041	0.0569635	0.071593
53	chr11:62905899_G_C	chr11:62905899_G_C	chr11	62905899	801263	465.249	2.56533	G	C	8e-223	1.83097	0.0574588	0.0706722
53	chr11:62906753_C_T	chr11:62906753_C_T	chr11	62906753	801263	465.249	2.56533	C	T	8e-223	1.83097	0.0574588	0.0706722
53	rs111898898	chr11:62910501_G_A	chr11	62910501	801263	465.249	2.56533	G	A	8e-223	1.83097	0.0574588	0.0706722
53	chr11:62913582_G_A	chr11:62913582_G_A	chr11	62913582	801263	465.249	2.56533	G	A	8e-223	1.83097	0.0574588	0.0706722
53	rs113497640	chr11:62923738_A_G	chr11	62923738	777248	466.251	2.52217	A	G	6.1e-221	1.84766	0.0582316	0.0548734
53	rs75859219	chr11:62913676_C_T	chr11	62913676	801263	465.249	2.56533	C	T	8.6e-221	1.82716	0.057605	0.0702118
53	rs118006559	chr11:62863714_C_T	chr11	62863714	777244	465.25	2.51908	C	T	4.6e-219	1.94489	0.0615601	0.0479294
53	rs80237154	chr11:62913772_C_G	chr11	62913772	801263	465.249	2.56533	C	G	2.5e-217	1.82476	0.0579897	0.0690608
53	rs79357841	chr11:62913777_C_A	chr11	62913777	801263	465.249	2.56533	C	A	2.5e-217	1.82476	0.0579897	0.0690608
53	rs118180749	chr11:62913895_C_A	chr11	62913895	801263	465.249	2.56533	C	A	4e-216	1.82902	0.0582894	0.06814
53	chr11:62914709_G_T	chr11:62914709_G_T	chr11	62914709	801263	465.249	2.56533	G	T	2.3e-215	1.79935	0.0574459	0.0706722
53	chr11:62914202_G_A	chr11:62914202_G_A	chr11	62914202	801263	465.249	2.56533	G	A	3.7e-214	1.78506	0.0571511	0.071593
53	rs118006559	chr11:62863714_C_T	chr11	62863714	777248	466.251	2.52217	C	T	5e-212	1.91523	0.061629	0.0479662
53	rs78176967	chr11:62825317_G_T	chr11	62825317	777255	467.257	2.52833	G	T	2.9e-211	1.8135	0.0584624	0.0708026
53	rs78598697	chr11:62825318_C_T	chr11	62825318	777255	467.257	2.52833	C	T	2.9e-211	1.8135	0.0584624	0.0708026
53	rs80276717	chr11:62831564_C_T	chr11	62831564	777255	467.257	2.52833	C	T	3.5e-211	1.8044	0.05818	0.0710332
53	rs112515408	chr11:62834317_G_C	chr11	62834317	777255	467.257	2.52833	G	C	3.5e-211	1.8044	0.05818	0.0710332
53	rs74511527	chr11:62834793_C_T	chr11	62834793	777255	467.257	2.52833	C	T	3.5e-211	1.8044	0.05818	0.0710332
53	rs78107878	chr11:62835097_C_T	chr11	62835097	777255	467.257	2.52833	C	T	3.5e-211	1.8044	0.05818	0.0710332
53	rs78788730	chr11:62835957_T_G	chr11	62835957	777255	467.257	2.52833	T	G	3.5e-211	1.8044	0.05818	0.0710332
53	rs113570042	chr11:62836761_G_T	chr11	62836761	777255	467.257	2.52833	G	T	3.5e-211	1.8044	0.05818	0.0710332
53	rs75148323	chr11:62837382_C_T	chr11	62837382	777255	467.257	2.52833	C	T	3.5e-211	1.8044	0.05818	0.0710332
53	rs78014292	chr11:62839107_G_A	chr11	62839107	777255	467.257	2.52833	G	A	3.5e-211	1.8044	0.05818	0.0710332
53	chr11:62846422_G_T	chr11:62846422_G_T	chr11	62846422	777255	467.257	2.52833	G	T	3.5e-211	1.8044	0.05818	0.0710332
53	chr11:62846703_A_G	chr11:62846703_A_G	chr11	62846703	777255	467.257	2.52833	A	G	3.5e-211	1.8044	0.05818	0.0710332
53	rs118186763	chr11:62852423_T_A	chr11	62852423	777255	467.257	2.52833	T	A	3.5e-211	1.8044	0.05818	0.0710332
53	chr11:62852999_G_A	chr11:62852999_G_A	chr11	62852999	777255	467.257	2.52833	G	A	3.5e-211	1.8044	0.05818	0.0710332
53	rs112870560	chr11:62856801_T_C	chr11	62856801	777255	467.257	2.52833	T	C	3.5e-211	1.8044	0.05818	0.0710332
53	chr11:62870751_G_C	chr11:62870751_G_C	chr11	62870751	777255	467.257	2.52833	G	C	6.8e-211	1.80542	0.0582536	0.0708026
53	rs112621169	chr11:62872235_G_A	chr11	62872235	777255	467.257	2.52833	G	A	6.8e-211	1.80542	0.0582536	0.0708026
53	rs141232858	chr11:62874534_A_C	chr11	62874534	777255	467.257	2.52833	A	C	6.8e-211	1.80542	0.0582536	0.0708026
53	rs113939203	chr11:62882727_T_A	chr11	62882727	777255	467.257	2.52833	T	A	6.8e-211	1.80542	0.0582536	0.0708026
53	rs147641133	chr11:62882800_G_T	chr11	62882800	777255	467.257	2.52833	G	T	6.8e-211	1.80542	0.0582536	0.0708026
53	rs76926887	chr11:62837448_G_A	chr11	62837448	777255	467.257	2.52833	G	A	7.2e-211	1.80077	0.058107	0.0712638
53	rs150262653	chr11:62860465_A_G	chr11	62860465	777255	467.257	2.52833	A	G	1e-210	1.80003	0.0581043	0.0712638
53	rs138715879	chr11:62860950_G_A	chr11	62860950	777255	467.257	2.52833	G	A	1e-210	1.80003	0.0581043	0.0712638
53	chr11:62865521_C_G	chr11:62865521_C_G	chr11	62865521	777255	467.257	2.52833	C	G	1e-210	1.80003	0.0581043	0.0712638
53	rs111327720	chr11:62868664_C_A	chr11	62868664	777255	467.257	2.52833	C	A	1e-210	1.80003	0.0581043	0.0712638
53	rs113061143	chr11:62869652_T_C	chr11	62869652	777255	467.257	2.52833	T	C	1e-210	1.80003	0.0581043	0.0712638
53	rs117714862	chr11:62869698_A_G	chr11	62869698	777255	467.257	2.52833	A	G	1e-210	1.80003	0.0581043	0.0712638
53	rs113444667	chr11:62870065_G_A	chr11	62870065	777255	467.257	2.52833	G	A	1e-210	1.80003	0.0581043	0.0712638
53	rs142131421	chr11:62818385_G_A	chr11	62818385	777255	467.257	2.52833	G	A	1.5e-210	1.82826	0.0590396	0.0703413
53	rs61285056	chr11:62852211_G_T	chr11	62852211	777255	467.257	2.52833	G	T	2e-209	1.78996	0.0579601	0.0717251
53	chr11:62832696_G_A	chr11:62832696_G_A	chr11	62832696	777255	467.257	2.52833	G	A	1.5e-208	1.78213	0.0578279	0.0714945
53	chr11:62915346_C_G	chr11:62915346_C_G	chr11	62915346	782753	547.249	2.53296	C	G	2.6e-207	1.90601	0.0620343	0.065721
53	chr11:62899582_G_T	chr11:62899582_G_T	chr11	62899582	777255	467.257	2.52833	G	T	3.1e-207	1.7918	0.0583279	0.070572
53	chr11:62902741_C_T	chr11:62902741_C_T	chr11	62902741	777255	467.257	2.52833	C	T	3.6e-206	1.78268	0.0581823	0.0710332
53	rs113172275	chr11:62905115_T_C	chr11	62905115	777255	467.257	2.52833	T	C	3.6e-206	1.78268	0.0581823	0.0710332
53	chr11:62905899_G_C	chr11:62905899_G_C	chr11	62905899	777255	467.257	2.52833	G	C	1.1e-204	1.78293	0.0584026	0.0703413
53	chr11:62906753_C_T	chr11:62906753_C_T	chr11	62906753	777255	467.257	2.52833	C	T	1.1e-204	1.78293	0.0584026	0.0703413
53	rs111898898	chr11:62910501_G_A	chr11	62910501	777255	467.257	2.52833	G	A	1.1e-204	1.78293	0.0584026	0.0703413
53	chr11:62913582_G_A	chr11:62913582_G_A	chr11	62913582	777255	467.257	2.52833	G	A	1.1e-204	1.78293	0.0584026	0.0703413
53	rs112136495	chr11:62910329_G_T	chr11	62910329	777244	465.25	2.51908	G	T	2.9e-204	1.89328	0.0620809	0.0469709
53	rs75859219	chr11:62913676_C_T	chr11	62913676	777255	467.257	2.52833	C	T	1.2e-202	1.77847	0.0585519	0.0698801
53	rs111865050	chr11:62910251_T_C	chr11	62910251	777244	465.25	2.51908	T	C	8.6e-202	1.89157	0.0624086	0.0463957
53	rs113497640	chr11:62923738_A_G	chr11	62923738	782753	547.249	2.53296	A	G	1.2e-201	1.87361	0.0618366	0.0661939
53	rs80237154	chr11:62913772_C_G	chr11	62913772	777255	467.257	2.52833	C	G	4.4e-199	1.77203	0.0588648	0.0689576
53	rs79357841	chr11:62913777_C_A	chr11	62913777	777255	467.257	2.52833	C	A	4.4e-199	1.77203	0.0588648	0.0689576
53	chr11:62915346_C_G	chr11:62915346_C_G	chr11	62915346	801263	465.249	2.56533	C	G	1.9e-198	1.82803	0.0608237	0.0630755
53	rs112136495	chr11:62910329_G_T	chr11	62910329	777248	466.251	2.52217	G	T	2.2e-197	1.86286	0.0621499	0.0470069
53	rs118180749	chr11:62913895_C_A	chr11	62913895	777255	467.257	2.52833	C	A	2.2e-196	1.77137	0.0592505	0.0678044
53	chr11:62914709_G_T	chr11:62914709_G_T	chr11	62914709	777255	467.257	2.52833	G	T	2.3e-196	1.74138	0.0582504	0.0708026
53	rs111865050	chr11:62910251_T_C	chr11	62910251	777248	466.251	2.52217	T	C	5.7e-195	1.86106	0.062478	0.0464313
53	chr11:62914202_G_A	chr11:62914202_G_A	chr11	62914202	777255	467.257	2.52833	G	A	3.6e-194	1.72068	0.0578851	0.0719557
41	rs10242455	chr7:99240179_A_G	chr7	99240179	1089909	463.309	3.3485	A	G	1.3e-192	1.65927	0.0560458	0.0665869
53	rs113497640	chr11:62923738_A_G	chr11	62923738	801263	465.249	2.56533	A	G	2.3e-192	1.79641	0.0607206	0.0633057
53	rs118006559	chr11:62863714_C_T	chr11	62863714	782753	547.249	2.53296	C	T	1.1e-188	1.90254	0.0649383	0.0588652
41	rs7780328	chr7:99256844_A_G	chr7	99256844	1089909	463.309	3.3485	A	G	3.8e-187	1.64694	0.056446	0.0653907
53	rs112528361	chr11:62968568_C_T	chr11	62968568	777244	465.25	2.51908	C	T	3.6e-186	1.77454	0.0609815	0.0494632
53	rs113276570	chr11:62931644_C_T	chr11	62931644	777244	465.25	2.51908	C	T	9.2e-186	1.79671	0.061811	0.0479294
53	rs113170055	chr11:62993655_A_G	chr11	62993655	777244	465.25	2.51908	A	G	1.7e-185	1.79226	0.0617035	0.0481212
53	rs112203890	chr11:62995327_A_G	chr11	62995327	777244	465.25	2.51908	A	G	1.7e-185	1.79226	0.0617035	0.0481212
53	rs149580358	chr11:62998195_C_T	chr11	62998195	777244	465.25	2.51908	C	T	1.7e-185	1.79226	0.0617035	0.0481212
53	chr11:62935447_C_T	chr11:62935447_C_T	chr11	62935447	777244	465.25	2.51908	C	T	7.6e-185	1.78613	0.0616012	0.0483129
53	rs111442070	chr11:62933784_A_G	chr11	62933784	777244	465.25	2.51908	A	G	1.5e-184	1.78764	0.0617053	0.0481212
53	rs113102082	chr11:62937305_C_T	chr11	62937305	777244	465.25	2.51908	C	T	2.8e-184	1.78325	0.0615988	0.0483129
53	rs144894702	chr11:62937883_G_A	chr11	62937883	777244	465.25	2.51908	G	A	2.8e-184	1.78325	0.0615988	0.0483129
53	rs111628338	chr11:62941922_A_G	chr11	62941922	777244	465.25	2.51908	A	G	2.8e-184	1.78325	0.0615988	0.0483129
53	rs112781395	chr11:62942818_T_A	chr11	62942818	777244	465.25	2.51908	T	A	2.8e-184	1.78325	0.0615988	0.0483129
53	rs111498943	chr11:62947497_G_A	chr11	62947497	777244	465.25	2.51908	G	A	2.8e-184	1.78325	0.0615988	0.0483129
53	rs111253931	chr11:62950708_G_A	chr11	62950708	777244	465.25	2.51908	G	A	2.8e-184	1.78325	0.0615988	0.0483129
53	chr11:62961943_A_G	chr11:62961943_A_G	chr11	62961943	777244	465.25	2.51908	A	G	2.8e-184	1.78325	0.0615988	0.0483129
53	rs144790177	chr11:62964740_A_C	chr11	62964740	777244	465.25	2.51908	A	C	2.8e-184	1.78325	0.0615988	0.0483129
53	rs111836849	chr11:62966915_G_C	chr11	62966915	777244	465.25	2.51908	G	C	2.8e-184	1.78325	0.0615988	0.0483129
53	chr11:62967431_G_C	chr11:62967431_G_C	chr11	62967431	777244	465.25	2.51908	G	C	2.8e-184	1.78325	0.0615988	0.0483129
53	rs111790304	chr11:62977623_T_C	chr11	62977623	777244	465.25	2.51908	T	C	2.8e-184	1.78325	0.0615988	0.0483129
53	rs113306611	chr11:62978877_T_A	chr11	62978877	777244	465.25	2.51908	T	A	2.8e-184	1.78325	0.0615988	0.0483129
53	rs113341999	chr11:62985986_T_A	chr11	62985986	777244	465.25	2.51908	T	A	2.8e-184	1.78325	0.0615988	0.0483129
53	rs117070489	chr11:62987766_C_T	chr11	62987766	777244	465.25	2.51908	C	T	2.8e-184	1.78325	0.0615988	0.0483129
53	rs112586706	chr11:62988640_T_C	chr11	62988640	777244	465.25	2.51908	T	C	2.8e-184	1.78325	0.0615988	0.0483129
53	chr11:62969712_A_G	chr11:62969712_A_G	chr11	62969712	777244	465.25	2.51908	A	G	3.5e-184	1.75626	0.0606822	0.0500383
53	rs58623338	chr11:62956134_T_C	chr11	62956134	777244	465.25	2.51908	T	C	1.3e-183	1.77701	0.0614952	0.0485046
53	rs186772946	chr11:62958147_G_T	chr11	62958147	777244	465.25	2.51908	G	T	1.3e-183	1.77701	0.0614952	0.0485046
53	rs73499750	chr11:62952142_G_A	chr11	62952142	777244	465.25	2.51908	G	A	1.4e-183	1.75044	0.0605819	0.0502301
53	rs111788187	chr11:62983332_A_G	chr11	62983332	777244	465.25	2.51908	A	G	1.8e-183	1.77641	0.0614961	0.0485046
53	chr11:62996682_G_C	chr11:62996682_G_C	chr11	62996682	777244	465.25	2.51908	G	C	1.9e-183	1.77324	0.0613912	0.0486963
53	rs118083029	chr11:62987011_T_C	chr11	62987011	777244	465.25	2.51908	T	C	2.7e-183	1.77545	0.0614938	0.0485046
53	rs141014456	chr11:62999229_T_A	chr11	62999229	777244	465.25	2.51908	T	A	9.5e-183	1.78796	0.0620209	0.047546
53	rs184936796	chr11:63000284_A_C	chr11	63000284	777244	465.25	2.51908	A	C	9.5e-183	1.78796	0.0620209	0.047546
53	rs111394260	chr11:62955578_T_A	chr11	62955578	777244	465.25	2.51908	T	A	3e-182	1.76441	0.0612885	0.048888
53	chr11:62963505_C_A	chr11:62963505_C_A	chr11	62963505	777244	465.25	2.51908	C	A	3e-182	1.76441	0.0612885	0.048888
53	rs111619939	chr11:62966660_C_G	chr11	62966660	777244	465.25	2.51908	C	G	3e-182	1.76441	0.0612885	0.048888
53	rs58238635	chr11:62975911_C_G	chr11	62975911	777244	465.25	2.51908	C	G	3e-182	1.76441	0.0612885	0.048888
53	rs148330118	chr11:63001843_G_A	chr11	63001843	777244	465.25	2.51908	G	A	9.6e-182	1.7861	0.0621294	0.0473543
53	rs112136495	chr11:62910329_G_T	chr11	62910329	782753	547.249	2.53296	G	T	9.5e-181	1.88849	0.0658736	0.0567376
53	rs113230491	chr11:63151445_C_T	chr11	63151445	777244	465.25	2.51908	C	T	7.1e-180	1.75415	0.0613383	0.0483129
53	rs112528361	chr11:62968568_C_T	chr11	62968568	777248	466.251	2.52217	C	T	1.7e-179	1.74409	0.0610496	0.0495012
53	rs113950742	chr11:62938396_T_C	chr11	62938396	777244	465.25	2.51908	T	C	3e-179	1.7351	0.060779	0.0498466
53	rs60147282	chr11:63044263_T_A	chr11	63044263	777244	465.25	2.51908	T	A	3.2e-179	1.7524	0.0613894	0.0486963
53	rs113276570	chr11:62931644_C_T	chr11	62931644	777248	466.251	2.52217	C	T	7e-179	1.76467	0.0618796	0.0479662
53	rs118006559	chr11:62863714_C_T	chr11	62863714	801263	465.249	2.56533	C	T	7.2e-179	1.81956	0.0638062	0.0561694
53	rs117588481	chr11:62943310_T_C	chr11	62943310	777244	465.25	2.51908	T	C	1.2e-178	1.72934	0.060679	0.0500383
53	rs113170055	chr11:62993655_A_G	chr11	62993655	777248	466.251	2.52217	A	G	1.3e-178	1.76034	0.061772	0.0481581
53	rs112203890	chr11:62995327_A_G	chr11	62995327	777248	466.251	2.52217	A	G	1.3e-178	1.76034	0.061772	0.0481581
53	rs149580358	chr11:62998195_C_T	chr11	62998195	777248	466.251	2.52217	C	T	1.3e-178	1.76034	0.061772	0.0481581
53	rs113140844	chr11:63009296_A_G	chr11	63009296	777244	465.25	2.51908	A	G	1.6e-178	1.76384	0.0619145	0.0477377
53	rs111865050	chr11:62910251_T_C	chr11	62910251	782753	547.249	2.53296	T	C	1.7e-178	1.88651	0.0662233	0.0560284
53	rs113699949	chr11:63154500_C_G	chr11	63154500	777244	465.25	2.51908	C	G	1.8e-178	1.75922	0.0617593	0.047546
53	rs113779758	chr11:63155481_C_T	chr11	63155481	777244	465.25	2.51908	C	T	1.8e-178	1.75922	0.0617593	0.047546
53	rs115560664	chr11:62875969_G_A	chr11	62875969	777244	465.25	2.51908	G	A	4e-178	1.32286	0.0464855	0.0889571
53	chr11:62935447_C_T	chr11:62935447_C_T	chr11	62935447	777248	466.251	2.52217	C	T	5.1e-178	1.75441	0.0616697	0.04835
53	rs111827389	chr11:63011962_A_G	chr11	63011962	777244	465.25	2.51908	A	G	5.3e-178	1.7509	0.0615489	0.0479294
53	rs111337828	chr11:63012250_A_G	chr11	63012250	777244	465.25	2.51908	A	G	5.3e-178	1.7509	0.0615489	0.0479294
53	rs112318113	chr11:63012834_A_G	chr11	63012834	777244	465.25	2.51908	A	G	5.3e-178	1.7509	0.0615489	0.0479294
53	rs112870620	chr11:63013478_G_T	chr11	63013478	777244	465.25	2.51908	G	T	5.3e-178	1.7509	0.0615489	0.0479294
53	rs112870974	chr11:63018120_C_T	chr11	63018120	777244	465.25	2.51908	C	T	5.3e-178	1.7509	0.0615489	0.0479294
53	rs111446429	chr11:63018994_T_C	chr11	63018994	777244	465.25	2.51908	T	C	5.3e-178	1.7509	0.0615489	0.0479294
53	rs141571662	chr11:63099063_A_G	chr11	63099063	777244	465.25	2.51908	A	G	8e-178	1.74999	0.0615489	0.0479294
53	rs111442070	chr11:62933784_A_G	chr11	62933784	777248	466.251	2.52217	A	G	8.6e-178	1.75624	0.0617739	0.0481581
53	rs113110204	chr11:63028070_C_G	chr11	63028070	777244	465.25	2.51908	C	G	9.7e-178	1.75253	0.0616529	0.0477377
53	rs113007099	chr11:63029378_C_T	chr11	63029378	777244	465.25	2.51908	C	T	9.7e-178	1.75253	0.0616529	0.0477377
53	rs112428201	chr11:63030125_C_T	chr11	63030125	777244	465.25	2.51908	C	T	9.7e-178	1.75253	0.0616529	0.0477377
53	rs113592019	chr11:63031963_T_C	chr11	63031963	777244	465.25	2.51908	T	C	9.7e-178	1.75253	0.0616529	0.0477377
53	rs111635538	chr11:63032516_C_T	chr11	63032516	777244	465.25	2.51908	C	T	9.7e-178	1.75253	0.0616529	0.0477377
53	rs111280691	chr11:63033154_C_T	chr11	63033154	777244	465.25	2.51908	C	T	9.7e-178	1.75253	0.0616529	0.0477377
53	rs139810394	chr11:63039877_A_G	chr11	63039877	777244	465.25	2.51908	A	G	9.7e-178	1.75253	0.0616529	0.0477377
53	rs111806580	chr11:63040638_G_A	chr11	63040638	777244	465.25	2.51908	G	A	9.7e-178	1.75253	0.0616529	0.0477377
53	chr11:63044966_A_C	chr11:63044966_A_C	chr11	63044966	777244	465.25	2.51908	A	C	9.7e-178	1.75253	0.0616529	0.0477377
53	rs113554055	chr11:63045880_A_G	chr11	63045880	777244	465.25	2.51908	A	G	9.7e-178	1.75253	0.0616529	0.0477377
53	rs113941435	chr11:63046896_A_C	chr11	63046896	777244	465.25	2.51908	A	C	9.7e-178	1.75253	0.0616529	0.0477377
53	rs113062762	chr11:63051068_A_C	chr11	63051068	777244	465.25	2.51908	A	C	9.7e-178	1.75253	0.0616529	0.0477377
53	rs142851004	chr11:63053613_C_T	chr11	63053613	777244	465.25	2.51908	C	T	9.7e-178	1.75253	0.0616529	0.0477377
53	chr11:63053970_C_A	chr11:63053970_C_A	chr11	63053970	777244	465.25	2.51908	C	A	9.7e-178	1.75253	0.0616529	0.0477377
53	rs72542454	chr11:63057440_T_C	chr11	63057440	777244	465.25	2.51908	T	C	9.7e-178	1.75253	0.0616529	0.0477377
53	rs112501844	chr11:63063627_A_C	chr11	63063627	777244	465.25	2.51908	A	C	9.7e-178	1.75253	0.0616529	0.0477377
53	rs112753913	chr11:63063920_C_G	chr11	63063920	777244	465.25	2.51908	C	G	9.7e-178	1.75253	0.0616529	0.0477377
53	rs111482186	chr11:63071740_A_G	chr11	63071740	777244	465.25	2.51908	A	G	9.7e-178	1.75253	0.0616529	0.0477377
53	chr11:63073573_C_T	chr11:63073573_C_T	chr11	63073573	777244	465.25	2.51908	C	T	9.7e-178	1.75253	0.0616529	0.0477377
53	rs117355747	chr11:63082517_A_C	chr11	63082517	777244	465.25	2.51908	A	C	9.7e-178	1.75253	0.0616529	0.0477377
53	chr11:63082975_G_A	chr11:63082975_G_A	chr11	63082975	777244	465.25	2.51908	G	A	9.7e-178	1.75253	0.0616529	0.0477377
53	rs146855122	chr11:63084989_G_A	chr11	63084989	777244	465.25	2.51908	G	A	9.7e-178	1.75253	0.0616529	0.0477377
53	rs117071614	chr11:63085293_G_A	chr11	63085293	777244	465.25	2.51908	G	A	9.7e-178	1.75253	0.0616529	0.0477377
53	rs147981251	chr11:63086172_C_T	chr11	63086172	777244	465.25	2.51908	C	T	9.7e-178	1.75253	0.0616529	0.0477377
53	rs112552783	chr11:63093465_A_G	chr11	63093465	777244	465.25	2.51908	A	G	9.7e-178	1.75253	0.0616529	0.0477377
53	rs111373362	chr11:63093792_C_T	chr11	63093792	777244	465.25	2.51908	C	T	9.7e-178	1.75253	0.0616529	0.0477377
53	rs113243283	chr11:63093974_G_C	chr11	63093974	777244	465.25	2.51908	G	C	9.7e-178	1.75253	0.0616529	0.0477377
53	rs145425615	chr11:63100195_C_T	chr11	63100195	777244	465.25	2.51908	C	T	9.7e-178	1.75253	0.0616529	0.0477377
53	rs111321437	chr11:63101014_T_C	chr11	63101014	777244	465.25	2.51908	T	C	9.7e-178	1.75253	0.0616529	0.0477377
53	rs112602736	chr11:63101256_C_T	chr11	63101256	777244	465.25	2.51908	C	T	9.7e-178	1.75253	0.0616529	0.0477377
53	rs112250024	chr11:63102201_A_T	chr11	63102201	777244	465.25	2.51908	A	T	9.7e-178	1.75253	0.0616529	0.0477377
53	rs111379272	chr11:63103945_C_T	chr11	63103945	777244	465.25	2.51908	C	T	9.7e-178	1.75253	0.0616529	0.0477377
53	rs112545613	chr11:63104314_C_T	chr11	63104314	777244	465.25	2.51908	C	T	9.7e-178	1.75253	0.0616529	0.0477377
53	rs113395081	chr11:63109051_G_T	chr11	63109051	777244	465.25	2.51908	G	T	9.7e-178	1.75253	0.0616529	0.0477377
53	rs113247971	chr11:63110590_G_A	chr11	63110590	777244	465.25	2.51908	G	A	9.7e-178	1.75253	0.0616529	0.0477377
53	chr11:63125885_C_T	chr11:63125885_C_T	chr11	63125885	777244	465.25	2.51908	C	T	9.7e-178	1.75253	0.0616529	0.0477377
53	rs113513729	chr11:63128229_A_T	chr11	63128229	777244	465.25	2.51908	A	T	9.7e-178	1.75253	0.0616529	0.0477377
53	chr11:63132223_G_A	chr11:63132223_G_A	chr11	63132223	777244	465.25	2.51908	G	A	9.7e-178	1.75253	0.0616529	0.0477377
53	chr11:63136148_G_A	chr11:63136148_G_A	chr11	63136148	777244	465.25	2.51908	G	A	9.7e-178	1.75253	0.0616529	0.0477377
53	rs72542470	chr11:63137221_T_G	chr11	63137221	777244	465.25	2.51908	T	G	9.7e-178	1.75253	0.0616529	0.0477377
53	rs113849261	chr11:63138221_C_T	chr11	63138221	777244	465.25	2.51908	C	T	9.7e-178	1.75253	0.0616529	0.0477377
53	rs113513891	chr11:63140398_T_C	chr11	63140398	777244	465.25	2.51908	T	C	9.7e-178	1.75253	0.0616529	0.0477377
53	chr11:63142739_G_C	chr11:63142739_G_C	chr11	63142739	777244	465.25	2.51908	G	C	9.7e-178	1.75253	0.0616529	0.0477377
53	rs112436996	chr11:63147896_A_G	chr11	63147896	777244	465.25	2.51908	A	G	9.7e-178	1.75253	0.0616529	0.0477377
53	rs113446545	chr11:63148427_C_T	chr11	63148427	777244	465.25	2.51908	C	T	9.7e-178	1.75253	0.0616529	0.0477377
53	rs113712774	chr11:63149504_G_C	chr11	63149504	777244	465.25	2.51908	G	C	9.7e-178	1.75253	0.0616529	0.0477377
53	rs112033274	chr11:63150178_C_T	chr11	63150178	777244	465.25	2.51908	C	T	9.7e-178	1.75253	0.0616529	0.0477377
53	rs111615688	chr11:63152713_T_C	chr11	63152713	777244	465.25	2.51908	T	C	9.7e-178	1.75253	0.0616529	0.0477377
53	rs111858293	chr11:63153417_C_T	chr11	63153417	777244	465.25	2.51908	C	T	9.7e-178	1.75253	0.0616529	0.0477377
53	rs113102082	chr11:62937305_C_T	chr11	62937305	777248	466.251	2.52217	C	T	1.5e-177	1.75198	0.0616673	0.04835
53	rs144894702	chr11:62937883_G_A	chr11	62937883	777248	466.251	2.52217	G	A	1.5e-177	1.75198	0.0616673	0.04835
53	rs111628338	chr11:62941922_A_G	chr11	62941922	777248	466.251	2.52217	A	G	1.5e-177	1.75198	0.0616673	0.04835
53	rs112781395	chr11:62942818_T_A	chr11	62942818	777248	466.251	2.52217	T	A	1.5e-177	1.75198	0.0616673	0.04835
53	rs111498943	chr11:62947497_G_A	chr11	62947497	777248	466.251	2.52217	G	A	1.5e-177	1.75198	0.0616673	0.04835
53	rs111253931	chr11:62950708_G_A	chr11	62950708	777248	466.251	2.52217	G	A	1.5e-177	1.75198	0.0616673	0.04835
53	chr11:62961943_A_G	chr11:62961943_A_G	chr11	62961943	777248	466.251	2.52217	A	G	1.5e-177	1.75198	0.0616673	0.04835
53	rs144790177	chr11:62964740_A_C	chr11	62964740	777248	466.251	2.52217	A	C	1.5e-177	1.75198	0.0616673	0.04835
53	rs111836849	chr11:62966915_G_C	chr11	62966915	777248	466.251	2.52217	G	C	1.5e-177	1.75198	0.0616673	0.04835
53	chr11:62967431_G_C	chr11:62967431_G_C	chr11	62967431	777248	466.251	2.52217	G	C	1.5e-177	1.75198	0.0616673	0.04835
53	rs111790304	chr11:62977623_T_C	chr11	62977623	777248	466.251	2.52217	T	C	1.5e-177	1.75198	0.0616673	0.04835
53	rs113306611	chr11:62978877_T_A	chr11	62978877	777248	466.251	2.52217	T	A	1.5e-177	1.75198	0.0616673	0.04835
53	rs113341999	chr11:62985986_T_A	chr11	62985986	777248	466.251	2.52217	T	A	1.5e-177	1.75198	0.0616673	0.04835
53	rs117070489	chr11:62987766_C_T	chr11	62987766	777248	466.251	2.52217	C	T	1.5e-177	1.75198	0.0616673	0.04835
53	rs112586706	chr11:62988640_T_C	chr11	62988640	777248	466.251	2.52217	T	C	1.5e-177	1.75198	0.0616673	0.04835
53	chr11:62969712_A_G	chr11:62969712_A_G	chr11	62969712	777248	466.251	2.52217	A	G	1.6e-177	1.7258	0.0607499	0.0500767
53	chr11:62915346_C_G	chr11:62915346_C_G	chr11	62915346	777255	467.257	2.52833	C	G	1.8e-177	1.76457	0.0621229	0.0620387
53	rs60634765	chr11:62881845_A_C	chr11	62881845	777244	465.25	2.51908	A	C	2.8e-177	1.31865	0.0464507	0.0891488
53	rs146159506	chr11:63117784_G_T	chr11	63117784	777244	465.25	2.51908	G	T	3.1e-177	1.75607	0.0618669	0.0473543
53	rs140155775	chr11:63117785_G_C	chr11	63117785	777244	465.25	2.51908	G	C	3.1e-177	1.75607	0.0618669	0.0473543
53	rs488633	chr11:63054983_C_A	chr11	63054983	777244	465.25	2.51908	C	A	3.3e-177	1.72938	0.0609314	0.0490798
53	rs75254733	chr11:63017443_T_G	chr11	63017443	777244	465.25	2.51908	T	G	4.5e-177	1.71191	0.0603384	0.0502301
53	rs73499750	chr11:62952142_G_A	chr11	62952142	777248	466.251	2.52217	G	A	5.3e-177	1.7204	0.0606495	0.0502686
53	rs58623338	chr11:62956134_T_C	chr11	62956134	777248	466.251	2.52217	T	C	6.2e-177	1.74599	0.0615637	0.0485418
53	rs186772946	chr11:62958147_G_T	chr11	62958147	777248	466.251	2.52217	G	T	6.2e-177	1.74599	0.0615637	0.0485418
53	rs77455089	chr11:62891186_T_G	chr11	62891186	777244	465.25	2.51908	T	G	8e-177	1.3159	0.0464139	0.0893405
53	rs111788187	chr11:62983332_A_G	chr11	62983332	777248	466.251	2.52217	A	G	1.1e-176	1.74484	0.0615644	0.0485418
53	rs118083029	chr11:62987011_T_C	chr11	62987011	777248	466.251	2.52217	T	C	1.3e-176	1.74428	0.0615622	0.0485418
53	chr11:62996682_G_C	chr11:62996682_G_C	chr11	62996682	777248	466.251	2.52217	G	C	1.4e-176	1.74133	0.0614594	0.0487337
53	chr11:63026744_C_T	chr11:63026744_C_T	chr11	63026744	777244	465.25	2.51908	C	T	2.2e-176	1.74281	0.0615489	0.0479294
53	chr11:63150037_C_T	chr11:63150037_C_T	chr11	63150037	777244	465.25	2.51908	C	T	2.5e-176	1.74246	0.0615473	0.0479294
53	rs141014456	chr11:62999229_T_A	chr11	62999229	777248	466.251	2.52217	T	A	5.3e-176	1.75621	0.0620898	0.0475825
53	rs184936796	chr11:63000284_A_C	chr11	63000284	777248	466.251	2.52217	A	C	5.3e-176	1.75621	0.0620898	0.0475825
53	rs111394260	chr11:62955578_T_A	chr11	62955578	777248	466.251	2.52217	T	A	1.6e-175	1.73314	0.0613567	0.0489256
53	chr11:62963505_C_A	chr11:62963505_C_A	chr11	62963505	777248	466.251	2.52217	C	A	1.6e-175	1.73314	0.0613567	0.0489256
53	rs111619939	chr11:62966660_C_G	chr11	62966660	777248	466.251	2.52217	C	G	1.6e-175	1.73314	0.0613567	0.0489256
53	rs58238635	chr11:62975911_C_G	chr11	62975911	777248	466.251	2.52217	C	G	1.6e-175	1.73314	0.0613567	0.0489256
53	chr11:63016477_A_G	chr11:63016477_A_G	chr11	63016477	777244	465.25	2.51908	A	G	1.8e-175	1.72083	0.0609311	0.0490798
53	rs113967277	chr11:63157889_A_G	chr11	63157889	777244	465.25	2.51908	A	G	2.8e-175	1.74622	0.0618667	0.0473543
53	rs79056633	chr11:63128795_G_A	chr11	63128795	777244	465.25	2.51908	G	A	3.3e-175	1.7223	0.0610317	0.048888
53	rs148330118	chr11:63001843_G_A	chr11	63001843	777248	466.251	2.52217	G	A	5.2e-175	1.75424	0.0621984	0.0473906
53	rs113253118	chr11:63137948_C_T	chr11	63137948	777244	465.25	2.51908	C	T	7.3e-175	1.74709	0.0619707	0.0471626
53	rs113747568	chr11:63137952_T_C	chr11	63137952	777244	465.25	2.51908	T	C	7.3e-175	1.74709	0.0619707	0.0471626
53	rs112875818	chr11:63029307_T_C	chr11	63029307	777244	465.25	2.51908	T	C	1.3e-174	1.71653	0.0609304	0.0490798
53	rs113524304	chr11:63013299_T_C	chr11	63013299	777244	465.25	2.51908	T	C	3.4e-174	1.75908	0.0625162	0.046204
53	rs59922153	chr11:63062492_G_A	chr11	63062492	777244	465.25	2.51908	G	A	1.7e-173	1.53987	0.0548377	0.061158
53	rs113230491	chr11:63151445_C_T	chr11	63151445	777248	466.251	2.52217	C	T	5e-173	1.72198	0.0614065	0.04835
53	rs113950742	chr11:62938396_T_C	chr11	62938396	777248	466.251	2.52217	T	C	1.3e-172	1.70427	0.0608466	0.0498849
53	rs60147282	chr11:63044263_T_A	chr11	63044263	777248	466.251	2.52217	T	A	1.8e-172	1.72054	0.0614578	0.0487337
53	rs117588481	chr11:62943310_T_C	chr11	62943310	777248	466.251	2.52217	T	C	4.5e-172	1.69869	0.0607465	0.0500767
53	rs113140844	chr11:63009296_A_G	chr11	63009296	777248	466.251	2.52217	A	G	5.9e-172	1.73267	0.0619834	0.0477744
53	rs113699949	chr11:63154500_C_G	chr11	63154500	777248	466.251	2.52217	C	G	1e-171	1.72714	0.061828	0.0475825
53	rs113779758	chr11:63155481_C_T	chr11	63155481	777248	466.251	2.52217	C	T	1e-171	1.72714	0.061828	0.0475825
53	rs111827389	chr11:63011962_A_G	chr11	63011962	777248	466.251	2.52217	A	G	2.1e-171	1.7197	0.0616174	0.0479662
53	rs111337828	chr11:63012250_A_G	chr11	63012250	777248	466.251	2.52217	A	G	2.1e-171	1.7197	0.0616174	0.0479662
53	rs112318113	chr11:63012834_A_G	chr11	63012834	777248	466.251	2.52217	A	G	2.1e-171	1.7197	0.0616174	0.0479662
53	rs112870620	chr11:63013478_G_T	chr11	63013478	777248	466.251	2.52217	G	T	2.1e-171	1.7197	0.0616174	0.0479662
53	rs112870974	chr11:63018120_C_T	chr11	63018120	777248	466.251	2.52217	C	T	2.1e-171	1.7197	0.0616174	0.0479662
53	rs111446429	chr11:63018994_T_C	chr11	63018994	777248	466.251	2.52217	T	C	2.1e-171	1.7197	0.0616174	0.0479662
53	rs141571662	chr11:63099063_A_G	chr11	63099063	777248	466.251	2.52217	A	G	3.6e-171	1.71845	0.0616174	0.0479662
53	rs113110204	chr11:63028070_C_G	chr11	63028070	777248	466.251	2.52217	C	G	4.6e-171	1.72081	0.0617215	0.0477744
53	rs113007099	chr11:63029378_C_T	chr11	63029378	777248	466.251	2.52217	C	T	4.6e-171	1.72081	0.0617215	0.0477744
53	rs112428201	chr11:63030125_C_T	chr11	63030125	777248	466.251	2.52217	C	T	4.6e-171	1.72081	0.0617215	0.0477744
53	rs113592019	chr11:63031963_T_C	chr11	63031963	777248	466.251	2.52217	T	C	4.6e-171	1.72081	0.0617215	0.0477744
53	rs111635538	chr11:63032516_C_T	chr11	63032516	777248	466.251	2.52217	C	T	4.6e-171	1.72081	0.0617215	0.0477744
53	rs111280691	chr11:63033154_C_T	chr11	63033154	777248	466.251	2.52217	C	T	4.6e-171	1.72081	0.0617215	0.0477744
53	rs139810394	chr11:63039877_A_G	chr11	63039877	777248	466.251	2.52217	A	G	4.6e-171	1.72081	0.0617215	0.0477744
53	rs111806580	chr11:63040638_G_A	chr11	63040638	777248	466.251	2.52217	G	A	4.6e-171	1.72081	0.0617215	0.0477744
53	chr11:63044966_A_C	chr11:63044966_A_C	chr11	63044966	777248	466.251	2.52217	A	C	4.6e-171	1.72081	0.0617215	0.0477744
53	rs113554055	chr11:63045880_A_G	chr11	63045880	777248	466.251	2.52217	A	G	4.6e-171	1.72081	0.0617215	0.0477744
53	rs113941435	chr11:63046896_A_C	chr11	63046896	777248	466.251	2.52217	A	C	4.6e-171	1.72081	0.0617215	0.0477744
53	rs113062762	chr11:63051068_A_C	chr11	63051068	777248	466.251	2.52217	A	C	4.6e-171	1.72081	0.0617215	0.0477744
53	rs142851004	chr11:63053613_C_T	chr11	63053613	777248	466.251	2.52217	C	T	4.6e-171	1.72081	0.0617215	0.0477744
53	chr11:63053970_C_A	chr11:63053970_C_A	chr11	63053970	777248	466.251	2.52217	C	A	4.6e-171	1.72081	0.0617215	0.0477744
53	rs72542454	chr11:63057440_T_C	chr11	63057440	777248	466.251	2.52217	T	C	4.6e-171	1.72081	0.0617215	0.0477744
53	rs112501844	chr11:63063627_A_C	chr11	63063627	777248	466.251	2.52217	A	C	4.6e-171	1.72081	0.0617215	0.0477744
53	rs112753913	chr11:63063920_C_G	chr11	63063920	777248	466.251	2.52217	C	G	4.6e-171	1.72081	0.0617215	0.0477744
53	rs111482186	chr11:63071740_A_G	chr11	63071740	777248	466.251	2.52217	A	G	4.6e-171	1.72081	0.0617215	0.0477744
53	chr11:63073573_C_T	chr11:63073573_C_T	chr11	63073573	777248	466.251	2.52217	C	T	4.6e-171	1.72081	0.0617215	0.0477744
53	rs117355747	chr11:63082517_A_C	chr11	63082517	777248	466.251	2.52217	A	C	4.6e-171	1.72081	0.0617215	0.0477744
53	chr11:63082975_G_A	chr11:63082975_G_A	chr11	63082975	777248	466.251	2.52217	G	A	4.6e-171	1.72081	0.0617215	0.0477744
53	rs146855122	chr11:63084989_G_A	chr11	63084989	777248	466.251	2.52217	G	A	4.6e-171	1.72081	0.0617215	0.0477744
53	rs117071614	chr11:63085293_G_A	chr11	63085293	777248	466.251	2.52217	G	A	4.6e-171	1.72081	0.0617215	0.0477744
53	rs147981251	chr11:63086172_C_T	chr11	63086172	777248	466.251	2.52217	C	T	4.6e-171	1.72081	0.0617215	0.0477744
53	rs112552783	chr11:63093465_A_G	chr11	63093465	777248	466.251	2.52217	A	G	4.6e-171	1.72081	0.0617215	0.0477744
53	rs111373362	chr11:63093792_C_T	chr11	63093792	777248	466.251	2.52217	C	T	4.6e-171	1.72081	0.0617215	0.0477744
53	rs113243283	chr11:63093974_G_C	chr11	63093974	777248	466.251	2.52217	G	C	4.6e-171	1.72081	0.0617215	0.0477744
53	rs145425615	chr11:63100195_C_T	chr11	63100195	777248	466.251	2.52217	C	T	4.6e-171	1.72081	0.0617215	0.0477744
53	rs111321437	chr11:63101014_T_C	chr11	63101014	777248	466.251	2.52217	T	C	4.6e-171	1.72081	0.0617215	0.0477744
53	rs112602736	chr11:63101256_C_T	chr11	63101256	777248	466.251	2.52217	C	T	4.6e-171	1.72081	0.0617215	0.0477744
53	rs112250024	chr11:63102201_A_T	chr11	63102201	777248	466.251	2.52217	A	T	4.6e-171	1.72081	0.0617215	0.0477744
53	rs111379272	chr11:63103945_C_T	chr11	63103945	777248	466.251	2.52217	C	T	4.6e-171	1.72081	0.0617215	0.0477744
53	rs112545613	chr11:63104314_C_T	chr11	63104314	777248	466.251	2.52217	C	T	4.6e-171	1.72081	0.0617215	0.0477744
53	rs113395081	chr11:63109051_G_T	chr11	63109051	777248	466.251	2.52217	G	T	4.6e-171	1.72081	0.0617215	0.0477744
53	rs113247971	chr11:63110590_G_A	chr11	63110590	777248	466.251	2.52217	G	A	4.6e-171	1.72081	0.0617215	0.0477744
53	chr11:63125885_C_T	chr11:63125885_C_T	chr11	63125885	777248	466.251	2.52217	C	T	4.6e-171	1.72081	0.0617215	0.0477744
53	rs113513729	chr11:63128229_A_T	chr11	63128229	777248	466.251	2.52217	A	T	4.6e-171	1.72081	0.0617215	0.0477744
53	chr11:63132223_G_A	chr11:63132223_G_A	chr11	63132223	777248	466.251	2.52217	G	A	4.6e-171	1.72081	0.0617215	0.0477744
53	chr11:63136148_G_A	chr11:63136148_G_A	chr11	63136148	777248	466.251	2.52217	G	A	4.6e-171	1.72081	0.0617215	0.0477744
53	rs72542470	chr11:63137221_T_G	chr11	63137221	777248	466.251	2.52217	T	G	4.6e-171	1.72081	0.0617215	0.0477744
53	rs113849261	chr11:63138221_C_T	chr11	63138221	777248	466.251	2.52217	C	T	4.6e-171	1.72081	0.0617215	0.0477744
53	rs113513891	chr11:63140398_T_C	chr11	63140398	777248	466.251	2.52217	T	C	4.6e-171	1.72081	0.0617215	0.0477744
53	chr11:63142739_G_C	chr11:63142739_G_C	chr11	63142739	777248	466.251	2.52217	G	C	4.6e-171	1.72081	0.0617215	0.0477744
53	rs112436996	chr11:63147896_A_G	chr11	63147896	777248	466.251	2.52217	A	G	4.6e-171	1.72081	0.0617215	0.0477744
53	rs113446545	chr11:63148427_C_T	chr11	63148427	777248	466.251	2.52217	C	T	4.6e-171	1.72081	0.0617215	0.0477744
53	rs113712774	chr11:63149504_G_C	chr11	63149504	777248	466.251	2.52217	G	C	4.6e-171	1.72081	0.0617215	0.0477744
53	rs112033274	chr11:63150178_C_T	chr11	63150178	777248	466.251	2.52217	C	T	4.6e-171	1.72081	0.0617215	0.0477744
53	rs111615688	chr11:63152713_T_C	chr11	63152713	777248	466.251	2.52217	T	C	4.6e-171	1.72081	0.0617215	0.0477744
53	rs111858293	chr11:63153417_C_T	chr11	63153417	777248	466.251	2.52217	C	T	4.6e-171	1.72081	0.0617215	0.0477744
53	rs115560664	chr11:62875969_G_A	chr11	62875969	777248	466.251	2.52217	G	A	6.8e-171	1.29687	0.046539	0.0890253
53	rs75254733	chr11:63017443_T_G	chr11	63017443	777248	466.251	2.52217	T	G	1.2e-170	1.68214	0.0604058	0.0502686
53	rs488633	chr11:63054983_C_A	chr11	63054983	777248	466.251	2.52217	C	A	1.5e-170	1.69808	0.0609993	0.0491174
53	rs146159506	chr11:63117784_G_T	chr11	63117784	777248	466.251	2.52217	G	T	1.5e-170	1.72423	0.0619359	0.0473906
53	rs140155775	chr11:63117785_G_C	chr11	63117785	777248	466.251	2.52217	G	C	1.5e-170	1.72423	0.0619359	0.0473906
53	rs112136495	chr11:62910329_G_T	chr11	62910329	801263	465.249	2.56533	G	T	2.4e-170	1.78966	0.0643278	0.0550184
53	rs113497640	chr11:62923738_A_G	chr11	62923738	777255	467.257	2.52833	A	G	4.1e-170	1.71942	0.0618448	0.0627306
53	rs60634765	chr11:62881845_A_C	chr11	62881845	777248	466.251	2.52217	A	C	4.7e-170	1.29268	0.0465041	0.0892172
53	chr11:63150037_C_T	chr11:63150037_C_T	chr11	63150037	777248	466.251	2.52217	C	T	9.7e-170	1.71112	0.0616157	0.0479662
53	chr11:63026744_C_T	chr11:63026744_C_T	chr11	63026744	777248	466.251	2.52217	C	T	1.3e-169	1.71061	0.0616174	0.0479662
53	rs77455089	chr11:62891186_T_G	chr11	62891186	777248	466.251	2.52217	T	G	1.5e-169	1.28975	0.0464673	0.0894091
53	chr11:63016477_A_G	chr11:63016477_A_G	chr11	63016477	777248	466.251	2.52217	A	G	4.9e-169	1.69043	0.060999	0.0491174
53	rs113967277	chr11:63157889_A_G	chr11	63157889	777248	466.251	2.52217	A	G	1e-168	1.71477	0.0619355	0.0473906
53	rs79056633	chr11:63128795_G_A	chr11	63128795	777248	466.251	2.52217	G	A	1.1e-168	1.6914	0.0610996	0.0489256
53	rs113253118	chr11:63137948_C_T	chr11	63137948	777248	466.251	2.52217	C	T	2.1e-168	1.71601	0.0620397	0.0471988
53	rs113747568	chr11:63137952_T_C	chr11	63137952	777248	466.251	2.52217	T	C	2.1e-168	1.71601	0.0620397	0.0471988
53	rs111865050	chr11:62910251_T_C	chr11	62910251	801263	465.249	2.56533	T	C	2.7e-168	1.78824	0.0646706	0.0543278
53	rs112875818	chr11:63029307_T_C	chr11	63029307	777248	466.251	2.52217	T	C	4e-168	1.68582	0.0609982	0.0491174
53	rs113337243	chr11:62913992_C_T	chr11	62913992	777244	465.25	2.51908	C	T	7.8e-168	1.28759	0.0466299	0.0881902
53	rs113524304	chr11:63013299_T_C	chr11	63013299	777248	466.251	2.52217	T	C	1.1e-167	1.72733	0.0625858	0.0462394
53	rs59922153	chr11:63062492_G_A	chr11	63062492	777248	466.251	2.52217	G	A	1e-166	1.51078	0.0548998	0.0612049
53	rs111891933	chr11:62981744_G_A	chr11	62981744	777244	465.25	2.51908	G	A	5.3e-166	1.62601	0.0592141	0.0525307
53	rs112528361	chr11:62968568_C_T	chr11	62968568	782753	547.249	2.53296	C	T	5.6e-166	1.78547	0.0650259	0.0591017
53	rs113276570	chr11:62931644_C_T	chr11	62931644	782753	547.249	2.53296	C	T	7.7e-166	1.80594	0.0657989	0.0574468
53	rs111442070	chr11:62933784_A_G	chr11	62933784	782753	547.249	2.53296	A	G	7.7e-166	1.80594	0.0657989	0.0574468
53	chr11:62935447_C_T	chr11:62935447_C_T	chr11	62935447	782753	547.249	2.53296	C	T	8.5e-166	1.80277	0.065692	0.0576832
53	rs113102082	chr11:62937305_C_T	chr11	62937305	782753	547.249	2.53296	C	T	4.1e-165	1.79875	0.0656838	0.0576832
53	rs144894702	chr11:62937883_G_A	chr11	62937883	782753	547.249	2.53296	G	A	4.1e-165	1.79875	0.0656838	0.0576832
53	rs111628338	chr11:62941922_A_G	chr11	62941922	782753	547.249	2.53296	A	G	4.1e-165	1.79875	0.0656838	0.0576832
53	rs112781395	chr11:62942818_T_A	chr11	62942818	782753	547.249	2.53296	T	A	4.1e-165	1.79875	0.0656838	0.0576832
53	rs111498943	chr11:62947497_G_A	chr11	62947497	782753	547.249	2.53296	G	A	4.1e-165	1.79875	0.0656838	0.0576832
53	rs111253931	chr11:62950708_G_A	chr11	62950708	782753	547.249	2.53296	G	A	4.1e-165	1.79875	0.0656838	0.0576832
53	chr11:62961943_A_G	chr11:62961943_A_G	chr11	62961943	782753	547.249	2.53296	A	G	4.1e-165	1.79875	0.0656838	0.0576832
53	rs144790177	chr11:62964740_A_C	chr11	62964740	782753	547.249	2.53296	A	C	4.1e-165	1.79875	0.0656838	0.0576832
53	rs111836849	chr11:62966915_G_C	chr11	62966915	782753	547.249	2.53296	G	C	4.1e-165	1.79875	0.0656838	0.0576832
53	chr11:62967431_G_C	chr11:62967431_G_C	chr11	62967431	782753	547.249	2.53296	G	C	4.1e-165	1.79875	0.0656838	0.0576832
53	rs111790304	chr11:62977623_T_C	chr11	62977623	782753	547.249	2.53296	T	C	4.1e-165	1.79875	0.0656838	0.0576832
53	rs113306611	chr11:62978877_T_A	chr11	62978877	782753	547.249	2.53296	T	A	4.1e-165	1.79875	0.0656838	0.0576832
53	rs113341999	chr11:62985986_T_A	chr11	62985986	782753	547.249	2.53296	T	A	4.1e-165	1.79875	0.0656838	0.0576832
53	rs117070489	chr11:62987766_C_T	chr11	62987766	782753	547.249	2.53296	C	T	4.1e-165	1.79875	0.0656838	0.0576832
53	rs112586706	chr11:62988640_T_C	chr11	62988640	782753	547.249	2.53296	T	C	4.1e-165	1.79875	0.0656838	0.0576832
53	rs113170055	chr11:62993655_A_G	chr11	62993655	782753	547.249	2.53296	A	G	4.1e-165	1.79875	0.0656838	0.0576832
53	rs112203890	chr11:62995327_A_G	chr11	62995327	782753	547.249	2.53296	A	G	4.1e-165	1.79875	0.0656838	0.0576832
53	rs149580358	chr11:62998195_C_T	chr11	62998195	782753	547.249	2.53296	C	T	4.1e-165	1.79875	0.0656838	0.0576832
53	rs116584003	chr11:62913900_C_A	chr11	62913900	777244	465.25	2.51908	C	A	1.4e-164	1.29031	0.047193	0.0858896
53	rs58623338	chr11:62956134_T_C	chr11	62956134	782753	547.249	2.53296	T	C	3.7e-164	1.79062	0.0655782	0.0579196
53	rs186772946	chr11:62958147_G_T	chr11	62958147	782753	547.249	2.53296	G	T	3.7e-164	1.79062	0.0655782	0.0579196
53	rs118083029	chr11:62987011_T_C	chr11	62987011	782753	547.249	2.53296	T	C	4.8e-164	1.78968	0.0655667	0.0579196
53	rs111788187	chr11:62983332_A_G	chr11	62983332	782753	547.249	2.53296	A	G	5.3e-164	1.78966	0.0655749	0.0579196
53	chr11:62969712_A_G	chr11:62969712_A_G	chr11	62969712	782753	547.249	2.53296	A	G	9.3e-164	1.76473	0.0647106	0.0598109
53	rs73499750	chr11:62952142_G_A	chr11	62952142	782753	547.249	2.53296	G	A	1.6e-163	1.76029	0.0645934	0.0600473
74	chr22:24295286_C_T	chr22:24295286_C_T	chr22	24295286	891996	298.15	2.812	C	T	2.9e-163	0.849629	0.0312024	0.486819
53	rs115560664	chr11:62875969_G_A	chr11	62875969	782753	547.249	2.53296	G	A	4.7e-163	1.38807	0.0510094	0.101891
53	rs60634765	chr11:62881845_A_C	chr11	62881845	782753	547.249	2.53296	A	C	4.7e-163	1.38807	0.0510094	0.101891
53	rs111394260	chr11:62955578_T_A	chr11	62955578	782753	547.249	2.53296	T	A	7.6e-163	1.77732	0.0653562	0.0583924
53	chr11:62963505_C_A	chr11:62963505_C_A	chr11	62963505	782753	547.249	2.53296	C	A	7.6e-163	1.77732	0.0653562	0.0583924
53	rs111619939	chr11:62966660_C_G	chr11	62966660	782753	547.249	2.53296	C	G	7.6e-163	1.77732	0.0653562	0.0583924
53	rs58238635	chr11:62975911_C_G	chr11	62975911	782753	547.249	2.53296	C	G	7.6e-163	1.77732	0.0653562	0.0583924
53	chr11:62996682_G_C	chr11:62996682_G_C	chr11	62996682	782753	547.249	2.53296	G	C	7.6e-163	1.77732	0.0653562	0.0583924
53	rs77455089	chr11:62891186_T_G	chr11	62891186	782753	547.249	2.53296	T	G	1.2e-162	1.38513	0.0509656	0.102128
53	rs141014456	chr11:62999229_T_A	chr11	62999229	782753	547.249	2.53296	T	A	1.9e-162	1.79312	0.06602	0.056974
53	rs184936796	chr11:63000284_A_C	chr11	63000284	782753	547.249	2.53296	A	C	1.9e-162	1.79312	0.06602	0.056974
74	chr22:24297287_C_T	chr22:24297287_C_T	chr22	24297287	891996	298.15	2.812	C	T	5.1e-162	0.845752	0.0311804	0.485031
53	rs118006559	chr11:62863714_C_T	chr11	62863714	777255	467.257	2.52833	C	T	8.7e-162	1.76205	0.0650092	0.0555812
74	chr22:24295805_T_A	chr22:24295805_T_A	chr22	24295805	891996	298.15	2.812	T	A	1.1e-161	0.845201	0.0311939	0.485255
74	chr22:24296483_T_C	chr22:24296483_T_C	chr22	24296483	891996	298.15	2.812	T	C	1.1e-161	0.845201	0.0311939	0.485255
74	chr22:24298293_C_A	chr22:24298293_C_A	chr22	24298293	891996	298.15	2.812	C	A	1.5e-161	0.844208	0.0311698	0.483914
74	chr22:24298325_A_G	chr22:24298325_A_G	chr22	24298325	891996	298.15	2.812	A	G	1.5e-161	0.844208	0.0311698	0.483914
53	rs148330118	chr11:63001843_G_A	chr11	63001843	782753	547.249	2.53296	G	A	1.9e-161	1.7908	0.0661383	0.0567376
74	chr22:24297130_C_T	chr22:24297130_C_T	chr22	24297130	891996	298.15	2.812	C	T	1.9e-161	0.844638	0.0311956	0.484808
53	rs113230491	chr11:63151445_C_T	chr11	63151445	782753	547.249	2.53296	C	T	3.4e-161	1.76877	0.0653774	0.0576832
53	rs113337243	chr11:62913992_C_T	chr11	62913992	777248	466.251	2.52217	C	T	6.4e-161	1.26189	0.0466834	0.0882579
53	rs113950742	chr11:62938396_T_C	chr11	62938396	782753	547.249	2.53296	T	C	1.1e-160	1.75326	0.0649059	0.0593381
53	rs117588481	chr11:62943310_T_C	chr11	62943310	782753	547.249	2.53296	T	C	5.1e-160	1.74655	0.0647975	0.0595745
53	rs111891933	chr11:62981744_G_A	chr11	62981744	777248	466.251	2.52217	G	A	5.4e-160	1.59773	0.0592798	0.052571
53	rs113699949	chr11:63154500_C_G	chr11	63154500	782753	547.249	2.53296	C	G	6.5e-160	1.77417	0.0658439	0.0567376
53	rs113779758	chr11:63155481_C_T	chr11	63155481	782753	547.249	2.53296	C	T	6.5e-160	1.77417	0.0658439	0.0567376
53	rs113140844	chr11:63009296_A_G	chr11	63009296	782753	547.249	2.53296	A	G	9.3e-160	1.77807	0.0660207	0.056974
53	rs11824311	chr11:62971835_C_A	chr11	62971835	777244	465.25	2.51908	C	A	1.3e-159	1.54106	0.0572441	0.0569402
53	rs60147282	chr11:63044263_T_A	chr11	63044263	782753	547.249	2.53296	T	A	3e-159	1.7601	0.0654592	0.058156
53	rs488633	chr11:63054983_C_A	chr11	63054983	782753	547.249	2.53296	C	A	3.3e-159	1.74911	0.0650603	0.0583924
53	rs111827389	chr11:63011962_A_G	chr11	63011962	782753	547.249	2.53296	A	G	3.7e-159	1.76391	0.0656197	0.0572104
53	rs111337828	chr11:63012250_A_G	chr11	63012250	782753	547.249	2.53296	A	G	3.7e-159	1.76391	0.0656197	0.0572104
53	rs112318113	chr11:63012834_A_G	chr11	63012834	782753	547.249	2.53296	A	G	3.7e-159	1.76391	0.0656197	0.0572104
53	rs112870620	chr11:63013478_G_T	chr11	63013478	782753	547.249	2.53296	G	T	3.7e-159	1.76391	0.0656197	0.0572104
53	rs112870974	chr11:63018120_C_T	chr11	63018120	782753	547.249	2.53296	C	T	3.7e-159	1.76391	0.0656197	0.0572104
53	rs111446429	chr11:63018994_T_C	chr11	63018994	782753	547.249	2.53296	T	C	3.7e-159	1.76391	0.0656197	0.0572104
53	chr11:63026744_C_T	chr11:63026744_C_T	chr11	63026744	782753	547.249	2.53296	C	T	4.1e-159	1.76657	0.0657274	0.056974
53	rs113110204	chr11:63028070_C_G	chr11	63028070	782753	547.249	2.53296	C	G	4.1e-159	1.76657	0.0657274	0.056974
53	rs113007099	chr11:63029378_C_T	chr11	63029378	782753	547.249	2.53296	C	T	4.1e-159	1.76657	0.0657274	0.056974
53	rs112428201	chr11:63030125_C_T	chr11	63030125	782753	547.249	2.53296	C	T	4.1e-159	1.76657	0.0657274	0.056974
53	rs113592019	chr11:63031963_T_C	chr11	63031963	782753	547.249	2.53296	T	C	4.1e-159	1.76657	0.0657274	0.056974
53	rs111635538	chr11:63032516_C_T	chr11	63032516	782753	547.249	2.53296	C	T	4.1e-159	1.76657	0.0657274	0.056974
53	rs111280691	chr11:63033154_C_T	chr11	63033154	782753	547.249	2.53296	C	T	4.1e-159	1.76657	0.0657274	0.056974
53	rs139810394	chr11:63039877_A_G	chr11	63039877	782753	547.249	2.53296	A	G	4.1e-159	1.76657	0.0657274	0.056974
53	rs111806580	chr11:63040638_G_A	chr11	63040638	782753	547.249	2.53296	G	A	4.1e-159	1.76657	0.0657274	0.056974
53	chr11:63044966_A_C	chr11:63044966_A_C	chr11	63044966	782753	547.249	2.53296	A	C	4.1e-159	1.76657	0.0657274	0.056974
53	rs113554055	chr11:63045880_A_G	chr11	63045880	782753	547.249	2.53296	A	G	4.1e-159	1.76657	0.0657274	0.056974
53	rs113941435	chr11:63046896_A_C	chr11	63046896	782753	547.249	2.53296	A	C	4.1e-159	1.76657	0.0657274	0.056974
53	rs113062762	chr11:63051068_A_C	chr11	63051068	782753	547.249	2.53296	A	C	4.1e-159	1.76657	0.0657274	0.056974
53	rs142851004	chr11:63053613_C_T	chr11	63053613	782753	547.249	2.53296	C	T	4.1e-159	1.76657	0.0657274	0.056974
53	chr11:63053970_C_A	chr11:63053970_C_A	chr11	63053970	782753	547.249	2.53296	C	A	4.1e-159	1.76657	0.0657274	0.056974
53	rs72542454	chr11:63057440_T_C	chr11	63057440	782753	547.249	2.53296	T	C	4.1e-159	1.76657	0.0657274	0.056974
53	rs112501844	chr11:63063627_A_C	chr11	63063627	782753	547.249	2.53296	A	C	4.1e-159	1.76657	0.0657274	0.056974
53	rs112753913	chr11:63063920_C_G	chr11	63063920	782753	547.249	2.53296	C	G	4.1e-159	1.76657	0.0657274	0.056974
53	rs111482186	chr11:63071740_A_G	chr11	63071740	782753	547.249	2.53296	A	G	4.1e-159	1.76657	0.0657274	0.056974
53	chr11:63073573_C_T	chr11:63073573_C_T	chr11	63073573	782753	547.249	2.53296	C	T	4.1e-159	1.76657	0.0657274	0.056974
53	rs117355747	chr11:63082517_A_C	chr11	63082517	782753	547.249	2.53296	A	C	4.1e-159	1.76657	0.0657274	0.056974
53	chr11:63082975_G_A	chr11:63082975_G_A	chr11	63082975	782753	547.249	2.53296	G	A	4.1e-159	1.76657	0.0657274	0.056974
53	rs146855122	chr11:63084989_G_A	chr11	63084989	782753	547.249	2.53296	G	A	4.1e-159	1.76657	0.0657274	0.056974
53	rs117071614	chr11:63085293_G_A	chr11	63085293	782753	547.249	2.53296	G	A	4.1e-159	1.76657	0.0657274	0.056974
53	rs147981251	chr11:63086172_C_T	chr11	63086172	782753	547.249	2.53296	C	T	4.1e-159	1.76657	0.0657274	0.056974
53	rs112552783	chr11:63093465_A_G	chr11	63093465	782753	547.249	2.53296	A	G	4.1e-159	1.76657	0.0657274	0.056974
53	rs111373362	chr11:63093792_C_T	chr11	63093792	782753	547.249	2.53296	C	T	4.1e-159	1.76657	0.0657274	0.056974
53	rs113243283	chr11:63093974_G_C	chr11	63093974	782753	547.249	2.53296	G	C	4.1e-159	1.76657	0.0657274	0.056974
53	rs145425615	chr11:63100195_C_T	chr11	63100195	782753	547.249	2.53296	C	T	4.1e-159	1.76657	0.0657274	0.056974
53	rs111321437	chr11:63101014_T_C	chr11	63101014	782753	547.249	2.53296	T	C	4.1e-159	1.76657	0.0657274	0.056974
53	rs112602736	chr11:63101256_C_T	chr11	63101256	782753	547.249	2.53296	C	T	4.1e-159	1.76657	0.0657274	0.056974
53	rs112250024	chr11:63102201_A_T	chr11	63102201	782753	547.249	2.53296	A	T	4.1e-159	1.76657	0.0657274	0.056974
53	rs111379272	chr11:63103945_C_T	chr11	63103945	782753	547.249	2.53296	C	T	4.1e-159	1.76657	0.0657274	0.056974
53	rs112545613	chr11:63104314_C_T	chr11	63104314	782753	547.249	2.53296	C	T	4.1e-159	1.76657	0.0657274	0.056974
53	rs113395081	chr11:63109051_G_T	chr11	63109051	782753	547.249	2.53296	G	T	4.1e-159	1.76657	0.0657274	0.056974
53	rs113247971	chr11:63110590_G_A	chr11	63110590	782753	547.249	2.53296	G	A	4.1e-159	1.76657	0.0657274	0.056974
53	chr11:63125885_C_T	chr11:63125885_C_T	chr11	63125885	782753	547.249	2.53296	C	T	4.1e-159	1.76657	0.0657274	0.056974
53	rs113513729	chr11:63128229_A_T	chr11	63128229	782753	547.249	2.53296	A	T	4.1e-159	1.76657	0.0657274	0.056974
53	chr11:63132223_G_A	chr11:63132223_G_A	chr11	63132223	782753	547.249	2.53296	G	A	4.1e-159	1.76657	0.0657274	0.056974
53	chr11:63136148_G_A	chr11:63136148_G_A	chr11	63136148	782753	547.249	2.53296	G	A	4.1e-159	1.76657	0.0657274	0.056974
53	rs72542470	chr11:63137221_T_G	chr11	63137221	782753	547.249	2.53296	T	G	4.1e-159	1.76657	0.0657274	0.056974
53	rs113849261	chr11:63138221_C_T	chr11	63138221	782753	547.249	2.53296	C	T	4.1e-159	1.76657	0.0657274	0.056974
53	rs113513891	chr11:63140398_T_C	chr11	63140398	782753	547.249	2.53296	T	C	4.1e-159	1.76657	0.0657274	0.056974
53	chr11:63142739_G_C	chr11:63142739_G_C	chr11	63142739	782753	547.249	2.53296	G	C	4.1e-159	1.76657	0.0657274	0.056974
53	rs112436996	chr11:63147896_A_G	chr11	63147896	782753	547.249	2.53296	A	G	4.1e-159	1.76657	0.0657274	0.056974
53	rs113446545	chr11:63148427_C_T	chr11	63148427	782753	547.249	2.53296	C	T	4.1e-159	1.76657	0.0657274	0.056974
53	rs113712774	chr11:63149504_G_C	chr11	63149504	782753	547.249	2.53296	G	C	4.1e-159	1.76657	0.0657274	0.056974
53	rs112033274	chr11:63150178_C_T	chr11	63150178	782753	547.249	2.53296	C	T	4.1e-159	1.76657	0.0657274	0.056974
53	rs111615688	chr11:63152713_T_C	chr11	63152713	782753	547.249	2.53296	T	C	4.1e-159	1.76657	0.0657274	0.056974
53	rs111858293	chr11:63153417_C_T	chr11	63153417	782753	547.249	2.53296	C	T	4.1e-159	1.76657	0.0657274	0.056974
53	rs7940490	chr11:62974428_G_A	chr11	62974428	777244	465.25	2.51908	G	A	5e-159	1.53594	0.0571635	0.0571319
53	chr11:62975987_G_A	chr11:62975987_G_A	chr11	62975987	777244	465.25	2.51908	G	A	5e-159	1.53594	0.0571635	0.0571319
53	rs112528361	chr11:62968568_C_T	chr11	62968568	801263	465.249	2.56533	C	T	5.7e-159	1.72314	0.0641422	0.0559392
53	rs141571662	chr11:63099063_A_G	chr11	63099063	782753	547.249	2.53296	A	G	5.8e-159	1.76275	0.0656175	0.0572104
53	rs111566733	chr11:62957810_G_A	chr11	62957810	777244	465.25	2.51908	G	A	2.2e-158	1.53066	0.0570831	0.0573236
53	rs113202096	chr11:62962662_C_A	chr11	62962662	777244	465.25	2.51908	C	A	2.2e-158	1.53066	0.0570831	0.0573236
53	rs112361069	chr11:62963400_C_T	chr11	62963400	777244	465.25	2.51908	C	T	2.2e-158	1.53066	0.0570831	0.0573236
53	rs7105157	chr11:62968451_T_C	chr11	62968451	777244	465.25	2.51908	T	C	2.2e-158	1.53066	0.0570831	0.0573236
53	chr11:62969712_A_G	chr11:62969712_A_G	chr11	62969712	801263	465.249	2.56533	A	G	2.9e-158	1.71341	0.0639231	0.0563996
53	rs146159506	chr11:63117784_G_T	chr11	63117784	782753	547.249	2.53296	G	T	3e-158	1.7681	0.065967	0.0565012
53	rs140155775	chr11:63117785_G_C	chr11	63117785	782753	547.249	2.53296	G	C	3e-158	1.7681	0.065967	0.0565012
41	chr7:99245080_A_C	chr7:99245080_A_C	chr7	99245080	1089909	463.309	3.3485	A	C	4.4e-158	1.39361	0.0520219	0.0797448
41	rs12334077	chr7:99251868_A_C	chr7	99251868	1089909	463.309	3.3485	A	C	4.4e-158	1.39361	0.0520219	0.0797448
53	chr11:63150037_C_T	chr11:63150037_C_T	chr11	63150037	782753	547.249	2.53296	C	T	5.1e-158	1.75725	0.0656108	0.0572104
53	rs11821251	chr11:62961887_C_T	chr11	62961887	777244	465.25	2.51908	C	T	7.3e-158	1.53235	0.0572426	0.0569402
53	rs113276570	chr11:62931644_C_T	chr11	62931644	801263	465.249	2.56533	C	T	8e-158	1.7321	0.0647127	0.0547882
53	rs111442070	chr11:62933784_A_G	chr11	62933784	801263	465.249	2.56533	A	G	8e-158	1.7321	0.0647127	0.0547882
53	chr11:62935447_C_T	chr11:62935447_C_T	chr11	62935447	801263	465.249	2.56533	C	T	8e-158	1.7321	0.0647127	0.0547882
53	rs113102082	chr11:62937305_C_T	chr11	62937305	801263	465.249	2.56533	C	T	8e-158	1.7321	0.0647127	0.0547882
53	rs144894702	chr11:62937883_G_A	chr11	62937883	801263	465.249	2.56533	G	A	8e-158	1.7321	0.0647127	0.0547882
53	rs111628338	chr11:62941922_A_G	chr11	62941922	801263	465.249	2.56533	A	G	8e-158	1.7321	0.0647127	0.0547882
53	rs112781395	chr11:62942818_T_A	chr11	62942818	801263	465.249	2.56533	T	A	8e-158	1.7321	0.0647127	0.0547882
53	rs111498943	chr11:62947497_G_A	chr11	62947497	801263	465.249	2.56533	G	A	8e-158	1.7321	0.0647127	0.0547882
53	rs111253931	chr11:62950708_G_A	chr11	62950708	801263	465.249	2.56533	G	A	8e-158	1.7321	0.0647127	0.0547882
53	chr11:62961943_A_G	chr11:62961943_A_G	chr11	62961943	801263	465.249	2.56533	A	G	8e-158	1.7321	0.0647127	0.0547882
53	rs144790177	chr11:62964740_A_C	chr11	62964740	801263	465.249	2.56533	A	C	8e-158	1.7321	0.0647127	0.0547882
53	rs111836849	chr11:62966915_G_C	chr11	62966915	801263	465.249	2.56533	G	C	8e-158	1.7321	0.0647127	0.0547882
53	chr11:62967431_G_C	chr11:62967431_G_C	chr11	62967431	801263	465.249	2.56533	G	C	8e-158	1.7321	0.0647127	0.0547882
53	rs111790304	chr11:62977623_T_C	chr11	62977623	801263	465.249	2.56533	T	C	8e-158	1.7321	0.0647127	0.0547882
53	rs113306611	chr11:62978877_T_A	chr11	62978877	801263	465.249	2.56533	T	A	8e-158	1.7321	0.0647127	0.0547882
53	rs113341999	chr11:62985986_T_A	chr11	62985986	801263	465.249	2.56533	T	A	8e-158	1.7321	0.0647127	0.0547882
53	rs117070489	chr11:62987766_C_T	chr11	62987766	801263	465.249	2.56533	C	T	8e-158	1.7321	0.0647127	0.0547882
53	rs112586706	chr11:62988640_T_C	chr11	62988640	801263	465.249	2.56533	T	C	8e-158	1.7321	0.0647127	0.0547882
53	rs113170055	chr11:62993655_A_G	chr11	62993655	801263	465.249	2.56533	A	G	8e-158	1.7321	0.0647127	0.0547882
53	rs112203890	chr11:62995327_A_G	chr11	62995327	801263	465.249	2.56533	A	G	8e-158	1.7321	0.0647127	0.0547882
53	rs149580358	chr11:62998195_C_T	chr11	62998195	801263	465.249	2.56533	C	T	8e-158	1.7321	0.0647127	0.0547882
53	rs116584003	chr11:62913900_C_A	chr11	62913900	777248	466.251	2.52217	C	A	9.6e-158	1.26431	0.0472472	0.0859555
53	rs111891933	chr11:62981744_G_A	chr11	62981744	782753	547.249	2.53296	G	A	1.2e-157	1.7066	0.0637971	0.0612293
53	rs35175904	chr11:62951312_G_C	chr11	62951312	777244	465.25	2.51908	G	C	2e-157	1.52802	0.0571625	0.0571319
53	rs58623338	chr11:62956134_T_C	chr11	62956134	801263	465.249	2.56533	T	C	3.6e-157	1.72554	0.0646018	0.0550184
53	rs186772946	chr11:62958147_G_T	chr11	62958147	801263	465.249	2.56533	G	T	3.6e-157	1.72554	0.0646018	0.0550184
53	rs111788187	chr11:62983332_A_G	chr11	62983332	801263	465.249	2.56533	A	G	3.8e-157	1.72541	0.0646038	0.0550184
53	rs111394260	chr11:62955578_T_A	chr11	62955578	801263	465.249	2.56533	T	A	4.2e-157	1.72204	0.0644858	0.0552486
53	chr11:62963505_C_A	chr11:62963505_C_A	chr11	62963505	801263	465.249	2.56533	C	A	4.2e-157	1.72204	0.0644858	0.0552486
53	rs111619939	chr11:62966660_C_G	chr11	62966660	801263	465.249	2.56533	C	G	4.2e-157	1.72204	0.0644858	0.0552486
53	rs58238635	chr11:62975911_C_G	chr11	62975911	801263	465.249	2.56533	C	G	4.2e-157	1.72204	0.0644858	0.0552486
53	chr11:62996682_G_C	chr11:62996682_G_C	chr11	62996682	801263	465.249	2.56533	G	C	4.2e-157	1.72204	0.0644858	0.0552486
53	rs73499750	chr11:62952142_G_A	chr11	62952142	801263	465.249	2.56533	G	A	6.9e-157	1.70274	0.0638068	0.0566298
53	rs118083029	chr11:62987011_T_C	chr11	62987011	801263	465.249	2.56533	T	C	7.1e-157	1.72374	0.0645965	0.0550184
53	rs75254733	chr11:63017443_T_G	chr11	63017443	782753	547.249	2.53296	T	G	9.1e-157	1.71585	0.0643236	0.0600473
53	rs113253118	chr11:63137948_C_T	chr11	63137948	782753	547.249	2.53296	C	T	1.2e-156	1.76172	0.0660649	0.0562648
53	rs113747568	chr11:63137952_T_C	chr11	63137952	782753	547.249	2.53296	T	C	1.2e-156	1.76172	0.0660649	0.0562648
53	chr11:63016477_A_G	chr11:63016477_A_G	chr11	63016477	782753	547.249	2.53296	A	G	2.7e-156	1.73002	0.064953	0.0586288
53	rs79056633	chr11:63128795_G_A	chr11	63128795	782753	547.249	2.53296	G	A	3e-156	1.73249	0.0650569	0.0583924
53	rs113967277	chr11:63157889_A_G	chr11	63157889	782753	547.249	2.53296	A	G	3.7e-156	1.75618	0.0659649	0.0565012
53	rs59922153	chr11:63062492_G_A	chr11	63062492	782753	547.249	2.53296	G	A	1e-155	1.56704	0.0589476	0.072104
53	rs112875818	chr11:63029307_T_C	chr11	63029307	782753	547.249	2.53296	T	C	1.4e-155	1.72581	0.0649476	0.0586288
53	rs113230491	chr11:63151445_C_T	chr11	63151445	801263	465.249	2.56533	C	T	2e-155	1.7138	0.064527	0.054558
53	rs113337243	chr11:62913992_C_T	chr11	62913992	782753	547.249	2.53296	C	T	2.1e-155	1.36321	0.0513302	0.1
53	rs113524304	chr11:63013299_T_C	chr11	63013299	782753	547.249	2.53296	T	C	3.8e-155	1.76584	0.0665463	0.0553191
53	rs113840505	chr11:63101330_G_A	chr11	63101330	777244	465.25	2.51908	G	A	4.9e-155	1.56219	0.0588938	0.0527224
53	rs141014456	chr11:62999229_T_A	chr11	62999229	801263	465.249	2.56533	T	A	5e-155	1.72556	0.0650542	0.0540976
53	rs184936796	chr11:63000284_A_C	chr11	63000284	801263	465.249	2.56533	A	C	5e-155	1.72556	0.0650542	0.0540976
53	rs113950742	chr11:62938396_T_C	chr11	62938396	801263	465.249	2.56533	T	C	1.2e-154	1.69353	0.0639231	0.0563996
53	rs148330118	chr11:63001843_G_A	chr11	63001843	801263	465.249	2.56533	G	A	3.2e-154	1.72416	0.0651742	0.0538674
53	rs113140844	chr11:63009296_A_G	chr11	63009296	801263	465.249	2.56533	A	G	3.2e-154	1.72416	0.0651742	0.0538674
53	rs60147282	chr11:63044263_T_A	chr11	63044263	801263	465.249	2.56533	T	A	5.8e-154	1.71032	0.0647059	0.0547882
53	rs11824311	chr11:62971835_C_A	chr11	62971835	777248	466.251	2.52217	C	A	6e-154	1.51474	0.0573085	0.0569839
53	rs117588481	chr11:62943310_T_C	chr11	62943310	801263	465.249	2.56533	T	C	7.8e-154	1.68599	0.0638116	0.0566298
41	chr7:99251707_A_G	chr7:99251707_A_G	chr7	99251707	1089909	463.309	3.3485	A	G	2.2e-153	1.37764	0.0522195	0.0789474
53	rs7940490	chr11:62974428_G_A	chr11	62974428	777248	466.251	2.52217	G	A	2.7e-153	1.50935	0.0572277	0.0571757
53	chr11:62975987_G_A	chr11:62975987_G_A	chr11	62975987	777248	466.251	2.52217	G	A	2.7e-153	1.50935	0.0572277	0.0571757
53	rs141571662	chr11:63099063_A_G	chr11	63099063	801263	465.249	2.56533	A	G	3.6e-153	1.70747	0.0647668	0.0540976
41	rs15524	chr7:99245914_A_G	chr7	99245914	1089909	463.309	3.3485	A	G	5.2e-153	1.37861	0.05232	0.0785486
41	rs10227637	chr7:99255760_A_G	chr7	99255760	1089909	463.309	3.3485	A	G	5.2e-153	1.37861	0.05232	0.0785486
53	rs111827389	chr11:63011962_A_G	chr11	63011962	801263	465.249	2.56533	A	G	5.8e-153	1.70629	0.0647661	0.0540976
53	rs111337828	chr11:63012250_A_G	chr11	63012250	801263	465.249	2.56533	A	G	5.8e-153	1.70629	0.0647661	0.0540976
53	rs112318113	chr11:63012834_A_G	chr11	63012834	801263	465.249	2.56533	A	G	5.8e-153	1.70629	0.0647661	0.0540976
53	rs112870620	chr11:63013478_G_T	chr11	63013478	801263	465.249	2.56533	G	T	5.8e-153	1.70629	0.0647661	0.0540976
53	rs112870974	chr11:63018120_C_T	chr11	63018120	801263	465.249	2.56533	C	T	5.8e-153	1.70629	0.0647661	0.0540976
53	rs111446429	chr11:63018994_T_C	chr11	63018994	801263	465.249	2.56533	T	C	5.8e-153	1.70629	0.0647661	0.0540976
53	chr11:63026744_C_T	chr11:63026744_C_T	chr11	63026744	801263	465.249	2.56533	C	T	6.2e-153	1.70908	0.0648778	0.0538674
53	rs113110204	chr11:63028070_C_G	chr11	63028070	801263	465.249	2.56533	C	G	6.2e-153	1.70908	0.0648778	0.0538674
53	rs113007099	chr11:63029378_C_T	chr11	63029378	801263	465.249	2.56533	C	T	6.2e-153	1.70908	0.0648778	0.0538674
53	rs112428201	chr11:63030125_C_T	chr11	63030125	801263	465.249	2.56533	C	T	6.2e-153	1.70908	0.0648778	0.0538674
53	rs113592019	chr11:63031963_T_C	chr11	63031963	801263	465.249	2.56533	T	C	6.2e-153	1.70908	0.0648778	0.0538674
53	rs111635538	chr11:63032516_C_T	chr11	63032516	801263	465.249	2.56533	C	T	6.2e-153	1.70908	0.0648778	0.0538674
53	rs111280691	chr11:63033154_C_T	chr11	63033154	801263	465.249	2.56533	C	T	6.2e-153	1.70908	0.0648778	0.0538674
53	rs139810394	chr11:63039877_A_G	chr11	63039877	801263	465.249	2.56533	A	G	6.2e-153	1.70908	0.0648778	0.0538674
53	rs111806580	chr11:63040638_G_A	chr11	63040638	801263	465.249	2.56533	G	A	6.2e-153	1.70908	0.0648778	0.0538674
53	chr11:63044966_A_C	chr11:63044966_A_C	chr11	63044966	801263	465.249	2.56533	A	C	6.2e-153	1.70908	0.0648778	0.0538674
53	rs113554055	chr11:63045880_A_G	chr11	63045880	801263	465.249	2.56533	A	G	6.2e-153	1.70908	0.0648778	0.0538674
53	rs113941435	chr11:63046896_A_C	chr11	63046896	801263	465.249	2.56533	A	C	6.2e-153	1.70908	0.0648778	0.0538674
53	rs113062762	chr11:63051068_A_C	chr11	63051068	801263	465.249	2.56533	A	C	6.2e-153	1.70908	0.0648778	0.0538674
53	rs142851004	chr11:63053613_C_T	chr11	63053613	801263	465.249	2.56533	C	T	6.2e-153	1.70908	0.0648778	0.0538674
53	chr11:63053970_C_A	chr11:63053970_C_A	chr11	63053970	801263	465.249	2.56533	C	A	6.2e-153	1.70908	0.0648778	0.0538674
53	rs72542454	chr11:63057440_T_C	chr11	63057440	801263	465.249	2.56533	T	C	6.2e-153	1.70908	0.0648778	0.0538674
53	rs112501844	chr11:63063627_A_C	chr11	63063627	801263	465.249	2.56533	A	C	6.2e-153	1.70908	0.0648778	0.0538674
53	rs112753913	chr11:63063920_C_G	chr11	63063920	801263	465.249	2.56533	C	G	6.2e-153	1.70908	0.0648778	0.0538674
53	rs111482186	chr11:63071740_A_G	chr11	63071740	801263	465.249	2.56533	A	G	6.2e-153	1.70908	0.0648778	0.0538674
53	chr11:63073573_C_T	chr11:63073573_C_T	chr11	63073573	801263	465.249	2.56533	C	T	6.2e-153	1.70908	0.0648778	0.0538674
53	rs117355747	chr11:63082517_A_C	chr11	63082517	801263	465.249	2.56533	A	C	6.2e-153	1.70908	0.0648778	0.0538674
53	chr11:63082975_G_A	chr11:63082975_G_A	chr11	63082975	801263	465.249	2.56533	G	A	6.2e-153	1.70908	0.0648778	0.0538674
53	rs146855122	chr11:63084989_G_A	chr11	63084989	801263	465.249	2.56533	G	A	6.2e-153	1.70908	0.0648778	0.0538674
53	rs117071614	chr11:63085293_G_A	chr11	63085293	801263	465.249	2.56533	G	A	6.2e-153	1.70908	0.0648778	0.0538674
53	rs147981251	chr11:63086172_C_T	chr11	63086172	801263	465.249	2.56533	C	T	6.2e-153	1.70908	0.0648778	0.0538674
53	rs112552783	chr11:63093465_A_G	chr11	63093465	801263	465.249	2.56533	A	G	6.2e-153	1.70908	0.0648778	0.0538674
53	rs111373362	chr11:63093792_C_T	chr11	63093792	801263	465.249	2.56533	C	T	6.2e-153	1.70908	0.0648778	0.0538674
53	rs113243283	chr11:63093974_G_C	chr11	63093974	801263	465.249	2.56533	G	C	6.2e-153	1.70908	0.0648778	0.0538674
53	rs145425615	chr11:63100195_C_T	chr11	63100195	801263	465.249	2.56533	C	T	6.2e-153	1.70908	0.0648778	0.0538674
53	rs111321437	chr11:63101014_T_C	chr11	63101014	801263	465.249	2.56533	T	C	6.2e-153	1.70908	0.0648778	0.0538674
53	rs112602736	chr11:63101256_C_T	chr11	63101256	801263	465.249	2.56533	C	T	6.2e-153	1.70908	0.0648778	0.0538674
53	rs112250024	chr11:63102201_A_T	chr11	63102201	801263	465.249	2.56533	A	T	6.2e-153	1.70908	0.0648778	0.0538674
53	rs111379272	chr11:63103945_C_T	chr11	63103945	801263	465.249	2.56533	C	T	6.2e-153	1.70908	0.0648778	0.0538674
53	rs112545613	chr11:63104314_C_T	chr11	63104314	801263	465.249	2.56533	C	T	6.2e-153	1.70908	0.0648778	0.0538674
53	rs113395081	chr11:63109051_G_T	chr11	63109051	801263	465.249	2.56533	G	T	6.2e-153	1.70908	0.0648778	0.0538674
53	rs113247971	chr11:63110590_G_A	chr11	63110590	801263	465.249	2.56533	G	A	6.2e-153	1.70908	0.0648778	0.0538674
53	chr11:63125885_C_T	chr11:63125885_C_T	chr11	63125885	801263	465.249	2.56533	C	T	6.2e-153	1.70908	0.0648778	0.0538674
53	rs113513729	chr11:63128229_A_T	chr11	63128229	801263	465.249	2.56533	A	T	6.2e-153	1.70908	0.0648778	0.0538674
53	chr11:63132223_G_A	chr11:63132223_G_A	chr11	63132223	801263	465.249	2.56533	G	A	6.2e-153	1.70908	0.0648778	0.0538674
53	chr11:63136148_G_A	chr11:63136148_G_A	chr11	63136148	801263	465.249	2.56533	G	A	6.2e-153	1.70908	0.0648778	0.0538674
53	rs72542470	chr11:63137221_T_G	chr11	63137221	801263	465.249	2.56533	T	G	6.2e-153	1.70908	0.0648778	0.0538674
53	rs113849261	chr11:63138221_C_T	chr11	63138221	801263	465.249	2.56533	C	T	6.2e-153	1.70908	0.0648778	0.0538674
53	rs113513891	chr11:63140398_T_C	chr11	63140398	801263	465.249	2.56533	T	C	6.2e-153	1.70908	0.0648778	0.0538674
53	chr11:63142739_G_C	chr11:63142739_G_C	chr11	63142739	801263	465.249	2.56533	G	C	6.2e-153	1.70908	0.0648778	0.0538674
53	rs112436996	chr11:63147896_A_G	chr11	63147896	801263	465.249	2.56533	A	G	6.2e-153	1.70908	0.0648778	0.0538674
53	rs113446545	chr11:63148427_C_T	chr11	63148427	801263	465.249	2.56533	C	T	6.2e-153	1.70908	0.0648778	0.0538674
53	rs113712774	chr11:63149504_G_C	chr11	63149504	801263	465.249	2.56533	G	C	6.2e-153	1.70908	0.0648778	0.0538674
53	rs112033274	chr11:63150178_C_T	chr11	63150178	801263	465.249	2.56533	C	T	6.2e-153	1.70908	0.0648778	0.0538674
53	rs111615688	chr11:63152713_T_C	chr11	63152713	801263	465.249	2.56533	T	C	6.2e-153	1.70908	0.0648778	0.0538674
53	rs111858293	chr11:63153417_C_T	chr11	63153417	801263	465.249	2.56533	C	T	6.2e-153	1.70908	0.0648778	0.0538674
53	rs113699949	chr11:63154500_C_G	chr11	63154500	801263	465.249	2.56533	C	G	6.2e-153	1.70908	0.0648778	0.0538674
53	rs113779758	chr11:63155481_C_T	chr11	63155481	801263	465.249	2.56533	C	T	6.2e-153	1.70908	0.0648778	0.0538674
53	rs111566733	chr11:62957810_G_A	chr11	62957810	777248	466.251	2.52217	G	A	9.3e-153	1.50454	0.0571472	0.0573676
53	rs113202096	chr11:62962662_C_A	chr11	62962662	777248	466.251	2.52217	C	A	9.3e-153	1.50454	0.0571472	0.0573676
53	rs112361069	chr11:62963400_C_T	chr11	62963400	777248	466.251	2.52217	C	T	9.3e-153	1.50454	0.0571472	0.0573676
53	rs7105157	chr11:62968451_T_C	chr11	62968451	777248	466.251	2.52217	T	C	9.3e-153	1.50454	0.0571472	0.0573676
53	rs146159506	chr11:63117784_G_T	chr11	63117784	801263	465.249	2.56533	G	T	1.3e-152	1.71344	0.0651166	0.053407
53	rs140155775	chr11:63117785_G_C	chr11	63117785	801263	465.249	2.56533	G	C	1.3e-152	1.71344	0.0651166	0.053407
53	rs75254733	chr11:63017443_T_G	chr11	63017443	801263	465.249	2.56533	T	G	2.2e-152	1.67337	0.0636392	0.0563996
53	rs11821251	chr11:62961887_C_T	chr11	62961887	777248	466.251	2.52217	C	T	3.6e-152	1.50577	0.0573068	0.0569839
53	rs112136495	chr11:62910329_G_T	chr11	62910329	777255	467.257	2.52833	G	T	5.7e-152	1.72447	0.0656726	0.0541974
53	chr11:63150037_C_T	chr11:63150037_C_T	chr11	63150037	801263	465.249	2.56533	C	T	6.4e-152	1.7002	0.0647596	0.0540976
53	rs35175904	chr11:62951312_G_C	chr11	62951312	777248	466.251	2.52217	G	C	9.5e-152	1.50159	0.0572267	0.0571757
53	chr11:63016477_A_G	chr11:63016477_A_G	chr11	63016477	801263	465.249	2.56533	A	G	1e-151	1.68412	0.0641924	0.0552486
53	rs79056633	chr11:63128795_G_A	chr11	63128795	801263	465.249	2.56533	G	A	1.1e-151	1.68678	0.064301	0.0550184
2	chr1:46895641_G_A	chr1:46895641_G_A	chr1	46895641	1593352	284.225	5.24012	G	A	1.2e-151	0.909527	0.0346729	0.192617
2	rs324420	chr1:46870761_C_A	chr1	46870761	1593352	284.225	5.24012	C	A	1.3e-151	0.909374	0.034671	0.192617
53	rs116584003	chr11:62913900_C_A	chr11	62913900	782753	547.249	2.53296	C	A	1.9e-151	1.35773	0.0517944	0.0973995
53	rs113253118	chr11:63137948_C_T	chr11	63137948	801263	465.249	2.56533	C	T	2.1e-151	1.70944	0.0652241	0.0531768
53	rs113747568	chr11:63137952_T_C	chr11	63137952	801263	465.249	2.56533	T	C	2.1e-151	1.70944	0.0652241	0.0531768
41	chr7:99326309_G_T	chr7:99326309_G_T	chr7	99326309	1089909	463.309	3.3485	G	T	4.4e-151	1.30516	0.0498512	0.0875199
53	rs112875818	chr11:63029307_T_C	chr11	63029307	801263	465.249	2.56533	T	C	7.6e-151	1.67913	0.0641869	0.0552486
53	rs113967277	chr11:63157889_A_G	chr11	63157889	801263	465.249	2.56533	A	G	2.7e-150	1.69715	0.0649966	0.0536372
54	rs4149056	chr12:21331549_T_C	chr12	21331549	623443	312.168	2.13675	T	C	3.2e-150	0.960613	0.0367985	0.150153
53	rs115560664	chr11:62875969_G_A	chr11	62875969	801263	465.249	2.56533	G	A	3.4e-150	1.29192	0.0494929	0.0985267
53	rs60634765	chr11:62881845_A_C	chr11	62881845	801263	465.249	2.56533	A	C	3.4e-150	1.29192	0.0494929	0.0985267
53	rs111865050	chr11:62910251_T_C	chr11	62910251	777255	467.257	2.52833	T	C	3.7e-150	1.72327	0.066027	0.0535055
53	rs111891933	chr11:62981744_G_A	chr11	62981744	801263	465.249	2.56533	G	A	3.7e-150	1.64448	0.0630087	0.0577808
41	rs776739	chr7:99283696_T_C	chr7	99283696	1089909	463.309	3.3485	T	C	4.9e-150	1.31919	0.0505653	0.0847289
41	rs776745	chr7:99291337_T_G	chr7	99291337	1089909	463.309	3.3485	T	G	5.1e-150	1.32026	0.0506092	0.0845295
41	rs776744	chr7:99292047_C_T	chr7	99292047	1089909	463.309	3.3485	C	T	5.1e-150	1.32026	0.0506092	0.0845295
41	rs776742	chr7:99292755_C_T	chr7	99292755	1089909	463.309	3.3485	C	T	5.1e-150	1.32026	0.0506092	0.0845295
41	chr7:99293475_A_T	chr7:99293475_A_T	chr7	99293475	1089909	463.309	3.3485	A	T	5.1e-150	1.32026	0.0506092	0.0845295
41	chr7:99294472_A_G	chr7:99294472_A_G	chr7	99294472	1089909	463.309	3.3485	A	G	5.1e-150	1.32026	0.0506092	0.0845295
41	chr7:99294762_T_C	chr7:99294762_T_C	chr7	99294762	1089909	463.309	3.3485	T	C	5.1e-150	1.32026	0.0506092	0.0845295
41	chr7:99295450_T_C	chr7:99295450_T_C	chr7	99295450	1089909	463.309	3.3485	T	C	5.1e-150	1.32026	0.0506092	0.0845295
41	chr7:99296195_A_G	chr7:99296195_A_G	chr7	99296195	1089909	463.309	3.3485	A	G	5.1e-150	1.32026	0.0506092	0.0845295
41	chr7:99296686_G_A	chr7:99296686_G_A	chr7	99296686	1089909	463.309	3.3485	G	A	5.1e-150	1.32026	0.0506092	0.0845295
41	chr7:99297804_T_C	chr7:99297804_T_C	chr7	99297804	1089909	463.309	3.3485	T	C	5.1e-150	1.32026	0.0506092	0.0845295
41	chr7:99298132_A_C	chr7:99298132_A_C	chr7	99298132	1089909	463.309	3.3485	A	C	5.1e-150	1.32026	0.0506092	0.0845295
41	chr7:99300231_A_G	chr7:99300231_A_G	chr7	99300231	1089909	463.309	3.3485	A	G	5.1e-150	1.32026	0.0506092	0.0845295
41	chr7:99300758_A_G	chr7:99300758_A_G	chr7	99300758	1089909	463.309	3.3485	A	G	5.1e-150	1.32026	0.0506092	0.0845295
41	chr7:99302113_C_T	chr7:99302113_C_T	chr7	99302113	1089909	463.309	3.3485	C	T	5.1e-150	1.32026	0.0506092	0.0845295
41	chr7:99302994_T_C	chr7:99302994_T_C	chr7	99302994	1089909	463.309	3.3485	T	C	5.1e-150	1.32026	0.0506092	0.0845295
41	chr7:99303094_A_G	chr7:99303094_A_G	chr7	99303094	1089909	463.309	3.3485	A	G	5.1e-150	1.32026	0.0506092	0.0845295
41	chr7:99304524_G_A	chr7:99304524_G_A	chr7	99304524	1089909	463.309	3.3485	G	A	5.1e-150	1.32026	0.0506092	0.0845295
41	chr7:99304618_A_T	chr7:99304618_A_T	chr7	99304618	1089909	463.309	3.3485	A	T	5.1e-150	1.32026	0.0506092	0.0845295
41	chr7:99304712_T_C	chr7:99304712_T_C	chr7	99304712	1089909	463.309	3.3485	T	C	5.1e-150	1.32026	0.0506092	0.0845295
53	rs77455089	chr11:62891186_T_G	chr11	62891186	801263	465.249	2.56533	T	G	5.5e-150	1.28991	0.049451	0.0987569
54	rs4149056	chr12:21331549_T_C	chr12	21331549	623441	311.666	2.13675	T	C	1.2e-149	0.958887	0.0368031	0.150153
53	rs488633	chr11:63054983_C_A	chr11	63054983	801263	465.249	2.56533	C	A	3.4e-149	1.66994	0.0641924	0.0552486
53	rs113840505	chr11:63101330_G_A	chr11	63101330	777248	466.251	2.52217	G	A	3.7e-149	1.5336	0.0589596	0.0527629
53	rs11824311	chr11:62971835_C_A	chr11	62971835	782753	547.249	2.53296	C	A	1.6e-147	1.59923	0.0618278	0.0661939
74	chr22:24295074_A_G	chr22:24295074_A_G	chr22	24295074	891996	298.15	2.812	A	G	1.6e-147	0.817414	0.0316009	0.453977
53	rs113524304	chr11:63013299_T_C	chr11	63013299	801263	465.249	2.56533	T	C	6e-147	1.69309	0.0655846	0.0524862
53	rs59922153	chr11:63062492_G_A	chr11	63062492	801263	465.249	2.56533	G	A	6.7e-147	1.49726	0.0580095	0.0683702
53	rs7940490	chr11:62974428_G_A	chr11	62974428	782753	547.249	2.53296	G	A	1.4e-146	1.59183	0.0617384	0.0664303
53	chr11:62975987_G_A	chr11:62975987_G_A	chr11	62975987	782753	547.249	2.53296	G	A	1.4e-146	1.59183	0.0617384	0.0664303
53	rs111566733	chr11:62957810_G_A	chr11	62957810	782753	547.249	2.53296	G	A	1.3e-145	1.58411	0.0616459	0.0666667
53	rs113202096	chr11:62962662_C_A	chr11	62962662	782753	547.249	2.53296	C	A	1.3e-145	1.58411	0.0616459	0.0666667
53	rs112361069	chr11:62963400_C_T	chr11	62963400	782753	547.249	2.53296	C	T	1.3e-145	1.58411	0.0616459	0.0666667
53	rs7105157	chr11:62968451_T_C	chr11	62968451	782753	547.249	2.53296	T	C	1.3e-145	1.58411	0.0616459	0.0666667
53	rs11821251	chr11:62961887_C_T	chr11	62961887	782753	547.249	2.53296	C	T	1.4e-145	1.5884	0.0618207	0.0661939
53	rs115560664	chr11:62875969_G_A	chr11	62875969	777255	467.257	2.52833	G	A	2.3e-145	1.30133	0.0506872	0.0973247
53	rs60634765	chr11:62881845_A_C	chr11	62881845	777255	467.257	2.52833	A	C	2.3e-145	1.30133	0.0506872	0.0973247
41	chr7:99306321_T_G	chr7:99306321_T_G	chr7	99306321	1089909	463.309	3.3485	T	G	2.7e-145	1.28377	0.050016	0.0867225
41	chr7:99306566_T_C	chr7:99306566_T_C	chr7	99306566	1089909	463.309	3.3485	T	C	4.7e-145	1.28703	0.0501847	0.085925
41	chr7:99306685_G_C	chr7:99306685_G_C	chr7	99306685	1089909	463.309	3.3485	G	C	4.7e-145	1.28703	0.0501847	0.085925
41	chr7:99307268_A_G	chr7:99307268_A_G	chr7	99307268	1089909	463.309	3.3485	A	G	4.7e-145	1.28703	0.0501847	0.085925
41	chr7:99310181_C_A	chr7:99310181_C_A	chr7	99310181	1089909	463.309	3.3485	C	A	4.7e-145	1.28703	0.0501847	0.085925
41	chr7:99310331_C_G	chr7:99310331_C_G	chr7	99310331	1089909	463.309	3.3485	C	G	4.7e-145	1.28703	0.0501847	0.085925
41	chr7:99311550_A_G	chr7:99311550_A_G	chr7	99311550	1089909	463.309	3.3485	A	G	4.7e-145	1.28703	0.0501847	0.085925
41	chr7:99312653_G_C	chr7:99312653_G_C	chr7	99312653	1089909	463.309	3.3485	G	C	4.7e-145	1.28703	0.0501847	0.085925
41	chr7:99314986_G_A	chr7:99314986_G_A	chr7	99314986	1089909	463.309	3.3485	G	A	4.7e-145	1.28703	0.0501847	0.085925
41	chr7:99315904_A_G	chr7:99315904_A_G	chr7	99315904	1089909	463.309	3.3485	A	G	4.7e-145	1.28703	0.0501847	0.085925
41	chr7:99316926_G_A	chr7:99316926_G_A	chr7	99316926	1089909	463.309	3.3485	G	A	4.7e-145	1.28703	0.0501847	0.085925
41	chr7:99318644_G_A	chr7:99318644_G_A	chr7	99318644	1089909	463.309	3.3485	G	A	4.7e-145	1.28703	0.0501847	0.085925
41	chr7:99318808_T_C	chr7:99318808_T_C	chr7	99318808	1089909	463.309	3.3485	T	C	4.7e-145	1.28703	0.0501847	0.085925
41	chr7:99319157_A_G	chr7:99319157_A_G	chr7	99319157	1089909	463.309	3.3485	A	G	4.7e-145	1.28703	0.0501847	0.085925
41	chr7:99320469_T_C	chr7:99320469_T_C	chr7	99320469	1089909	463.309	3.3485	T	C	4.7e-145	1.28703	0.0501847	0.085925
41	chr7:99320570_G_A	chr7:99320570_G_A	chr7	99320570	1089909	463.309	3.3485	G	A	4.7e-145	1.28703	0.0501847	0.085925
41	chr7:99321441_A_G	chr7:99321441_A_G	chr7	99321441	1089909	463.309	3.3485	A	G	4.7e-145	1.28703	0.0501847	0.085925
41	chr7:99321479_C_T	chr7:99321479_C_T	chr7	99321479	1089909	463.309	3.3485	C	T	4.7e-145	1.28703	0.0501847	0.085925
41	chr7:99321612_G_A	chr7:99321612_G_A	chr7	99321612	1089909	463.309	3.3485	G	A	4.7e-145	1.28703	0.0501847	0.085925
41	chr7:99321716_C_T	chr7:99321716_C_T	chr7	99321716	1089909	463.309	3.3485	C	T	4.7e-145	1.28703	0.0501847	0.085925
41	chr7:99322320_A_T	chr7:99322320_A_T	chr7	99322320	1089909	463.309	3.3485	A	T	4.7e-145	1.28703	0.0501847	0.085925
41	chr7:99322342_C_T	chr7:99322342_C_T	chr7	99322342	1089909	463.309	3.3485	C	T	4.7e-145	1.28703	0.0501847	0.085925
41	chr7:99323074_C_A	chr7:99323074_C_A	chr7	99323074	1089909	463.309	3.3485	C	A	4.7e-145	1.28703	0.0501847	0.085925
41	chr7:99324515_C_G	chr7:99324515_C_G	chr7	99324515	1089909	463.309	3.3485	C	G	4.7e-145	1.28703	0.0501847	0.085925
41	chr7:99324743_C_T	chr7:99324743_C_T	chr7	99324743	1089909	463.309	3.3485	C	T	4.7e-145	1.28703	0.0501847	0.085925
41	chr7:99324796_G_A	chr7:99324796_G_A	chr7	99324796	1089909	463.309	3.3485	G	A	4.7e-145	1.28703	0.0501847	0.085925
41	chr7:99325115_A_G	chr7:99325115_A_G	chr7	99325115	1089909	463.309	3.3485	A	G	4.7e-145	1.28703	0.0501847	0.085925
41	chr7:99325882_T_C	chr7:99325882_T_C	chr7	99325882	1089909	463.309	3.3485	T	C	4.7e-145	1.28703	0.0501847	0.085925
41	chr7:99327158_A_G	chr7:99327158_A_G	chr7	99327158	1089909	463.309	3.3485	A	G	4.7e-145	1.28703	0.0501847	0.085925
53	rs35175904	chr11:62951312_G_C	chr11	62951312	782753	547.249	2.53296	G	C	5e-145	1.58302	0.061731	0.0664303
53	rs77455089	chr11:62891186_T_G	chr11	62891186	777255	467.257	2.52833	T	G	5.5e-145	1.29852	0.0506445	0.0975554
54	rs4149056	chr12:21331549_T_C	chr12	21331549	620183	624.345	2.15833	T	C	8.2e-145	0.939704	0.0366723	0.150153
2	chr1:46895641_G_A	chr1:46895641_G_A	chr1	46895641	1601196	366.225	5.18	G	A	3.8e-144	0.891808	0.0348843	0.192617
2	rs324420	chr1:46870761_C_A	chr1	46870761	1601196	366.225	5.18	C	A	5.5e-144	0.891249	0.0348824	0.192617
53	rs113337243	chr11:62913992_C_T	chr11	62913992	801263	465.249	2.56533	C	T	1.7e-143	1.26641	0.0496526	0.0976059
74	chr22:24296894_G_A	chr22:24296894_G_A	chr22	24296894	891996	298.15	2.812	G	A	2.2e-143	0.788306	0.0309183	0.514969
41	rs55852703	chr7:99315856_T_C	chr7	99315856	1089909	463.309	3.3485	T	C	3.1e-143	1.28313	0.0503544	0.0851276
41	chr7:99319495_T_C	chr7:99319495_T_C	chr7	99319495	1089909	463.309	3.3485	T	C	3.1e-143	1.28313	0.0503544	0.0851276
41	rs73410654	chr7:99326663_A_G	chr7	99326663	1089909	463.309	3.3485	A	G	3.1e-143	1.28313	0.0503544	0.0851276
74	chr22:24295496_G_A	chr22:24295496_G_A	chr22	24295496	891996	298.15	2.812	G	A	1.3e-142	0.810638	0.0318808	0.371537
54	rs4149056	chr12:21331549_T_C	chr12	21331549	623447	312.668	2.15217	T	C	1.2e-141	0.938848	0.0370512	0.150019
53	rs116584003	chr11:62913900_C_A	chr11	62913900	801263	465.249	2.56533	C	A	1.3e-141	1.27084	0.0501586	0.0955341
53	rs11824311	chr11:62971835_C_A	chr11	62971835	801263	465.249	2.56533	C	A	1.4e-141	1.55346	0.061326	0.0616943
74	rs6003988	chr22:24295388_G_A	chr22	24295388	891996	298.15	2.812	G	A	2.8e-141	0.806519	0.0318708	0.373101
53	rs7940490	chr11:62974428_G_A	chr11	62974428	801263	465.249	2.56533	G	A	5.2e-141	1.54802	0.0612339	0.0619245
53	chr11:62975987_G_A	chr11:62975987_G_A	chr11	62975987	801263	465.249	2.56533	G	A	5.2e-141	1.54802	0.0612339	0.0619245
54	rs1871395	chr12:21352315_A_G	chr12	21352315	623443	312.168	2.13675	A	G	6.6e-141	0.930536	0.0368215	0.148814
41	rs2242480	chr7:99361466_C_T	chr7	99361466	1089909	463.309	3.3485	C	T	7.2e-141	1.23846	0.0490133	0.0911085
54	rs1871395	chr12:21352315_A_G	chr12	21352315	623441	311.666	2.13675	A	G	9.5e-141	0.930115	0.0368262	0.148814
54	rs73079476	chr12:21343833_A_C	chr12	21343833	623443	312.168	2.13675	A	C	1.7e-140	0.927346	0.0367507	0.149005
53	rs113276570	chr11:62931644_C_T	chr11	62931644	777255	467.257	2.52833	C	T	2.3e-140	1.65796	0.0657329	0.0546587
53	rs111566733	chr11:62957810_G_A	chr11	62957810	801263	465.249	2.56533	G	A	2.3e-140	1.54206	0.0611392	0.0621547
53	rs113202096	chr11:62962662_C_A	chr11	62962662	801263	465.249	2.56533	C	A	2.3e-140	1.54206	0.0611392	0.0621547
53	rs112361069	chr11:62963400_C_T	chr11	62963400	801263	465.249	2.56533	C	T	2.3e-140	1.54206	0.0611392	0.0621547
53	rs7105157	chr11:62968451_T_C	chr11	62968451	801263	465.249	2.56533	T	C	2.3e-140	1.54206	0.0611392	0.0621547
53	rs113840505	chr11:63101330_G_A	chr11	63101330	782753	547.249	2.53296	G	A	2.5e-140	1.59301	0.0631696	0.0621749
54	rs73079476	chr12:21343833_A_C	chr12	21343833	623441	311.666	2.13675	A	C	2.7e-140	0.926799	0.0367554	0.149005
53	rs113170055	chr11:62993655_A_G	chr11	62993655	777255	467.257	2.52833	A	G	3.2e-140	1.65402	0.0656142	0.0548893
53	rs112203890	chr11:62995327_A_G	chr11	62995327	777255	467.257	2.52833	A	G	3.2e-140	1.65402	0.0656142	0.0548893
53	rs149580358	chr11:62998195_C_T	chr11	62998195	777255	467.257	2.52833	C	T	3.2e-140	1.65402	0.0656142	0.0548893
54	rs58310495	chr12:21357711_C_T	chr12	21357711	623443	312.168	2.13675	C	T	4.1e-140	0.933714	0.0370536	0.148814
54	rs55695203	chr12:21357753_G_C	chr12	21357753	623443	312.168	2.13675	G	C	4.1e-140	0.933714	0.0370536	0.148814
54	rs58310495	chr12:21357711_C_T	chr12	21357711	623441	311.666	2.13675	C	T	4.4e-140	0.933746	0.0370583	0.148814
54	rs55695203	chr12:21357753_G_C	chr12	21357753	623441	311.666	2.13675	G	C	4.4e-140	0.933746	0.0370583	0.148814
41	chr7:99297011_A_G	chr7:99297011_A_G	chr7	99297011	1089909	463.309	3.3485	A	G	5e-140	1.24746	0.0495201	0.0885167
41	chr7:99297019_A_G	chr7:99297019_A_G	chr7	99297019	1089909	463.309	3.3485	A	G	5e-140	1.24746	0.0495201	0.0885167
54	rs12317268	chr12:21352541_A_G	chr12	21352541	623443	312.168	2.13675	A	G	5.9e-140	0.927624	0.036833	0.148623
53	rs11821251	chr11:62961887_C_T	chr11	62961887	801263	465.249	2.56533	C	T	5.9e-140	1.54444	0.0613252	0.0616943
54	rs12317268	chr12:21352541_A_G	chr12	21352541	623441	311.666	2.13675	A	G	8.3e-140	0.927246	0.0368377	0.148623
53	chr11:62935447_C_T	chr11:62935447_C_T	chr11	62935447	777255	467.257	2.52833	C	T	1.4e-139	1.6475	0.0655031	0.0551199
53	rs112528361	chr11:62968568_C_T	chr11	62968568	777255	467.257	2.52833	C	T	2e-139	1.6294	0.0648226	0.0565037
53	rs111442070	chr11:62933784_A_G	chr11	62933784	777255	467.257	2.52833	A	G	2.5e-139	1.64874	0.065617	0.0548893
53	rs59922153	chr11:63062492_G_A	chr11	63062492	777255	467.257	2.52833	G	A	2.9e-139	1.47927	0.0588843	0.0682657
53	rs35175904	chr11:62951312_G_C	chr11	62951312	801263	465.249	2.56533	G	C	3e-139	1.53814	0.0612303	0.0619245
53	rs113102082	chr11:62937305_C_T	chr11	62937305	777255	467.257	2.52833	C	T	3.6e-139	1.64488	0.0654995	0.0551199
53	rs144894702	chr11:62937883_G_A	chr11	62937883	777255	467.257	2.52833	G	A	3.6e-139	1.64488	0.0654995	0.0551199
53	rs111628338	chr11:62941922_A_G	chr11	62941922	777255	467.257	2.52833	A	G	3.6e-139	1.64488	0.0654995	0.0551199
53	rs112781395	chr11:62942818_T_A	chr11	62942818	777255	467.257	2.52833	T	A	3.6e-139	1.64488	0.0654995	0.0551199
53	rs111498943	chr11:62947497_G_A	chr11	62947497	777255	467.257	2.52833	G	A	3.6e-139	1.64488	0.0654995	0.0551199
53	rs111253931	chr11:62950708_G_A	chr11	62950708	777255	467.257	2.52833	G	A	3.6e-139	1.64488	0.0654995	0.0551199
53	chr11:62961943_A_G	chr11:62961943_A_G	chr11	62961943	777255	467.257	2.52833	A	G	3.6e-139	1.64488	0.0654995	0.0551199
53	rs144790177	chr11:62964740_A_C	chr11	62964740	777255	467.257	2.52833	A	C	3.6e-139	1.64488	0.0654995	0.0551199
53	rs111836849	chr11:62966915_G_C	chr11	62966915	777255	467.257	2.52833	G	C	3.6e-139	1.64488	0.0654995	0.0551199
53	chr11:62967431_G_C	chr11:62967431_G_C	chr11	62967431	777255	467.257	2.52833	G	C	3.6e-139	1.64488	0.0654995	0.0551199
53	rs111790304	chr11:62977623_T_C	chr11	62977623	777255	467.257	2.52833	T	C	3.6e-139	1.64488	0.0654995	0.0551199
53	rs113306611	chr11:62978877_T_A	chr11	62978877	777255	467.257	2.52833	T	A	3.6e-139	1.64488	0.0654995	0.0551199
53	rs113341999	chr11:62985986_T_A	chr11	62985986	777255	467.257	2.52833	T	A	3.6e-139	1.64488	0.0654995	0.0551199
53	rs117070489	chr11:62987766_C_T	chr11	62987766	777255	467.257	2.52833	C	T	3.6e-139	1.64488	0.0654995	0.0551199
53	rs112586706	chr11:62988640_T_C	chr11	62988640	777255	467.257	2.52833	T	C	3.6e-139	1.64488	0.0654995	0.0551199
41	rs6956344	chr7:99359151_C_T	chr7	99359151	1089909	463.309	3.3485	C	T	3.9e-139	1.26835	0.0505114	0.0849282
53	rs58623338	chr11:62956134_T_C	chr11	62956134	777255	467.257	2.52833	T	C	6.9e-139	1.64034	0.0653863	0.0553506
53	rs186772946	chr11:62958147_G_T	chr11	62958147	777255	467.257	2.52833	G	T	6.9e-139	1.64034	0.0653863	0.0553506
53	chr11:62996682_G_C	chr11:62996682_G_C	chr11	62996682	777255	467.257	2.52833	G	C	7.6e-139	1.64011	0.0653871	0.0553506
53	rs118083029	chr11:62987011_T_C	chr11	62987011	777255	467.257	2.52833	T	C	1.2e-138	1.63892	0.0653841	0.0553506
53	rs111788187	chr11:62983332_A_G	chr11	62983332	777255	467.257	2.52833	A	G	3.6e-138	1.63608	0.0653876	0.0553506
53	rs141014456	chr11:62999229_T_A	chr11	62999229	777255	467.257	2.52833	T	A	4.1e-138	1.65007	0.0659621	0.0541974
53	rs184936796	chr11:63000284_A_C	chr11	63000284	777255	467.257	2.52833	A	C	4.1e-138	1.65007	0.0659621	0.0541974
53	chr11:62969712_A_G	chr11:62969712_A_G	chr11	62969712	777255	467.257	2.52833	A	G	4.2e-138	1.6161	0.0646058	0.0569649
53	rs113337243	chr11:62913992_C_T	chr11	62913992	777255	467.257	2.52833	C	T	6.2e-138	1.27237	0.0508965	0.0961716
53	rs111394260	chr11:62955578_T_A	chr11	62955578	777255	467.257	2.52833	T	A	8.1e-138	1.63112	0.0652743	0.0555812
53	chr11:62963505_C_A	chr11:62963505_C_A	chr11	62963505	777255	467.257	2.52833	C	A	8.1e-138	1.63112	0.0652743	0.0555812
53	rs111619939	chr11:62966660_C_G	chr11	62966660	777255	467.257	2.52833	C	G	8.1e-138	1.63112	0.0652743	0.0555812
53	rs58238635	chr11:62975911_C_G	chr11	62975911	777255	467.257	2.52833	C	G	8.1e-138	1.63112	0.0652743	0.0555812
53	rs148330118	chr11:63001843_G_A	chr11	63001843	777255	467.257	2.52833	G	A	3e-137	1.64787	0.0660817	0.0539668
53	rs113840505	chr11:63101330_G_A	chr11	63101330	801263	465.249	2.56533	G	A	3.8e-137	1.56165	0.0626484	0.058011
53	rs113230491	chr11:63151445_C_T	chr11	63151445	777255	467.257	2.52833	C	T	4e-137	1.62797	0.0653162	0.0548893
2	rs324420	chr1:46870761_C_A	chr1	46870761	1591925	285.227	5.18154	C	A	4.5e-137	0.865021	0.0347118	0.192824
2	chr1:46895641_G_A	chr1:46895641_G_A	chr1	46895641	1591925	285.227	5.18154	G	A	5e-137	0.864925	0.0347137	0.192824
53	rs73499750	chr11:62952142_G_A	chr11	62952142	777255	467.257	2.52833	G	A	6.5e-137	1.60626	0.0644938	0.0571956
54	rs1871395	chr12:21352315_A_G	chr12	21352315	620183	624.345	2.15833	A	G	9.4e-137	0.913375	0.0366953	0.148814
41	chr7:99353549_C_G	chr7:99353549_C_G	chr7	99353549	1089909	463.309	3.3485	C	G	1.2e-136	1.23715	0.0497215	0.088118
14	rs111540621	chr2:73854394_C_G	chr2	73854394	852468	340.196	2.70717	C	G	1.3e-136	-0.844242	0.0339371	0.221931
14	rs10201159	chr2:73858965_T_C	chr2	73858965	852468	340.196	2.70717	T	C	1.3e-136	-0.844242	0.0339371	0.221931
54	rs73079476	chr12:21343833_A_C	chr12	21343833	620183	624.345	2.15833	A	C	2.1e-136	0.910415	0.0366247	0.149005
41	rs35042392	chr7:99352648_T_C	chr7	99352648	1089909	463.309	3.3485	T	C	2.8e-136	1.25938	0.0506858	0.0841308
54	rs58310495	chr12:21357711_C_T	chr12	21357711	620183	624.345	2.15833	C	T	4e-136	0.916981	0.0369266	0.148814
54	rs55695203	chr12:21357753_G_C	chr12	21357753	620183	624.345	2.15833	G	C	4e-136	0.916981	0.0369266	0.148814
53	rs113950742	chr11:62938396_T_C	chr11	62938396	777255	467.257	2.52833	T	C	5.2e-136	1.6035	0.0646004	0.0569649
53	rs117588481	chr11:62943310_T_C	chr11	62943310	777255	467.257	2.52833	T	C	5.2e-136	1.6035	0.0646004	0.0569649
53	rs488633	chr11:63054983_C_A	chr11	63054983	777255	467.257	2.52833	C	A	5.2e-136	1.61292	0.0649795	0.0555812
54	rs12317268	chr12:21352541_A_G	chr12	21352541	620183	624.345	2.15833	A	G	6.1e-136	0.910901	0.0367067	0.148623
53	rs113140844	chr11:63009296_A_G	chr11	63009296	777255	467.257	2.52833	A	G	7.9e-136	1.6362	0.0659619	0.0541974
53	rs113699949	chr11:63154500_C_G	chr11	63154500	777255	467.257	2.52833	C	G	1.2e-135	1.63069	0.0657812	0.0539668
53	rs113779758	chr11:63155481_C_T	chr11	63155481	777255	467.257	2.52833	C	T	1.2e-135	1.63069	0.0657812	0.0539668
14	rs4547554	chr2:73867862_G_C	chr2	73867862	852468	340.196	2.70717	G	C	1.9e-135	-0.840635	0.0339381	0.221931
14	rs13538	chr2:73868328_A_G	chr2	73868328	852468	340.196	2.70717	A	G	1.9e-135	-0.840635	0.0339381	0.221931
53	rs111827389	chr11:63011962_A_G	chr11	63011962	777255	467.257	2.52833	A	G	2.2e-135	1.62328	0.0655487	0.054428
53	rs111337828	chr11:63012250_A_G	chr11	63012250	777255	467.257	2.52833	A	G	2.2e-135	1.62328	0.0655487	0.054428
53	rs112318113	chr11:63012834_A_G	chr11	63012834	777255	467.257	2.52833	A	G	2.2e-135	1.62328	0.0655487	0.054428
53	rs112870620	chr11:63013478_G_T	chr11	63013478	777255	467.257	2.52833	G	T	2.2e-135	1.62328	0.0655487	0.054428
53	rs112870974	chr11:63018120_C_T	chr11	63018120	777255	467.257	2.52833	C	T	2.2e-135	1.62328	0.0655487	0.054428
53	rs111446429	chr11:63018994_T_C	chr11	63018994	777255	467.257	2.52833	T	C	2.2e-135	1.62328	0.0655487	0.054428
53	rs113110204	chr11:63028070_C_G	chr11	63028070	777255	467.257	2.52833	C	G	3.5e-135	1.62481	0.0656633	0.0541974
53	rs113007099	chr11:63029378_C_T	chr11	63029378	777255	467.257	2.52833	C	T	3.5e-135	1.62481	0.0656633	0.0541974
53	rs112428201	chr11:63030125_C_T	chr11	63030125	777255	467.257	2.52833	C	T	3.5e-135	1.62481	0.0656633	0.0541974
53	rs113592019	chr11:63031963_T_C	chr11	63031963	777255	467.257	2.52833	T	C	3.5e-135	1.62481	0.0656633	0.0541974
53	rs111635538	chr11:63032516_C_T	chr11	63032516	777255	467.257	2.52833	C	T	3.5e-135	1.62481	0.0656633	0.0541974
53	rs111280691	chr11:63033154_C_T	chr11	63033154	777255	467.257	2.52833	C	T	3.5e-135	1.62481	0.0656633	0.0541974
53	rs139810394	chr11:63039877_A_G	chr11	63039877	777255	467.257	2.52833	A	G	3.5e-135	1.62481	0.0656633	0.0541974
53	rs111806580	chr11:63040638_G_A	chr11	63040638	777255	467.257	2.52833	G	A	3.5e-135	1.62481	0.0656633	0.0541974
53	chr11:63044966_A_C	chr11:63044966_A_C	chr11	63044966	777255	467.257	2.52833	A	C	3.5e-135	1.62481	0.0656633	0.0541974
53	rs113554055	chr11:63045880_A_G	chr11	63045880	777255	467.257	2.52833	A	G	3.5e-135	1.62481	0.0656633	0.0541974
53	rs113941435	chr11:63046896_A_C	chr11	63046896	777255	467.257	2.52833	A	C	3.5e-135	1.62481	0.0656633	0.0541974
53	rs113062762	chr11:63051068_A_C	chr11	63051068	777255	467.257	2.52833	A	C	3.5e-135	1.62481	0.0656633	0.0541974
53	rs142851004	chr11:63053613_C_T	chr11	63053613	777255	467.257	2.52833	C	T	3.5e-135	1.62481	0.0656633	0.0541974
53	chr11:63053970_C_A	chr11:63053970_C_A	chr11	63053970	777255	467.257	2.52833	C	A	3.5e-135	1.62481	0.0656633	0.0541974
53	rs72542454	chr11:63057440_T_C	chr11	63057440	777255	467.257	2.52833	T	C	3.5e-135	1.62481	0.0656633	0.0541974
53	rs112501844	chr11:63063627_A_C	chr11	63063627	777255	467.257	2.52833	A	C	3.5e-135	1.62481	0.0656633	0.0541974
53	rs112753913	chr11:63063920_C_G	chr11	63063920	777255	467.257	2.52833	C	G	3.5e-135	1.62481	0.0656633	0.0541974
53	rs111482186	chr11:63071740_A_G	chr11	63071740	777255	467.257	2.52833	A	G	3.5e-135	1.62481	0.0656633	0.0541974
53	chr11:63073573_C_T	chr11:63073573_C_T	chr11	63073573	777255	467.257	2.52833	C	T	3.5e-135	1.62481	0.0656633	0.0541974
53	rs117355747	chr11:63082517_A_C	chr11	63082517	777255	467.257	2.52833	A	C	3.5e-135	1.62481	0.0656633	0.0541974
53	chr11:63082975_G_A	chr11:63082975_G_A	chr11	63082975	777255	467.257	2.52833	G	A	3.5e-135	1.62481	0.0656633	0.0541974
53	rs146855122	chr11:63084989_G_A	chr11	63084989	777255	467.257	2.52833	G	A	3.5e-135	1.62481	0.0656633	0.0541974
53	rs117071614	chr11:63085293_G_A	chr11	63085293	777255	467.257	2.52833	G	A	3.5e-135	1.62481	0.0656633	0.0541974
53	rs147981251	chr11:63086172_C_T	chr11	63086172	777255	467.257	2.52833	C	T	3.5e-135	1.62481	0.0656633	0.0541974
53	rs112552783	chr11:63093465_A_G	chr11	63093465	777255	467.257	2.52833	A	G	3.5e-135	1.62481	0.0656633	0.0541974
53	rs111373362	chr11:63093792_C_T	chr11	63093792	777255	467.257	2.52833	C	T	3.5e-135	1.62481	0.0656633	0.0541974
53	rs113243283	chr11:63093974_G_C	chr11	63093974	777255	467.257	2.52833	G	C	3.5e-135	1.62481	0.0656633	0.0541974
53	rs145425615	chr11:63100195_C_T	chr11	63100195	777255	467.257	2.52833	C	T	3.5e-135	1.62481	0.0656633	0.0541974
53	rs111321437	chr11:63101014_T_C	chr11	63101014	777255	467.257	2.52833	T	C	3.5e-135	1.62481	0.0656633	0.0541974
53	rs112602736	chr11:63101256_C_T	chr11	63101256	777255	467.257	2.52833	C	T	3.5e-135	1.62481	0.0656633	0.0541974
53	rs112250024	chr11:63102201_A_T	chr11	63102201	777255	467.257	2.52833	A	T	3.5e-135	1.62481	0.0656633	0.0541974
53	rs111379272	chr11:63103945_C_T	chr11	63103945	777255	467.257	2.52833	C	T	3.5e-135	1.62481	0.0656633	0.0541974
53	rs112545613	chr11:63104314_C_T	chr11	63104314	777255	467.257	2.52833	C	T	3.5e-135	1.62481	0.0656633	0.0541974
53	rs113395081	chr11:63109051_G_T	chr11	63109051	777255	467.257	2.52833	G	T	3.5e-135	1.62481	0.0656633	0.0541974
53	rs113247971	chr11:63110590_G_A	chr11	63110590	777255	467.257	2.52833	G	A	3.5e-135	1.62481	0.0656633	0.0541974
53	chr11:63125885_C_T	chr11:63125885_C_T	chr11	63125885	777255	467.257	2.52833	C	T	3.5e-135	1.62481	0.0656633	0.0541974
53	rs113513729	chr11:63128229_A_T	chr11	63128229	777255	467.257	2.52833	A	T	3.5e-135	1.62481	0.0656633	0.0541974
53	chr11:63132223_G_A	chr11:63132223_G_A	chr11	63132223	777255	467.257	2.52833	G	A	3.5e-135	1.62481	0.0656633	0.0541974
53	chr11:63136148_G_A	chr11:63136148_G_A	chr11	63136148	777255	467.257	2.52833	G	A	3.5e-135	1.62481	0.0656633	0.0541974
53	rs72542470	chr11:63137221_T_G	chr11	63137221	777255	467.257	2.52833	T	G	3.5e-135	1.62481	0.0656633	0.0541974
53	rs113849261	chr11:63138221_C_T	chr11	63138221	777255	467.257	2.52833	C	T	3.5e-135	1.62481	0.0656633	0.0541974
53	rs113513891	chr11:63140398_T_C	chr11	63140398	777255	467.257	2.52833	T	C	3.5e-135	1.62481	0.0656633	0.0541974
53	chr11:63142739_G_C	chr11:63142739_G_C	chr11	63142739	777255	467.257	2.52833	G	C	3.5e-135	1.62481	0.0656633	0.0541974
53	rs112436996	chr11:63147896_A_G	chr11	63147896	777255	467.257	2.52833	A	G	3.5e-135	1.62481	0.0656633	0.0541974
53	rs113446545	chr11:63148427_C_T	chr11	63148427	777255	467.257	2.52833	C	T	3.5e-135	1.62481	0.0656633	0.0541974
53	rs113712774	chr11:63149504_G_C	chr11	63149504	777255	467.257	2.52833	G	C	3.5e-135	1.62481	0.0656633	0.0541974
53	rs112033274	chr11:63150178_C_T	chr11	63150178	777255	467.257	2.52833	C	T	3.5e-135	1.62481	0.0656633	0.0541974
53	rs111615688	chr11:63152713_T_C	chr11	63152713	777255	467.257	2.52833	T	C	3.5e-135	1.62481	0.0656633	0.0541974
53	rs111858293	chr11:63153417_C_T	chr11	63153417	777255	467.257	2.52833	C	T	3.5e-135	1.62481	0.0656633	0.0541974
53	rs141571662	chr11:63099063_A_G	chr11	63099063	777255	467.257	2.52833	A	G	6e-135	1.62062	0.0655493	0.054428
53	rs60147282	chr11:63044263_T_A	chr11	63044263	777255	467.257	2.52833	T	A	6.4e-135	1.61626	0.0653813	0.0553506
53	rs146159506	chr11:63117784_G_T	chr11	63117784	777255	467.257	2.52833	G	T	1.3e-134	1.62727	0.0658996	0.0537362
53	rs140155775	chr11:63117785_G_C	chr11	63117785	777255	467.257	2.52833	G	C	1.3e-134	1.62727	0.0658996	0.0537362
53	chr11:63026744_C_T	chr11:63026744_C_T	chr11	63026744	777255	467.257	2.52833	C	T	1.4e-134	1.61838	0.0655488	0.054428
14	rs13410232	chr2:73871689_A_T	chr2	73871689	852468	340.196	2.70717	A	T	5.2e-134	-0.837016	0.0339755	0.2187
14	rs13384756	chr2:73871665_C_T	chr2	73871665	852468	340.196	2.70717	C	T	5.6e-134	-0.836594	0.0339623	0.219911
53	rs116584003	chr11:62913900_C_A	chr11	62913900	777255	467.257	2.52833	C	A	7.4e-134	1.26273	0.0512853	0.0940959
53	chr11:63150037_C_T	chr11:63150037_C_T	chr11	63150037	777255	467.257	2.52833	C	T	1.2e-133	1.61268	0.0655464	0.054428
14	rs60762909	chr2:73873502_C_T	chr2	73873502	852468	340.196	2.70717	C	T	1.5e-133	-0.835646	0.0339782	0.218498
53	rs75254733	chr11:63017443_T_G	chr11	63017443	777255	467.257	2.52833	T	G	3.3e-133	1.58247	0.0644297	0.0567343
53	rs113253118	chr11:63137948_C_T	chr11	63137948	777255	467.257	2.52833	C	T	5.4e-133	1.62005	0.0660139	0.0535055
53	rs113747568	chr11:63137952_T_C	chr11	63137952	777255	467.257	2.52833	T	C	5.4e-133	1.62005	0.0660139	0.0535055
53	rs113967277	chr11:63157889_A_G	chr11	63157889	777255	467.257	2.52833	A	G	5.7e-133	1.61707	0.0658996	0.0537362
54	rs1871395	chr12:21352315_A_G	chr12	21352315	623447	312.668	2.15217	A	G	6.1e-133	0.909672	0.0370746	0.14868
53	chr11:63016477_A_G	chr11:63016477_A_G	chr11	63016477	777255	467.257	2.52833	A	G	8.8e-133	1.59335	0.0649795	0.0555812
54	rs73079476	chr12:21343833_A_C	chr12	21343833	623447	312.668	2.15217	A	C	9e-133	0.907329	0.0370031	0.148871
2	rs324418	chr1:46872698_A_G	chr1	46872698	1593352	284.225	5.24012	A	G	9.7e-133	0.824598	0.0336338	0.210979
54	rs58310495	chr12:21357711_C_T	chr12	21357711	623447	312.668	2.15217	C	T	1.1e-132	0.914506	0.0373083	0.14868
54	rs55695203	chr12:21357753_G_C	chr12	21357753	623447	312.668	2.15217	G	C	1.1e-132	0.914506	0.0373083	0.14868
54	rs4149056	chr12:21331549_T_C	chr12	21331549	622845	646.326	2.15525	T	C	1.2e-132	0.917973	0.0374555	0.152216
53	rs112875818	chr11:63029307_T_C	chr11	63029307	777255	467.257	2.52833	T	C	1.5e-132	1.59472	0.0650906	0.0553506
53	rs79056633	chr11:63128795_G_A	chr11	63128795	777255	467.257	2.52833	G	A	1.5e-132	1.59472	0.0650906	0.0553506
54	rs12317268	chr12:21352541_A_G	chr12	21352541	623447	312.668	2.15217	A	G	3.7e-132	0.907218	0.0370862	0.148488
53	rs113524304	chr11:63013299_T_C	chr11	63013299	777255	467.257	2.52833	T	C	4e-131	1.62021	0.0664971	0.052583
14	chr2:73848933_C_T	chr2:73848933_C_T	chr2	73848933	852468	340.196	2.70717	C	T	2.5e-130	-0.812486	0.0334505	0.231624
14	rs6546861	chr2:73849861_C_T	chr2	73849861	852468	340.196	2.70717	C	T	2.5e-130	-0.812486	0.0334505	0.231624
14	chr2:73852505_C_A	chr2:73852505_C_A	chr2	73852505	852468	340.196	2.70717	C	A	5.5e-130	-0.811555	0.0334561	0.230614
14	chr2:73850820_C_G	chr2:73850820_C_G	chr2	73850820	852468	340.196	2.70717	C	G	1e-129	-0.810443	0.0334439	0.232431
14	rs6705977	chr2:73849170_C_G	chr2	73849170	852468	340.196	2.70717	C	G	1.3e-129	-0.810112	0.0334469	0.232027
41	rs6956305	chr7:99241310_A_G	chr7	99241310	1089909	463.309	3.3485	A	G	1.7e-129	1.7187	0.0709894	0.0406699
41	rs73713580	chr7:99241610_C_T	chr7	99241610	1089909	463.309	3.3485	C	T	1.7e-129	1.7187	0.0709894	0.0406699
41	rs6976017	chr7:99249999_G_A	chr7	99249999	1089909	463.309	3.3485	G	A	1.7e-129	1.7187	0.0709894	0.0406699
41	rs6977165	chr7:99269397_T_C	chr7	99269397	1089909	463.309	3.3485	T	C	1.7e-129	1.7187	0.0709894	0.0406699
54	rs2900478	chr12:21368797_T_A	chr12	21368797	623443	312.168	2.13675	T	A	3.3e-128	0.872971	0.03624	0.156848
54	rs4149083	chr12:21380630_A_T	chr12	21380630	623443	312.168	2.13675	A	T	4e-128	0.872413	0.0362294	0.157039
54	rs2900478	chr12:21368797_T_A	chr12	21368797	623441	311.666	2.13675	T	A	4.3e-128	0.872694	0.0362446	0.156848
54	rs58258204	chr12:21368015_C_T	chr12	21368015	623443	312.168	2.13675	C	T	5.7e-128	0.869651	0.0361362	0.157804
54	rs4363657	chr12:21368722_T_C	chr12	21368722	623443	312.168	2.13675	T	C	5.7e-128	0.869651	0.0361362	0.157804
54	rs4149080	chr12:21377559_G_C	chr12	21377559	623443	312.168	2.13675	G	C	6.9e-128	0.869101	0.0361257	0.157995
54	rs4149081	chr12:21378021_G_A	chr12	21378021	623443	312.168	2.13675	G	A	6.9e-128	0.869101	0.0361257	0.157995
54	rs58487503	chr12:21379980_G_A	chr12	21379980	623443	312.168	2.13675	G	A	6.9e-128	0.869101	0.0361257	0.157995
54	chr12:21381191_T_G	chr12:21381191_T_G	chr12	21381191	623443	312.168	2.13675	T	G	6.9e-128	0.869101	0.0361257	0.157995
54	rs11045879	chr12:21382619_T_C	chr12	21382619	623443	312.168	2.13675	T	C	6.9e-128	0.869101	0.0361257	0.157995
54	rs11045883	chr12:21383516_G_A	chr12	21383516	623443	312.168	2.13675	G	A	6.9e-128	0.869101	0.0361257	0.157995
54	rs4149083	chr12:21380630_A_T	chr12	21380630	623441	311.666	2.13675	A	T	7.1e-128	0.871672	0.036234	0.157039
54	rs58258204	chr12:21368015_C_T	chr12	21368015	623441	311.666	2.13675	C	T	7.7e-128	0.869305	0.0361408	0.157804
54	rs4363657	chr12:21368722_T_C	chr12	21368722	623441	311.666	2.13675	T	C	7.7e-128	0.869305	0.0361408	0.157804
74	rs1985948	chr22:24295138_G_A	chr22	24295138	891996	298.15	2.812	G	A	7.9e-128	0.806498	0.0335313	0.310545
54	chr12:21361213_A_C	chr12:21361213_A_C	chr12	21361213	623443	312.168	2.13675	A	C	9.5e-128	0.870675	0.0362109	0.157422
54	rs4149080	chr12:21377559_G_C	chr12	21377559	623441	311.666	2.13675	G	C	1.3e-127	0.868293	0.0361303	0.157995
54	rs4149081	chr12:21378021_G_A	chr12	21378021	623441	311.666	2.13675	G	A	1.3e-127	0.868293	0.0361303	0.157995
54	rs58487503	chr12:21379980_G_A	chr12	21379980	623441	311.666	2.13675	G	A	1.3e-127	0.868293	0.0361303	0.157995
54	chr12:21381191_T_G	chr12:21381191_T_G	chr12	21381191	623441	311.666	2.13675	T	G	1.3e-127	0.868293	0.0361303	0.157995
54	rs11045879	chr12:21382619_T_C	chr12	21382619	623441	311.666	2.13675	T	C	1.3e-127	0.868293	0.0361303	0.157995
54	rs11045883	chr12:21383516_G_A	chr12	21383516	623441	311.666	2.13675	G	A	1.3e-127	0.868293	0.0361303	0.157995
54	chr12:21361213_A_C	chr12:21361213_A_C	chr12	21361213	623441	311.666	2.13675	A	C	1.4e-127	0.870226	0.0362155	0.157422
54	rs7969341	chr12:21385604_A_G	chr12	21385604	623443	312.168	2.13675	A	G	1.6e-127	0.867554	0.0361153	0.158187
54	rs11045885	chr12:21386018_A_G	chr12	21386018	623443	312.168	2.13675	A	G	1.6e-127	0.867554	0.0361153	0.158187
54	rs7969341	chr12:21385604_A_G	chr12	21385604	623441	311.666	2.13675	A	G	2.8e-127	0.866842	0.0361199	0.158187
54	rs11045885	chr12:21386018_A_G	chr12	21386018	623441	311.666	2.13675	A	G	2.8e-127	0.866842	0.0361199	0.158187
14	rs13409366	chr2:73846767_A_G	chr2	73846767	852468	340.196	2.70717	A	G	2.9e-127	-0.805634	0.0335709	0.231018
54	rs12318075	chr12:21361587_T_G	chr12	21361587	623443	312.168	2.13675	T	G	5.6e-127	0.867746	0.0362005	0.157613
54	rs12318075	chr12:21361587_T_G	chr12	21361587	623441	311.666	2.13675	T	G	7.9e-127	0.867353	0.0362051	0.157613
41	rs4646437	chr7:99365083_G_A	chr7	99365083	1089909	463.309	3.3485	G	A	1.1e-126	1.11862	0.0467187	0.0998804
2	rs324418	chr1:46872698_A_G	chr1	46872698	1601196	366.225	5.18	A	G	8e-126	0.807387	0.0338388	0.210979
41	rs10242455	chr7:99240179_A_G	chr7	99240179	1089914	464.31	3.3485	A	G	8.3e-126	1.36731	0.0573092	0.0729122
54	chr12:21343886_A_G	chr12:21343886_A_G	chr12	21343886	623443	312.168	2.13675	A	G	1.5e-125	0.905544	0.0379925	0.134468
53	rs111891933	chr11:62981744_G_A	chr11	62981744	777255	467.257	2.52833	G	A	2e-125	1.50745	0.0632824	0.0592712
14	chr2:73846000_C_T	chr2:73846000_C_T	chr2	73846000	852468	340.196	2.70717	C	T	2.4e-125	-0.800099	0.0335977	0.227585
54	chr12:21343886_A_G	chr12:21343886_A_G	chr12	21343886	623441	311.666	2.13675	A	G	2.7e-125	0.904665	0.0379974	0.134468
41	rs10242455	chr7:99240179_A_G	chr7	99240179	1227323	407.318	3.76167	A	G	3.2e-125	1.35983	0.0571307	0.0710951
54	rs1871395	chr12:21352315_A_G	chr12	21352315	622845	646.326	2.15525	A	G	9e-125	0.890402	0.0374775	0.150855
2	rs324422	chr1:46886782_C_T	chr1	46886782	1593352	284.225	5.24012	C	T	9.8e-125	0.791082	0.0333019	0.218057
54	rs73079476	chr12:21343833_A_C	chr12	21343833	622845	646.326	2.15525	A	C	1.7e-124	0.887687	0.0374054	0.15105
54	rs12369881	chr12:21391352_G_A	chr12	21391352	623443	312.168	2.13675	G	A	1.8e-124	0.860828	0.0362771	0.15723
54	rs12366582	chr12:21391608_A_G	chr12	21391608	623443	312.168	2.13675	A	G	1.8e-124	0.860828	0.0362771	0.15723
54	rs2900478	chr12:21368797_T_A	chr12	21368797	620183	624.345	2.15833	T	A	1.9e-124	0.856895	0.0361158	0.156848
54	rs12369881	chr12:21391352_G_A	chr12	21391352	623441	311.666	2.13675	G	A	2.7e-124	0.860313	0.0362817	0.15723
54	rs12366582	chr12:21391608_A_G	chr12	21391608	623441	311.666	2.13675	A	G	2.7e-124	0.860313	0.0362817	0.15723
54	rs58258204	chr12:21368015_C_T	chr12	21368015	620183	624.345	2.15833	C	T	2.8e-124	0.853882	0.0360124	0.157804
54	rs4363657	chr12:21368722_T_C	chr12	21368722	620183	624.345	2.15833	T	C	2.8e-124	0.853882	0.0360124	0.157804
54	rs4149083	chr12:21380630_A_T	chr12	21380630	620183	624.345	2.15833	A	T	2.9e-124	0.856028	0.0361052	0.157039
54	rs4149080	chr12:21377559_G_C	chr12	21377559	620183	624.345	2.15833	G	C	4.2e-124	0.853023	0.0360019	0.157995
54	rs4149081	chr12:21378021_G_A	chr12	21378021	620183	624.345	2.15833	G	A	4.2e-124	0.853023	0.0360019	0.157995
54	rs58487503	chr12:21379980_G_A	chr12	21379980	620183	624.345	2.15833	G	A	4.2e-124	0.853023	0.0360019	0.157995
54	chr12:21381191_T_G	chr12:21381191_T_G	chr12	21381191	620183	624.345	2.15833	T	G	4.2e-124	0.853023	0.0360019	0.157995
54	rs11045879	chr12:21382619_T_C	chr12	21382619	620183	624.345	2.15833	T	C	4.2e-124	0.853023	0.0360019	0.157995
54	rs11045883	chr12:21383516_G_A	chr12	21383516	620183	624.345	2.15833	G	A	4.2e-124	0.853023	0.0360019	0.157995
54	chr12:21361213_A_C	chr12:21361213_A_C	chr12	21361213	620183	624.345	2.15833	A	C	5.1e-124	0.85472	0.0360868	0.157422
54	rs12317268	chr12:21352541_A_G	chr12	21352541	622845	646.326	2.15525	A	G	5.4e-124	0.887861	0.0374891	0.150661
54	rs7969341	chr12:21385604_A_G	chr12	21385604	620183	624.345	2.15833	A	G	9.9e-124	0.851462	0.0359915	0.158187
54	rs11045885	chr12:21386018_A_G	chr12	21386018	620183	624.345	2.15833	A	G	9.9e-124	0.851462	0.0359915	0.158187
54	rs58310495	chr12:21357711_C_T	chr12	21357711	622845	646.326	2.15525	C	T	1.2e-123	0.891983	0.0377157	0.150855
54	rs55695203	chr12:21357753_G_C	chr12	21357753	622845	646.326	2.15525	G	C	1.2e-123	0.891983	0.0377157	0.150855
54	rs12318075	chr12:21361587_T_G	chr12	21361587	620183	624.345	2.15833	T	G	3.1e-123	0.851731	0.0360764	0.157613
54	rs73067080	chr12:21388829_T_C	chr12	21388829	623443	312.168	2.13675	T	C	8.5e-123	0.857444	0.0363841	0.155318
54	rs73067080	chr12:21388829_T_C	chr12	21388829	623441	311.666	2.13675	T	C	1e-122	0.857303	0.0363887	0.155318
14	rs6546857	chr2:73837955_A_G	chr2	73837955	852468	340.196	2.70717	A	G	1.2e-122	-0.78471	0.0333187	0.233845
54	chr12:21343886_A_G	chr12:21343886_A_G	chr12	21343886	620183	624.345	2.15833	A	G	3e-122	0.890263	0.0378623	0.134468
41	rs7780328	chr7:99256844_A_G	chr7	99256844	1227323	407.318	3.76167	A	G	3e-122	1.35269	0.0575287	0.0698217
5	chr1:110229787_T_C	chr1:110229787_T_C	chr1	110229787	501437	316.159	1.86542	T	C	1.1e-121	0.711737	0.0303387	0.296418
41	rs6945984	chr7:99348328_T_C	chr7	99348328	1089909	463.309	3.3485	T	C	2.1e-121	1.09489	0.0467291	0.101874
41	rs28878860	chr7:99352020_A_G	chr7	99352020	1089909	463.309	3.3485	A	G	2.1e-121	1.09489	0.0467291	0.101874
41	rs3991809	chr7:99352766_G_T	chr7	99352766	1089909	463.309	3.3485	G	T	2.1e-121	1.09489	0.0467291	0.101874
41	rs2404955	chr7:99353279_G_A	chr7	99353279	1089909	463.309	3.3485	G	A	2.1e-121	1.09489	0.0467291	0.101874
41	chr7:99354114_T_A	chr7:99354114_T_A	chr7	99354114	1089909	463.309	3.3485	T	A	2.1e-121	1.09489	0.0467291	0.101874
41	rs3735451	chr7:99355975_T_C	chr7	99355975	1089909	463.309	3.3485	T	C	2.1e-121	1.09489	0.0467291	0.101874
54	rs12369881	chr12:21391352_G_A	chr12	21391352	620183	624.345	2.15833	G	A	2.3e-121	0.846931	0.0361527	0.15723
54	rs12366582	chr12:21391608_A_G	chr12	21391608	620183	624.345	2.15833	A	G	2.3e-121	0.846931	0.0361527	0.15723
14	rs10209517	chr2:73845392_C_G	chr2	73845392	852468	340.196	2.70717	C	G	2.5e-121	-0.776092	0.0331349	0.239701
54	rs59205959	chr12:21400966_G_A	chr12	21400966	623443	312.168	2.13675	G	A	3.1e-121	0.850044	0.0363062	0.156656
54	rs73069028	chr12:21402439_G_A	chr12	21402439	623443	312.168	2.13675	G	A	3.1e-121	0.850044	0.0363062	0.156656
54	chr12:21402569_A_G	chr12:21402569_A_G	chr12	21402569	623443	312.168	2.13675	A	G	3.1e-121	0.850044	0.0363062	0.156656
54	rs73069032	chr12:21403491_G_A	chr12	21403491	623443	312.168	2.13675	G	A	3.1e-121	0.850044	0.0363062	0.156656
54	rs73069037	chr12:21404866_A_C	chr12	21404866	623443	312.168	2.13675	A	C	3.1e-121	0.850044	0.0363062	0.156656
54	chr12:21411206_C_G	chr12:21411206_C_G	chr12	21411206	623443	312.168	2.13675	C	G	3.1e-121	0.850044	0.0363062	0.156656
54	rs59205959	chr12:21400966_G_A	chr12	21400966	623441	311.666	2.13675	G	A	3.6e-121	0.849922	0.0363108	0.156656
54	rs73069028	chr12:21402439_G_A	chr12	21402439	623441	311.666	2.13675	G	A	3.6e-121	0.849922	0.0363108	0.156656
54	chr12:21402569_A_G	chr12:21402569_A_G	chr12	21402569	623441	311.666	2.13675	A	G	3.6e-121	0.849922	0.0363108	0.156656
54	rs73069032	chr12:21403491_G_A	chr12	21403491	623441	311.666	2.13675	G	A	3.6e-121	0.849922	0.0363108	0.156656
54	rs73069037	chr12:21404866_A_C	chr12	21404866	623441	311.666	2.13675	A	C	3.6e-121	0.849922	0.0363108	0.156656
54	chr12:21411206_C_G	chr12:21411206_C_G	chr12	21411206	623441	311.666	2.13675	C	G	3.6e-121	0.849922	0.0363108	0.156656
14	rs6726694	chr2:73847230_A_G	chr2	73847230	852468	340.196	2.70717	A	G	4e-121	-0.775312	0.0331292	0.241519
54	rs11519067	chr12:21412403_A_T	chr12	21412403	623441	311.666	2.13675	A	T	4.5e-121	0.85142	0.0363886	0.156274
54	rs11519068	chr12:21412443_T_C	chr12	21412443	623441	311.666	2.13675	T	C	4.5e-121	0.85142	0.0363886	0.156274
53	rs11824311	chr11:62971835_C_A	chr11	62971835	777255	467.257	2.52833	C	A	4.8e-121	1.44014	0.0615569	0.0634225
54	rs73069021	chr12:21399955_G_A	chr12	21399955	623443	312.168	2.13675	G	A	5.1e-121	0.851517	0.0364013	0.155891
14	rs6723247	chr2:73846749_A_G	chr2	73846749	852468	340.196	2.70717	A	G	5.1e-121	-0.774072	0.0330904	0.241721
54	rs11519067	chr12:21412403_A_T	chr12	21412403	623443	312.168	2.13675	A	T	5.2e-121	0.851091	0.036384	0.156274
54	rs11519068	chr12:21412443_T_C	chr12	21412443	623443	312.168	2.13675	T	C	5.2e-121	0.851091	0.036384	0.156274
41	rs7780328	chr7:99256844_A_G	chr7	99256844	1089914	464.31	3.3485	A	G	5.2e-121	1.34977	0.0577039	0.071614
53	rs113840505	chr11:63101330_G_A	chr11	63101330	777255	467.257	2.52833	G	A	5.5e-121	1.48342	0.063424	0.0583487
54	rs73069021	chr12:21399955_G_A	chr12	21399955	623441	311.666	2.13675	G	A	5.7e-121	0.851445	0.0364059	0.155891
14	rs2421577	chr2:73840998_G_T	chr2	73840998	852468	340.196	2.70717	G	T	6.1e-121	-0.778705	0.0333	0.236874
54	rs2900478	chr12:21368797_T_A	chr12	21368797	623447	312.668	2.15217	T	A	6.2e-121	0.85324	0.036488	0.156716
54	rs4149083	chr12:21380630_A_T	chr12	21380630	623447	312.668	2.15217	A	T	6.3e-121	0.852973	0.0364773	0.156908
54	rs11045899	chr12:21395835_A_T	chr12	21395835	623443	312.168	2.13675	A	T	8.5e-121	0.848255	0.0362954	0.156848
54	rs11045899	chr12:21395835_A_T	chr12	21395835	623441	311.666	2.13675	A	T	9.9e-121	0.848112	0.0363	0.156848
54	rs58258204	chr12:21368015_C_T	chr12	21368015	623447	312.668	2.15217	C	T	1.1e-120	0.84992	0.0363834	0.157673
54	rs4363657	chr12:21368722_T_C	chr12	21368722	623447	312.668	2.15217	T	C	1.1e-120	0.84992	0.0363834	0.157673
54	rs4149080	chr12:21377559_G_C	chr12	21377559	623447	312.668	2.15217	G	C	1.1e-120	0.849658	0.0363728	0.157865
54	rs4149081	chr12:21378021_G_A	chr12	21378021	623447	312.668	2.15217	G	A	1.1e-120	0.849658	0.0363728	0.157865
54	rs58487503	chr12:21379980_G_A	chr12	21379980	623447	312.668	2.15217	G	A	1.1e-120	0.849658	0.0363728	0.157865
54	chr12:21381191_T_G	chr12:21381191_T_G	chr12	21381191	623447	312.668	2.15217	T	G	1.1e-120	0.849658	0.0363728	0.157865
54	rs11045879	chr12:21382619_T_C	chr12	21382619	623447	312.668	2.15217	T	C	1.1e-120	0.849658	0.0363728	0.157865
54	rs11045883	chr12:21383516_G_A	chr12	21383516	623447	312.668	2.15217	G	A	1.1e-120	0.849658	0.0363728	0.157865
14	rs6546858	chr2:73838613_G_A	chr2	73838613	852468	340.196	2.70717	G	A	1.3e-120	-0.774718	0.0331771	0.239095
14	rs6745480	chr2:73840055_G_A	chr2	73840055	852468	340.196	2.70717	G	A	1.3e-120	-0.774718	0.0331771	0.239095
14	rs6546859	chr2:73842055_C_A	chr2	73842055	852468	340.196	2.70717	C	A	1.3e-120	-0.774718	0.0331771	0.239095
14	rs6546860	chr2:73844249_G_A	chr2	73844249	852468	340.196	2.70717	G	A	1.3e-120	-0.774718	0.0331771	0.239095
54	chr12:21361213_A_C	chr12:21361213_A_C	chr12	21361213	623447	312.668	2.15217	A	C	1.7e-120	0.850958	0.0364587	0.15729
54	rs7969341	chr12:21385604_A_G	chr12	21385604	623447	312.668	2.15217	A	G	2.4e-120	0.848223	0.0363623	0.158056
54	rs11045885	chr12:21386018_A_G	chr12	21386018	623447	312.668	2.15217	A	G	2.4e-120	0.848223	0.0363623	0.158056
53	rs7940490	chr11:62974428_G_A	chr11	62974428	777255	467.257	2.52833	G	A	3.1e-120	1.43304	0.0614652	0.0636531
53	chr11:62975987_G_A	chr11:62975987_G_A	chr11	62975987	777255	467.257	2.52833	G	A	3.1e-120	1.43304	0.0614652	0.0636531
54	rs2199680	chr12:21415496_A_T	chr12	21415496	623441	311.666	2.13675	A	T	3.5e-120	0.845475	0.0362704	0.157422
54	rs4149056	chr12:21331549_T_C	chr12	21331549	620863	313.17	2.14908	T	C	4e-120	0.892504	0.0382969	0.152098
14	rs13427832	chr2:73844818_G_A	chr2	73844818	852468	340.196	2.70717	G	A	4e-120	-0.773287	0.0331818	0.237682
54	rs2199680	chr12:21415496_A_T	chr12	21415496	623443	312.168	2.13675	A	T	4.2e-120	0.845067	0.0362658	0.157422
14	rs7566364	chr2:73842889_T_C	chr2	73842889	852468	340.196	2.70717	T	C	6.4e-120	-0.772443	0.0331747	0.239499
5	chr1:110229787_T_C	chr1:110229787_T_C	chr1	110229787	707654	366.175	2.32792	T	C	7.1e-120	0.777322	0.0333906	0.348008
54	rs73067080	chr12:21388829_T_C	chr12	21388829	620183	624.345	2.15833	T	C	7.2e-120	0.844093	0.0362594	0.155318
54	rs12318075	chr12:21361587_T_G	chr12	21361587	623447	312.668	2.15217	T	G	9.5e-120	0.848054	0.0364482	0.157482
41	chr7:99349871_A_C	chr7:99349871_A_C	chr7	99349871	1089909	463.309	3.3485	A	C	1.1e-119	1.08989	0.0468554	0.101077
2	rs324422	chr1:46886782_C_T	chr1	46886782	1601196	366.225	5.18	C	T	1.5e-119	0.778876	0.0335049	0.218057
53	rs111566733	chr11:62957810_G_A	chr11	62957810	777255	467.257	2.52833	G	A	2.7e-119	1.42523	0.0613734	0.0638838
53	rs113202096	chr11:62962662_C_A	chr11	62962662	777255	467.257	2.52833	C	A	2.7e-119	1.42523	0.0613734	0.0638838
53	rs112361069	chr11:62963400_C_T	chr11	62963400	777255	467.257	2.52833	C	T	2.7e-119	1.42523	0.0613734	0.0638838
53	rs7105157	chr11:62968451_T_C	chr11	62968451	777255	467.257	2.52833	T	C	2.7e-119	1.42523	0.0613734	0.0638838
2	rs324418	chr1:46872698_A_G	chr1	46872698	1591925	285.227	5.18154	A	G	2.7e-119	0.781986	0.033673	0.211243
54	rs4149056	chr12:21331549_T_C	chr12	21331549	687490	611.347	2.30017	T	C	3.1e-119	0.910793	0.039231	0.150153
54	chr12:21343886_A_G	chr12:21343886_A_G	chr12	21343886	623447	312.668	2.15217	A	G	6.6e-119	0.886926	0.038256	0.134328
54	rs4149056	chr12:21331549_T_C	chr12	21331549	625493	647.333	2.14138	T	C	9.9e-119	0.873009	0.0376838	0.15315
53	rs35175904	chr11:62951312_G_C	chr11	62951312	777255	467.257	2.52833	G	C	1.2e-118	1.4254	0.0615538	0.0634225
53	rs11821251	chr11:62961887_C_T	chr11	62961887	777255	467.257	2.52833	C	T	1.2e-118	1.4254	0.0615538	0.0634225
2	chr1:46879856_G_C	chr1:46879856_G_C	chr1	46879856	1593352	284.225	5.24012	G	C	1.4e-118	0.744927	0.0321754	0.240054
54	rs59205959	chr12:21400966_G_A	chr12	21400966	620183	624.345	2.15833	G	A	2e-118	0.837122	0.0361817	0.156656
54	rs73069028	chr12:21402439_G_A	chr12	21402439	620183	624.345	2.15833	G	A	2e-118	0.837122	0.0361817	0.156656
54	chr12:21402569_A_G	chr12:21402569_A_G	chr12	21402569	620183	624.345	2.15833	A	G	2e-118	0.837122	0.0361817	0.156656
54	rs73069032	chr12:21403491_G_A	chr12	21403491	620183	624.345	2.15833	G	A	2e-118	0.837122	0.0361817	0.156656
54	rs73069037	chr12:21404866_A_C	chr12	21404866	620183	624.345	2.15833	A	C	2e-118	0.837122	0.0361817	0.156656
54	chr12:21411206_C_G	chr12:21411206_C_G	chr12	21411206	620183	624.345	2.15833	C	G	2e-118	0.837122	0.0361817	0.156656
54	rs11519067	chr12:21412403_A_T	chr12	21412403	620183	624.345	2.15833	A	T	3.3e-118	0.838125	0.0362592	0.156274
54	rs11519068	chr12:21412443_T_C	chr12	21412443	620183	624.345	2.15833	T	C	3.3e-118	0.838125	0.0362592	0.156274
41	rs60153739	chr7:99352123_G_A	chr7	99352123	1089909	463.309	3.3485	G	A	3.3e-118	1.08591	0.0469789	0.100279
54	rs73069021	chr12:21399955_G_A	chr12	21399955	620183	624.345	2.15833	G	A	3.7e-118	0.838344	0.0362765	0.155891
54	rs11045899	chr12:21395835_A_T	chr12	21395835	620183	624.345	2.15833	A	T	5.2e-118	0.835375	0.0361709	0.156848
54	rs2199680	chr12:21415496_A_T	chr12	21415496	620183	624.345	2.15833	A	T	1.7e-117	0.832842	0.0361415	0.157422
15	rs887829	chr2:234668570_C_T	chr2	234668570	1297158	317.109	3.959	C	T	1.8e-117	0.678254	0.0294369	0.317069
54	rs12369881	chr12:21391352_G_A	chr12	21391352	623447	312.668	2.15217	G	A	3.9e-117	0.840364	0.0365255	0.157099
54	rs12366582	chr12:21391608_A_G	chr12	21391608	623447	312.668	2.15217	A	G	3.9e-117	0.840364	0.0365255	0.157099
54	rs4149056	chr12:21331549_T_C	chr12	21331549	966000	595.351	3.02167	T	C	7.5e-117	0.899581	0.039147	0.150019
54	rs4149056	chr12:21331549_T_C	chr12	21331549	622767	625.345	2.13212	T	C	8.8e-117	0.858956	0.0373907	0.150153
2	chr1:46864511_A_G	chr1:46864511_A_G	chr1	46864511	1593352	284.225	5.24012	A	G	1.1e-116	0.735456	0.0320309	0.242158
26	rs3756669	chr5:35965970_A_C	chr5	35965970	1175051	477.313	3.60133	A	C	1.6e-116	0.888537	0.0387226	0.145945
26	rs4869450	chr5:35968843_T_A	chr5	35968843	1175051	477.313	3.60133	T	A	1.6e-116	0.888537	0.0387226	0.145945
26	rs12659258	chr5:35970215_G_A	chr5	35970215	1175051	477.313	3.60133	G	A	1.6e-116	0.888537	0.0387226	0.145945
26	rs10070851	chr5:35974188_A_T	chr5	35974188	1175051	477.313	3.60133	A	T	1.6e-116	0.888537	0.0387226	0.145945
26	rs113590482	chr5:35979545_G_T	chr5	35979545	1175051	477.313	3.60133	G	T	1.6e-116	0.888537	0.0387226	0.145945
15	rs6742078	chr2:234672639_G_T	chr2	234672639	1297158	317.109	3.959	G	T	1.8e-116	0.675306	0.0294369	0.317069
15	rs4148324	chr2:234672722_T_G	chr2	234672722	1297158	317.109	3.959	T	G	1.8e-116	0.675306	0.0294369	0.317069
15	rs4148325	chr2:234673309_C_T	chr2	234673309	1297158	317.109	3.959	C	T	1.8e-116	0.675306	0.0294369	0.317069
15	rs887829	chr2:234668570_C_T	chr2	234668570	1448553	283.11	4.4955	C	T	1.8e-116	0.669153	0.0291672	0.317138
26	chr5:35968000_C_A	chr5:35968000_C_A	chr5	35968000	1175051	477.313	3.60133	C	A	5.4e-116	0.882289	0.0385389	0.149005
26	rs6895188	chr5:35978077_T_C	chr5	35978077	1175051	477.313	3.60133	T	C	5.4e-116	0.882289	0.0385389	0.149005
15	rs887829	chr2:234668570_C_T	chr2	234668570	1401465	284.11	4.31667	C	T	9.1e-116	0.676674	0.0295871	0.317069
15	rs6742078	chr2:234672639_G_T	chr2	234672639	1448553	283.11	4.4955	G	T	1.1e-115	0.666854	0.0291673	0.317138
15	rs4148324	chr2:234672722_T_G	chr2	234672722	1448553	283.11	4.4955	T	G	1.1e-115	0.666854	0.0291673	0.317138
15	rs4148325	chr2:234673309_C_T	chr2	234673309	1448553	283.11	4.4955	C	T	1.1e-115	0.666854	0.0291673	0.317138
26	rs6861226	chr5:35975566_A_G	chr5	35975566	1175051	477.313	3.60133	A	G	1.2e-115	0.879119	0.0384619	0.149388
26	rs6889699	chr5:35980475_C_T	chr5	35980475	1175051	477.313	3.60133	C	T	1.2e-115	0.879119	0.0384619	0.149388
15	rs887829	chr2:234668570_C_T	chr2	234668570	1400177	313.12	4.30433	C	T	1.2e-115	0.667725	0.0292103	0.317138
2	chr1:46854994_G_A	chr1:46854994_G_A	chr1	46854994	1593352	284.225	5.24012	G	A	1.5e-115	0.731967	0.0320342	0.241201
2	chr1:46861907_G_A	chr1:46861907_G_A	chr1	46861907	1593352	284.225	5.24012	G	A	1.5e-115	0.731967	0.0320342	0.241201
26	rs6873506	chr5:35977980_C_T	chr5	35977980	1175051	477.313	3.60133	C	T	1.9e-115	0.883541	0.0386863	0.146519
54	rs73067080	chr12:21388829_T_C	chr12	21388829	623447	312.668	2.15217	T	C	2.1e-115	0.836473	0.0366334	0.155186
15	rs6742078	chr2:234672639_G_T	chr2	234672639	1401465	284.11	4.31667	G	T	2.8e-115	0.675246	0.0295872	0.317069
15	rs4148324	chr2:234672722_T_G	chr2	234672722	1401465	284.11	4.31667	T	G	2.8e-115	0.675246	0.0295872	0.317069
15	rs4148325	chr2:234673309_C_T	chr2	234673309	1401465	284.11	4.31667	C	T	2.8e-115	0.675246	0.0295872	0.317069
70	rs12611275	chr19:15978935_G_A	chr19	15978935	1882744	355.281	6.56442	G	A	7.5e-115	0.692493	0.0304011	0.308801
2	chr1:46879856_G_C	chr1:46879856_G_C	chr1	46879856	1601196	366.225	5.18	G	C	1.1e-114	0.736814	0.0323715	0.240054
15	rs6742078	chr2:234672639_G_T	chr2	234672639	1400177	313.12	4.30433	G	T	1.4e-114	0.664606	0.0292103	0.317138
15	rs4148324	chr2:234672722_T_G	chr2	234672722	1400177	313.12	4.30433	T	G	1.4e-114	0.664606	0.0292103	0.317138
15	rs4148325	chr2:234673309_C_T	chr2	234673309	1400177	313.12	4.30433	C	T	1.4e-114	0.664606	0.0292103	0.317138
54	rs58310495	chr12:21357711_C_T	chr12	21357711	620863	313.17	2.14908	C	T	2.5e-114	0.876358	0.0385627	0.150738
54	rs55695203	chr12:21357753_G_C	chr12	21357753	620863	313.17	2.14908	G	C	2.5e-114	0.876358	0.0385627	0.150738
70	chr19:15979744_C_A	chr19:15979744_C_A	chr19	15979744	1882744	355.281	6.56442	C	A	2.8e-114	0.691214	0.0304221	0.308411
70	chr19:15981877_G_C	chr19:15981877_G_C	chr19	15981877	1882744	355.281	6.56442	G	C	2.8e-114	0.692171	0.030465	0.307632
54	rs1871395	chr12:21352315_A_G	chr12	21352315	620863	313.17	2.14908	A	G	3.8e-114	0.870142	0.0383199	0.150738
70	rs55744319	chr19:15981821_G_A	chr19	15981821	1882744	355.281	6.56442	G	A	5.3e-114	0.691414	0.0304688	0.307827
70	rs2108622	chr19:15990431_C_T	chr19	15990431	1882744	355.281	6.56442	C	T	6.2e-114	0.691268	0.0304714	0.306464
70	rs62107762	chr19:15982538_C_G	chr19	15982538	1882744	355.281	6.56442	C	G	8.3e-114	0.690635	0.0304609	0.307438
54	rs59205959	chr12:21400966_G_A	chr12	21400966	623447	312.668	2.15217	G	A	8.8e-114	0.828699	0.0365547	0.156525
54	rs73069028	chr12:21402439_G_A	chr12	21402439	623447	312.668	2.15217	G	A	8.8e-114	0.828699	0.0365547	0.156525
54	chr12:21402569_A_G	chr12:21402569_A_G	chr12	21402569	623447	312.668	2.15217	A	G	8.8e-114	0.828699	0.0365547	0.156525
54	rs73069032	chr12:21403491_G_A	chr12	21403491	623447	312.668	2.15217	G	A	8.8e-114	0.828699	0.0365547	0.156525
54	rs73069037	chr12:21404866_A_C	chr12	21404866	623447	312.668	2.15217	A	C	8.8e-114	0.828699	0.0365547	0.156525
54	chr12:21411206_C_G	chr12:21411206_C_G	chr12	21411206	623447	312.668	2.15217	C	G	8.8e-114	0.828699	0.0365547	0.156525
54	rs73069021	chr12:21399955_G_A	chr12	21399955	623447	312.668	2.15217	G	A	1.2e-113	0.830427	0.0366506	0.15576
76	rs1062753	chr22:42392811_G_A	chr22	42392811	331379	595.327	1.52471	G	A	1.4e-113	-0.72891	0.0321835	0.276566
2	chr1:46864511_A_G	chr1:46864511_A_G	chr1	46864511	1601196	366.225	5.18	A	G	1.6e-113	0.729713	0.0322262	0.242158
54	rs11519067	chr12:21412403_A_T	chr12	21412403	623447	312.668	2.15217	A	T	1.7e-113	0.829462	0.0366331	0.156142
54	rs11519068	chr12:21412443_T_C	chr12	21412443	623447	312.668	2.15217	T	C	1.7e-113	0.829462	0.0366331	0.156142
54	rs11045899	chr12:21395835_A_T	chr12	21395835	623447	312.668	2.15217	A	T	2e-113	0.827173	0.0365438	0.156716
54	rs12317268	chr12:21352541_A_G	chr12	21352541	620863	313.17	2.14908	A	G	2.1e-113	0.867492	0.0383316	0.150544
76	rs9623489	chr22:42397026_A_G	chr22	42397026	331379	595.327	1.52471	A	G	2.2e-113	-0.726364	0.0320975	0.27798
76	rs11090066	chr22:42398195_T_C	chr22	42398195	331379	595.327	1.52471	T	C	2.2e-113	-0.726364	0.0320975	0.27798
76	rs9623490	chr22:42398266_G_C	chr22	42398266	331379	595.327	1.52471	G	C	2.2e-113	-0.726364	0.0320975	0.27798
54	rs73079476	chr12:21343833_A_C	chr12	21343833	620863	313.17	2.14908	A	C	2.4e-113	0.865332	0.0382459	0.150932
76	rs8138080	chr22:42396371_G_A	chr22	42396371	331379	595.327	1.52471	G	A	3.9e-113	-0.725455	0.0320934	0.277576
54	rs2900478	chr12:21368797_T_A	chr12	21368797	622845	646.326	2.15525	T	A	4e-113	0.834374	0.0369138	0.158631
76	rs4822079	chr22:42394612_G_C	chr22	42394612	331379	595.327	1.52471	G	C	5.2e-113	-0.724348	0.0320622	0.277778
54	rs4149083	chr12:21380630_A_T	chr12	21380630	622845	646.326	2.15525	A	T	5.7e-113	0.833576	0.0369031	0.158826
54	rs58258204	chr12:21368015_C_T	chr12	21368015	622845	646.326	2.15525	C	T	7.2e-113	0.831038	0.0368077	0.159603
54	rs4363657	chr12:21368722_T_C	chr12	21368722	622845	646.326	2.15525	T	C	7.2e-113	0.831038	0.0368077	0.159603
54	rs2199680	chr12:21415496_A_T	chr12	21415496	623447	312.668	2.15217	A	T	9.4e-113	0.823958	0.036514	0.15729
54	rs4149080	chr12:21377559_G_C	chr12	21377559	622845	646.326	2.15525	G	C	1e-112	0.830248	0.0367972	0.159798
54	rs4149081	chr12:21378021_G_A	chr12	21378021	622845	646.326	2.15525	G	A	1e-112	0.830248	0.0367972	0.159798
54	rs58487503	chr12:21379980_G_A	chr12	21379980	622845	646.326	2.15525	G	A	1e-112	0.830248	0.0367972	0.159798
54	chr12:21381191_T_G	chr12:21381191_T_G	chr12	21381191	622845	646.326	2.15525	T	G	1e-112	0.830248	0.0367972	0.159798
54	rs11045879	chr12:21382619_T_C	chr12	21382619	622845	646.326	2.15525	T	C	1e-112	0.830248	0.0367972	0.159798
54	rs11045883	chr12:21383516_G_A	chr12	21383516	622845	646.326	2.15525	G	A	1e-112	0.830248	0.0367972	0.159798
2	chr1:46879562_G_T	chr1:46879562_G_T	chr1	46879562	1593352	284.225	5.24012	G	T	1e-112	0.713445	0.0316224	0.248852
15	rs887829	chr2:234668570_C_T	chr2	234668570	1303326	298.13	3.98983	C	T	1.3e-112	0.660717	0.0292967	0.31792
54	chr12:21361213_A_C	chr12:21361213_A_C	chr12	21361213	622845	646.326	2.15525	A	C	2.2e-112	0.830896	0.0368841	0.159215
54	rs7969341	chr12:21385604_A_G	chr12	21385604	622845	646.326	2.15525	A	G	2.3e-112	0.828653	0.0367868	0.159992
54	rs11045885	chr12:21386018_A_G	chr12	21386018	622845	646.326	2.15525	A	G	2.3e-112	0.828653	0.0367868	0.159992
2	chr1:46882118_G_A	chr1:46882118_G_A	chr1	46882118	1593352	284.225	5.24012	G	A	2.3e-112	0.714611	0.0317226	0.247896
54	rs73079476	chr12:21343833_A_C	chr12	21343833	687490	611.347	2.30017	A	C	3e-112	0.882097	0.0391801	0.149005
2	rs324422	chr1:46886782_C_T	chr1	46886782	1591925	285.227	5.18154	C	T	3.5e-112	0.750439	0.0333409	0.218342
2	chr1:46883086_G_C	chr1:46883086_G_C	chr1	46883086	1593352	284.225	5.24012	G	C	3.5e-112	0.713997	0.0317229	0.248087
2	chr1:46854994_G_A	chr1:46854994_G_A	chr1	46854994	1601196	366.225	5.18	G	A	5.6e-112	0.724733	0.0322295	0.241201
2	chr1:46861907_G_A	chr1:46861907_G_A	chr1	46861907	1601196	366.225	5.18	G	A	5.6e-112	0.724733	0.0322295	0.241201
15	rs6742078	chr2:234672639_G_T	chr2	234672639	1303326	298.13	3.98983	G	T	6.5e-112	0.658595	0.0292968	0.31792
15	rs4148324	chr2:234672722_T_G	chr2	234672722	1303326	298.13	3.98983	T	G	6.5e-112	0.658595	0.0292968	0.31792
15	rs4148325	chr2:234673309_C_T	chr2	234673309	1303326	298.13	3.98983	C	T	6.5e-112	0.658595	0.0292968	0.31792
54	rs12318075	chr12:21361587_T_G	chr12	21361587	622845	646.326	2.15525	T	G	1e-111	0.828144	0.0368737	0.159409
15	rs887829	chr2:234668570_C_T	chr2	234668570	1439896	581.235	4.4585	C	T	1.6e-111	0.663416	0.0295624	0.317381
54	rs4149056	chr12:21331549_T_C	chr12	21331549	638915	311.667	2.183	T	C	1.8e-111	0.858885	0.0382851	0.150153
5	chr1:110229787_T_C	chr1:110229787_T_C	chr1	110229787	1341919	289.184	4.11933	T	C	3.5e-111	0.681728	0.0304264	0.295856
76	rs9620006	chr22:42399547_T_A	chr22	42399547	331379	595.327	1.52471	T	A	3.7e-111	-0.720227	0.0321487	0.276364
54	rs1871395	chr12:21352315_A_G	chr12	21352315	625493	647.333	2.14138	A	G	5.2e-111	0.844129	0.0377059	0.151772
76	rs9611700	chr22:42401514_C_T	chr22	42401514	331379	595.327	1.52471	C	T	5.8e-111	-0.719542	0.0321477	0.27596
76	rs2413663	chr22:42402399_T_A	chr22	42402399	331379	595.327	1.52471	T	A	5.8e-111	-0.719542	0.0321477	0.27596
15	rs6742078	chr2:234672639_G_T	chr2	234672639	1439896	581.235	4.4585	G	T	6.6e-111	0.661521	0.0295624	0.317381
15	rs4148324	chr2:234672722_T_G	chr2	234672722	1439896	581.235	4.4585	T	G	6.6e-111	0.661521	0.0295624	0.317381
15	rs4148325	chr2:234673309_C_T	chr2	234673309	1439896	581.235	4.4585	C	T	6.6e-111	0.661521	0.0295624	0.317381
54	chr12:21343886_A_G	chr12:21343886_A_G	chr12	21343886	622845	646.326	2.15525	A	G	7.7e-111	0.86481	0.0386589	0.136275
54	rs58310495	chr12:21357711_C_T	chr12	21357711	625493	647.333	2.14138	C	T	8.3e-111	0.849027	0.0379595	0.151575
54	rs55695203	chr12:21357753_G_C	chr12	21357753	625493	647.333	2.14138	G	C	8.3e-111	0.849027	0.0379595	0.151575
54	rs73079476	chr12:21343833_A_C	chr12	21343833	966000	595.351	3.02167	A	C	9.6e-111	0.874192	0.0390962	0.148867
54	rs73079476	chr12:21343833_A_C	chr12	21343833	625493	647.333	2.14138	A	C	1.4e-110	0.840786	0.0376327	0.151969
76	rs1062753	chr22:42392811_G_A	chr22	42392811	329310	297.16	1.47692	G	A	1.8e-110	-0.696692	0.031198	0.28397
15	rs887829	chr2:234668570_C_T	chr2	234668570	1272971	337.117	3.86958	C	T	2.3e-110	0.653135	0.0292604	0.317381
15	rs887829	chr2:234668570_C_T	chr2	234668570	1413664	579.218	4.366	C	T	2.3e-110	0.65724	0.0294438	0.317271
54	rs12317268	chr12:21352541_A_G	chr12	21352541	625493	647.333	2.14138	A	G	2.9e-110	0.841483	0.0377174	0.151575
2	chr1:46883303_G_A	chr1:46883303_G_A	chr1	46883303	1593352	284.225	5.24012	G	A	3.5e-110	0.726612	0.0325806	0.231064
54	rs1871395	chr12:21352315_A_G	chr12	21352315	687490	611.347	2.30017	A	G	3.6e-110	0.87546	0.0392556	0.148814
76	rs9623489	chr22:42397026_A_G	chr22	42397026	329310	297.16	1.47692	A	G	5.1e-110	-0.693564	0.0311219	0.285349
76	rs11090066	chr22:42398195_T_C	chr22	42398195	329310	297.16	1.47692	T	C	5.1e-110	-0.693564	0.0311219	0.285349
76	rs9623490	chr22:42398266_G_C	chr22	42398266	329310	297.16	1.47692	G	C	5.1e-110	-0.693564	0.0311219	0.285349
54	rs1871395	chr12:21352315_A_G	chr12	21352315	966000	595.351	3.02167	A	G	6.4e-110	0.872556	0.0391718	0.148675
54	rs12317268	chr12:21352541_A_G	chr12	21352541	687490	611.347	2.30017	A	G	7e-110	0.874542	0.0392678	0.148623
2	chr1:46879562_G_T	chr1:46879562_G_T	chr1	46879562	1601196	366.225	5.18	G	T	7.4e-110	0.70849	0.0318151	0.248852
54	rs58310495	chr12:21357711_C_T	chr12	21357711	966000	595.351	3.02167	C	T	7.6e-110	0.877793	0.0394196	0.148675
54	rs55695203	chr12:21357753_G_C	chr12	21357753	966000	595.351	3.02167	G	C	7.6e-110	0.877793	0.0394196	0.148675
15	rs887829	chr2:234668570_C_T	chr2	234668570	1293819	315.138	3.98058	C	T	7.8e-110	0.658625	0.0295792	0.317138
26	rs13358334	chr5:35989806_C_T	chr5	35989806	1175051	477.313	3.60133	C	T	8.2e-110	0.867267	0.0389532	0.144032
41	chr7:99245080_A_C	chr7:99245080_A_C	chr7	99245080	1227323	407.318	3.76167	A	C	8.9e-110	1.18997	0.0534568	0.0836163
41	rs12334077	chr7:99251868_A_C	chr7	99251868	1227323	407.318	3.76167	A	C	8.9e-110	1.18997	0.0534568	0.0836163
54	rs12317268	chr12:21352541_A_G	chr12	21352541	966000	595.351	3.02167	A	G	1e-109	0.872002	0.0391841	0.148483
54	rs58310495	chr12:21357711_C_T	chr12	21357711	687490	611.347	2.30017	C	T	1.1e-109	0.879065	0.039503	0.148814
54	rs55695203	chr12:21357753_G_C	chr12	21357753	687490	611.347	2.30017	G	C	1.1e-109	0.879065	0.039503	0.148814
26	chr5:35990313_C_T	chr5:35990313_C_T	chr5	35990313	1175051	477.313	3.60133	C	T	1.1e-109	0.86605	0.0389244	0.144415
15	rs6742078	chr2:234672639_G_T	chr2	234672639	1272971	337.117	3.86958	G	T	1.1e-109	0.651051	0.0292604	0.317381
15	rs4148324	chr2:234672722_T_G	chr2	234672722	1272971	337.117	3.86958	T	G	1.1e-109	0.651051	0.0292604	0.317381
15	rs4148325	chr2:234673309_C_T	chr2	234673309	1272971	337.117	3.86958	C	T	1.1e-109	0.651051	0.0292604	0.317381
54	rs4149056	chr12:21331549_T_C	chr12	21331549	613352	624.34	2.12133	T	C	1.2e-109	0.835968	0.0375735	0.150903
76	rs8138080	chr22:42396371_G_A	chr22	42396371	329310	297.16	1.47692	G	A	1.3e-109	-0.692195	0.0311173	0.284955
2	chr1:46882118_G_A	chr1:46882118_G_A	chr1	46882118	1601196	366.225	5.18	G	A	1.4e-109	0.709842	0.031916	0.247896
76	rs4822079	chr22:42394612_G_C	chr22	42394612	329310	297.16	1.47692	G	C	1.7e-109	-0.691182	0.031089	0.285152
15	rs6742078	chr2:234672639_G_T	chr2	234672639	1413664	579.218	4.366	G	T	2.8e-109	0.653921	0.0294438	0.317271
15	rs4148324	chr2:234672722_T_G	chr2	234672722	1413664	579.218	4.366	T	G	2.8e-109	0.653921	0.0294438	0.317271
15	rs4148325	chr2:234673309_C_T	chr2	234673309	1413664	579.218	4.366	C	T	2.8e-109	0.653921	0.0294438	0.317271
2	chr1:46883086_G_C	chr1:46883086_G_C	chr1	46883086	1601196	366.225	5.18	G	C	2.8e-109	0.708851	0.0319163	0.248087
54	rs1871395	chr12:21352315_A_G	chr12	21352315	622767	625.345	2.13212	A	G	4.2e-109	0.830263	0.0374142	0.148814
15	rs887829	chr2:234668570_C_T	chr2	234668570	1272835	316.138	3.87267	C	T	5.3e-109	0.652095	0.0293997	0.317625
54	rs12369881	chr12:21391352_G_A	chr12	21391352	622845	646.326	2.15525	G	A	6.8e-109	0.818989	0.0369421	0.159215
54	rs12366582	chr12:21391608_A_G	chr12	21391608	622845	646.326	2.15525	A	G	6.8e-109	0.818989	0.0369421	0.159215
26	rs73076175	chr5:35989989_A_G	chr5	35989989	1175051	477.313	3.60133	A	G	9.1e-109	0.862221	0.0389156	0.144606
41	chr7:99245080_A_C	chr7:99245080_A_C	chr7	99245080	1089914	464.31	3.3485	A	C	1.2e-108	1.18844	0.0536703	0.0856772
41	rs12334077	chr7:99251868_A_C	chr7	99251868	1089914	464.31	3.3485	A	C	1.2e-108	1.18844	0.0536703	0.0856772
76	rs9620006	chr22:42399547_T_A	chr22	42399547	329310	297.16	1.47692	T	A	1.3e-108	-0.689975	0.0311655	0.283773
76	rs9611700	chr22:42401514_C_T	chr22	42401514	329310	297.16	1.47692	C	T	1.5e-108	-0.689718	0.0311632	0.283379
76	rs2413663	chr22:42402399_T_A	chr22	42402399	329310	297.16	1.47692	T	A	1.5e-108	-0.689718	0.0311632	0.283379
15	rs887829	chr2:234668570_C_T	chr2	234668570	947415	581.24	2.98158	C	T	1.5e-108	0.652287	0.029471	0.317138
15	rs6742078	chr2:234672639_G_T	chr2	234672639	1293819	315.138	3.98058	G	T	1.7e-108	0.654534	0.0295792	0.317138
15	rs4148324	chr2:234672722_T_G	chr2	234672722	1293819	315.138	3.98058	T	G	1.7e-108	0.654534	0.0295792	0.317138
15	rs4148325	chr2:234673309_C_T	chr2	234673309	1293819	315.138	3.98058	C	T	1.7e-108	0.654534	0.0295792	0.317138
54	rs58310495	chr12:21357711_C_T	chr12	21357711	622767	625.345	2.13212	C	T	1.8e-108	0.832987	0.03765	0.148814
54	rs55695203	chr12:21357753_G_C	chr12	21357753	622767	625.345	2.13212	G	C	1.8e-108	0.832987	0.03765	0.148814
54	rs73079476	chr12:21343833_A_C	chr12	21343833	622767	625.345	2.13212	A	C	2e-108	0.826027	0.0373422	0.149005
54	rs12317268	chr12:21352541_A_G	chr12	21352541	622767	625.345	2.13212	A	G	2e-108	0.827891	0.0374258	0.148623
15	rs6742078	chr2:234672639_G_T	chr2	234672639	1272835	316.138	3.87267	G	T	4.9e-108	0.649156	0.0293998	0.317625
15	rs4148324	chr2:234672722_T_G	chr2	234672722	1272835	316.138	3.87267	T	G	4.9e-108	0.649156	0.0293998	0.317625
15	rs4148325	chr2:234673309_C_T	chr2	234673309	1272835	316.138	3.87267	C	T	4.9e-108	0.649156	0.0293998	0.317625
15	rs6742078	chr2:234672639_G_T	chr2	234672639	947415	581.24	2.98158	G	T	6.4e-108	0.650367	0.0294711	0.317138
15	rs4148324	chr2:234672722_T_G	chr2	234672722	947415	581.24	2.98158	T	G	6.4e-108	0.650367	0.0294711	0.317138
15	rs4148325	chr2:234673309_C_T	chr2	234673309	947415	581.24	2.98158	C	T	6.4e-108	0.650367	0.0294711	0.317138
2	chr1:46895641_G_A	chr1:46895641_G_A	chr1	46895641	693951	298.202	2.32483	G	A	7.1e-108	0.826287	0.0374504	0.211655
2	rs324420	chr1:46870761_C_A	chr1	46870761	693951	298.202	2.32483	C	A	9.5e-108	0.825551	0.0374393	0.212354
54	rs73067080	chr12:21388829_T_C	chr12	21388829	622845	646.326	2.15525	T	C	1.5e-107	0.816183	0.037049	0.157271
41	chr7:99251707_A_G	chr7:99251707_A_G	chr7	99251707	1227323	407.318	3.76167	A	G	1.5e-107	1.18205	0.0536584	0.0827674
16	chr3:15962611_C_T	chr3:15962611_C_T	chr3	15962611	1831016	321.243	6.26533	C	T	1.9e-107	1.37903	0.0626309	0.0535783
15	rs887829	chr2:234668570_C_T	chr2	234668570	832757	478.198	2.65167	C	T	2.1e-107	0.647267	0.029403	0.318042
54	rs4149056	chr12:21331549_T_C	chr12	21331549	1073763	613.375	3.35929	T	C	2.6e-107	0.868406	0.0394648	0.150268
15	rs6742078	chr2:234672639_G_T	chr2	234672639	832757	478.198	2.65167	G	T	3e-107	0.646739	0.0293996	0.317849
15	rs4148324	chr2:234672722_T_G	chr2	234672722	832757	478.198	2.65167	T	G	3e-107	0.646739	0.0293996	0.317849
15	rs4148325	chr2:234673309_C_T	chr2	234673309	832757	478.198	2.65167	C	T	3e-107	0.646739	0.0293996	0.317849
41	rs15524	chr7:99245914_A_G	chr7	99245914	1227323	407.318	3.76167	A	G	6.6e-107	1.18072	0.0537609	0.082343
41	rs10227637	chr7:99255760_A_G	chr7	99255760	1227323	407.318	3.76167	A	G	6.6e-107	1.18072	0.0537609	0.082343
14	rs79234109	chr2:73848354_G_A	chr2	73848354	852468	340.196	2.70717	G	A	8.3e-107	-0.831771	0.0378908	0.169426
14	rs11689164	chr2:73873906_A_G	chr2	73873906	852468	340.196	2.70717	A	G	1.3e-106	-0.830571	0.0378698	0.16983
15	rs887829	chr2:234668570_C_T	chr2	234668570	1251229	315.135	3.83567	C	T	1.4e-106	0.641036	0.0292335	0.317138
15	rs887829	chr2:234668570_C_T	chr2	234668570	1428670	579.218	4.40917	C	T	1.7e-106	0.651772	0.0297351	0.318217
2	rs324420	chr1:46870761_C_A	chr1	46870761	1591930	286.227	5.17846	C	A	2.2e-106	0.771345	0.0352078	0.195328
14	rs7582051	chr2:73866108_G_A	chr2	73866108	852468	340.196	2.70717	G	A	2.3e-106	-0.829629	0.0378731	0.16983
15	rs6742078	chr2:234672639_G_T	chr2	234672639	1428670	579.218	4.40917	G	T	2.3e-106	0.651304	0.0297315	0.318023
15	rs4148324	chr2:234672722_T_G	chr2	234672722	1428670	579.218	4.40917	T	G	2.3e-106	0.651304	0.0297315	0.318023
15	rs4148325	chr2:234673309_C_T	chr2	234673309	1428670	579.218	4.40917	C	T	2.3e-106	0.651304	0.0297315	0.318023
54	rs59205959	chr12:21400966_G_A	chr12	21400966	622845	646.326	2.15525	G	A	2.9e-106	0.809471	0.0369713	0.158631
54	rs73069028	chr12:21402439_G_A	chr12	21402439	622845	646.326	2.15525	G	A	2.9e-106	0.809471	0.0369713	0.158631
54	chr12:21402569_A_G	chr12:21402569_A_G	chr12	21402569	622845	646.326	2.15525	A	G	2.9e-106	0.809471	0.0369713	0.158631
54	rs73069032	chr12:21403491_G_A	chr12	21403491	622845	646.326	2.15525	G	A	2.9e-106	0.809471	0.0369713	0.158631
54	rs73069037	chr12:21404866_A_C	chr12	21404866	622845	646.326	2.15525	A	C	2.9e-106	0.809471	0.0369713	0.158631
54	chr12:21411206_C_G	chr12:21411206_C_G	chr12	21411206	622845	646.326	2.15525	C	G	2.9e-106	0.809471	0.0369713	0.158631
2	chr1:46895641_G_A	chr1:46895641_G_A	chr1	46895641	1591930	286.227	5.17846	G	A	3.2e-106	0.77077	0.0352093	0.195328
54	rs73069021	chr12:21399955_G_A	chr12	21399955	622845	646.326	2.15525	G	A	4.1e-106	0.811032	0.0370685	0.157854
26	rs10461715	chr5:36002012_A_G	chr5	36002012	1175051	477.313	3.60133	A	G	4.1e-106	0.851872	0.0389343	0.144415
54	rs11519067	chr12:21412403_A_T	chr12	21412403	622845	646.326	2.15525	A	T	4.5e-106	0.810476	0.0370504	0.158243
54	rs11519068	chr12:21412443_T_C	chr12	21412443	622845	646.326	2.15525	T	C	4.5e-106	0.810476	0.0370504	0.158243
15	rs6742078	chr2:234672639_G_T	chr2	234672639	1251229	315.135	3.83567	G	T	4.9e-106	0.639362	0.0292336	0.317138
15	rs4148324	chr2:234672722_T_G	chr2	234672722	1251229	315.135	3.83567	T	G	4.9e-106	0.639362	0.0292336	0.317138
15	rs4148325	chr2:234673309_C_T	chr2	234673309	1251229	315.135	3.83567	C	T	4.9e-106	0.639362	0.0292336	0.317138
2	chr1:46883303_G_A	chr1:46883303_G_A	chr1	46883303	1601196	366.225	5.18	G	A	5.8e-106	0.71667	0.0327792	0.231064
2	chr1:46888039_C_A	chr1:46888039_C_A	chr1	46888039	1593352	284.225	5.24012	C	A	6.4e-106	0.685225	0.0313472	0.259755
54	rs11045899	chr12:21395835_A_T	chr12	21395835	622845	646.326	2.15525	A	T	7e-106	0.807775	0.0369606	0.158826
54	rs2199680	chr12:21415496_A_T	chr12	21415496	622845	646.326	2.15525	A	T	1.7e-105	0.805647	0.0369306	0.159409
2	chr1:46887520_C_T	chr1:46887520_C_T	chr1	46887520	1593352	284.225	5.24012	C	T	2e-105	0.686999	0.0315031	0.257842
15	rs887829	chr2:234668570_C_T	chr2	234668570	947418	582.239	2.96154	C	T	2.1e-105	0.641452	0.0294176	0.31726
70	rs12611275	chr19:15978935_G_A	chr19	15978935	1882749	356.288	6.5675	G	A	2.7e-105	0.665955	0.0305578	0.309992
15	rs887829	chr2:234668570_C_T	chr2	234668570	1391761	478.201	4.26117	C	T	3.4e-105	0.638642	0.0293185	0.31726
70	chr19:15981877_G_C	chr19:15981877_G_C	chr19	15981877	1882749	356.288	6.5675	G	C	6.3e-105	0.666158	0.0306223	0.308812
15	rs6742078	chr2:234672639_G_T	chr2	234672639	947418	582.239	2.96154	G	T	9.9e-105	0.639352	0.0294177	0.31726
15	rs4148324	chr2:234672722_T_G	chr2	234672722	947418	582.239	2.96154	T	G	9.9e-105	0.639352	0.0294177	0.31726
15	rs4148325	chr2:234673309_C_T	chr2	234673309	947418	582.239	2.96154	C	T	9.9e-105	0.639352	0.0294177	0.31726
70	chr19:15979744_C_A	chr19:15979744_C_A	chr19	15979744	1882749	356.288	6.5675	C	A	1e-104	0.66452	0.0305791	0.309599
70	rs55744319	chr19:15981821_G_A	chr19	15981821	1882749	356.288	6.5675	G	A	1e-104	0.665542	0.0306262	0.309009
15	rs887829	chr2:234668570_C_T	chr2	234668570	1349511	284.112	4.15017	C	T	1.1e-104	0.639109	0.0294159	0.317138
41	chr7:99251707_A_G	chr7:99251707_A_G	chr7	99251707	1089914	464.31	3.3485	A	G	1.2e-104	1.17034	0.0538704	0.0848118
70	rs2108622	chr19:15990431_C_T	chr19	15990431	1882749	356.288	6.5675	C	T	1.2e-104	0.66534	0.0306285	0.307632
15	rs887829	chr2:234668570_C_T	chr2	234668570	1272606	285.125	3.89733	C	T	1.5e-104	0.637932	0.0293772	0.317293
15	rs887829	chr2:234668570_C_T	chr2	234668570	1443217	582.238	4.46467	C	T	1.6e-104	0.655765	0.0302018	0.324607
70	rs62107762	chr19:15982538_C_G	chr19	15982538	1882749	356.288	6.5675	C	G	1.9e-104	0.664534	0.0306182	0.308615
15	rs6742078	chr2:234672639_G_T	chr2	234672639	1391761	478.201	4.26117	G	T	2.2e-104	0.636114	0.0293186	0.31726
15	rs4148324	chr2:234672722_T_G	chr2	234672722	1391761	478.201	4.26117	T	G	2.2e-104	0.636114	0.0293186	0.31726
15	rs4148325	chr2:234673309_C_T	chr2	234673309	1391761	478.201	4.26117	C	T	2.2e-104	0.636114	0.0293186	0.31726
15	rs6742078	chr2:234672639_G_T	chr2	234672639	1443217	582.238	4.46467	G	T	2.2e-104	0.655227	0.0301978	0.324406
15	rs4148324	chr2:234672722_T_G	chr2	234672722	1443217	582.238	4.46467	T	G	2.2e-104	0.655227	0.0301978	0.324406
15	rs4148325	chr2:234673309_C_T	chr2	234673309	1443217	582.238	4.46467	C	T	2.2e-104	0.655227	0.0301978	0.324406
54	rs4149056	chr12:21331549_T_C	chr12	21331549	685011	612.355	2.28012	T	C	2.5e-104	0.856723	0.0394981	0.150038
54	rs1871395	chr12:21352315_A_G	chr12	21352315	638915	311.667	2.183	A	G	3.1e-104	0.830607	0.038309	0.148814
54	rs73079476	chr12:21343833_A_C	chr12	21343833	638915	311.667	2.183	A	C	3.2e-104	0.82894	0.0382354	0.149005
41	rs15524	chr7:99245914_A_G	chr7	99245914	1089914	464.31	3.3485	A	G	3.4e-104	1.16997	0.0539722	0.0843791
41	rs10227637	chr7:99255760_A_G	chr7	99255760	1089914	464.31	3.3485	A	G	3.4e-104	1.16997	0.0539722	0.0843791
54	chr12:21361213_A_C	chr12:21361213_A_C	chr12	21361213	620863	313.17	2.14908	A	C	4.9e-104	0.817352	0.0377356	0.158702
54	rs2900478	chr12:21368797_T_A	chr12	21368797	620863	313.17	2.14908	T	A	5.5e-104	0.817807	0.0377659	0.15812
54	rs58310495	chr12:21357711_C_T	chr12	21357711	638915	311.667	2.183	C	T	5.6e-104	0.834756	0.0385505	0.148814
54	rs55695203	chr12:21357753_G_C	chr12	21357753	638915	311.667	2.183	G	C	5.6e-104	0.834756	0.0385505	0.148814
54	rs58258204	chr12:21368015_C_T	chr12	21368015	620863	313.17	2.14908	C	T	6.3e-104	0.815227	0.0376573	0.159091
54	rs4363657	chr12:21368722_T_C	chr12	21368722	620863	313.17	2.14908	T	C	6.3e-104	0.815227	0.0376573	0.159091
19	rs4694177	chr4:69975859_C_T	chr4	69975859	499997	446.292	1.85617	C	T	6.6e-104	-0.593961	0.0274392	0.475249
19	rs12642938	chr4:69976217_T_C	chr4	69976217	499997	446.292	1.85617	T	C	6.6e-104	-0.593961	0.0274392	0.475249
19	rs62296943	chr4:69959183_C_T	chr4	69959183	499997	446.292	1.85617	C	T	7.9e-104	-0.594696	0.0274841	0.476209
19	rs7439152	chr4:69969006_G_T	chr4	69969006	499997	446.292	1.85617	G	T	7.9e-104	-0.594696	0.0274841	0.476209
19	rs7442453	chr4:69969180_C_T	chr4	69969180	499997	446.292	1.85617	C	T	7.9e-104	-0.594696	0.0274841	0.476209
19	rs6858558	chr4:69969543_C_T	chr4	69969543	499997	446.292	1.85617	C	T	7.9e-104	-0.594696	0.0274841	0.476209
19	rs6600885	chr4:69969667_A_G	chr4	69969667	499997	446.292	1.85617	A	G	7.9e-104	-0.594696	0.0274841	0.476209
19	chr4:69969679_C_A	chr4:69969679_C_A	chr4	69969679	499997	446.292	1.85617	C	A	7.9e-104	-0.594696	0.0274841	0.476209
19	chr4:69969735_G_A	chr4:69969735_G_A	chr4	69969735	499997	446.292	1.85617	G	A	7.9e-104	-0.594696	0.0274841	0.476209
19	rs6600887	chr4:69969788_C_T	chr4	69969788	499997	446.292	1.85617	C	T	7.9e-104	-0.594696	0.0274841	0.476209
19	rs6600888	chr4:69969859_C_T	chr4	69969859	499997	446.292	1.85617	C	T	7.9e-104	-0.594696	0.0274841	0.476209
19	rs6600889	chr4:69969898_G_A	chr4	69969898	499997	446.292	1.85617	G	A	7.9e-104	-0.594696	0.0274841	0.476209
19	chr4:69969966_A_T	chr4:69969966_A_T	chr4	69969966	499997	446.292	1.85617	A	T	7.9e-104	-0.594696	0.0274841	0.476209
19	chr4:69970964_A_G	chr4:69970964_A_G	chr4	69970964	499997	446.292	1.85617	A	G	7.9e-104	-0.594696	0.0274841	0.476209
19	rs6600891	chr4:69971596_C_T	chr4	69971596	499997	446.292	1.85617	C	T	7.9e-104	-0.594696	0.0274841	0.476209
19	rs7678656	chr4:69971624_C_A	chr4	69971624	499997	446.292	1.85617	C	A	7.9e-104	-0.594696	0.0274841	0.476209
19	rs7693957	chr4:69971796_T_A	chr4	69971796	499997	446.292	1.85617	T	A	7.9e-104	-0.594696	0.0274841	0.476209
19	chr4:69971910_T_A	chr4:69971910_T_A	chr4	69971910	499997	446.292	1.85617	T	A	7.9e-104	-0.594696	0.0274841	0.476209
19	rs7698846	chr4:69971996_T_C	chr4	69971996	499997	446.292	1.85617	T	C	7.9e-104	-0.594696	0.0274841	0.476209
19	chr4:69972086_T_G	chr4:69972086_T_G	chr4	69972086	499997	446.292	1.85617	T	G	7.9e-104	-0.594696	0.0274841	0.476209
19	rs4541594	chr4:69972272_A_G	chr4	69972272	499997	446.292	1.85617	A	G	7.9e-104	-0.594696	0.0274841	0.476209
19	rs4351080	chr4:69972319_C_T	chr4	69972319	499997	446.292	1.85617	C	T	7.9e-104	-0.594696	0.0274841	0.476209
19	rs4356974	chr4:69972414_A_T	chr4	69972414	499997	446.292	1.85617	A	T	7.9e-104	-0.594696	0.0274841	0.476209
19	rs5013211	chr4:69972777_G_A	chr4	69972777	499997	446.292	1.85617	G	A	7.9e-104	-0.594696	0.0274841	0.476209
19	rs4292394	chr4:69972949_C_G	chr4	69972949	499997	446.292	1.85617	C	G	7.9e-104	-0.594696	0.0274841	0.476209
19	chr4:69973044_A_T	chr4:69973044_A_T	chr4	69973044	499997	446.292	1.85617	A	T	7.9e-104	-0.594696	0.0274841	0.476209
19	rs4521414	chr4:69973525_C_A	chr4	69973525	499997	446.292	1.85617	C	A	7.9e-104	-0.594696	0.0274841	0.476209
19	rs4314345	chr4:69973640_A_G	chr4	69973640	499997	446.292	1.85617	A	G	7.9e-104	-0.594696	0.0274841	0.476209
19	rs4588522	chr4:69973667_C_G	chr4	69973667	499997	446.292	1.85617	C	G	7.9e-104	-0.594696	0.0274841	0.476209
19	rs4364327	chr4:69973692_C_T	chr4	69973692	499997	446.292	1.85617	C	T	7.9e-104	-0.594696	0.0274841	0.476209
15	rs6742078	chr2:234672639_G_T	chr2	234672639	1272606	285.125	3.89733	G	T	7.9e-104	0.635663	0.0293773	0.317293
15	rs4148324	chr2:234672722_T_G	chr2	234672722	1272606	285.125	3.89733	T	G	7.9e-104	0.635663	0.0293773	0.317293
15	rs4148325	chr2:234673309_C_T	chr2	234673309	1272606	285.125	3.89733	C	T	7.9e-104	0.635663	0.0293773	0.317293
15	rs6742078	chr2:234672639_G_T	chr2	234672639	1349511	284.112	4.15017	G	T	8.2e-104	0.636446	0.029416	0.317138
15	rs4148324	chr2:234672722_T_G	chr2	234672722	1349511	284.112	4.15017	T	G	8.2e-104	0.636446	0.029416	0.317138
15	rs4148325	chr2:234673309_C_T	chr2	234673309	1349511	284.112	4.15017	C	T	8.2e-104	0.636446	0.029416	0.317138
54	rs4149083	chr12:21380630_A_T	chr12	21380630	620863	313.17	2.14908	A	T	8.4e-104	0.816826	0.0377549	0.158314
2	chr1:46885940_C_A	chr1:46885940_C_A	chr1	46885940	1593352	284.225	5.24012	C	A	8.5e-104	0.679603	0.0314128	0.259946
19	rs11249525	chr4:69946641_C_T	chr4	69946641	499997	446.292	1.85617	C	T	9.6e-104	-0.59337	0.0274343	0.476401
19	rs4443355	chr4:69948744_G_A	chr4	69948744	499997	446.292	1.85617	G	A	9.6e-104	-0.59337	0.0274343	0.476401
54	rs4149080	chr12:21377559_G_C	chr12	21377559	620863	313.17	2.14908	G	C	9.6e-104	0.814255	0.0376464	0.159285
54	rs4149081	chr12:21378021_G_A	chr12	21378021	620863	313.17	2.14908	G	A	9.6e-104	0.814255	0.0376464	0.159285
54	rs58487503	chr12:21379980_G_A	chr12	21379980	620863	313.17	2.14908	G	A	9.6e-104	0.814255	0.0376464	0.159285
54	chr12:21381191_T_G	chr12:21381191_T_G	chr12	21381191	620863	313.17	2.14908	T	G	9.6e-104	0.814255	0.0376464	0.159285
54	rs11045879	chr12:21382619_T_C	chr12	21382619	620863	313.17	2.14908	T	C	9.6e-104	0.814255	0.0376464	0.159285
54	rs11045883	chr12:21383516_G_A	chr12	21383516	620863	313.17	2.14908	G	A	9.6e-104	0.814255	0.0376464	0.159285
19	chr4:69946004_A_G	chr4:69946004_A_G	chr4	69946004	499997	446.292	1.85617	A	G	1.1e-103	-0.592996	0.0274226	0.476592
19	rs62296922	chr4:69946120_G_A	chr4	69946120	499997	446.292	1.85617	G	A	1.1e-103	-0.592996	0.0274226	0.476592
19	chr4:69946343_G_T	chr4:69946343_G_T	chr4	69946343	499997	446.292	1.85617	G	T	1.1e-103	-0.592996	0.0274226	0.476592
19	rs11249524	chr4:69946371_T_C	chr4	69946371	499997	446.292	1.85617	T	C	1.1e-103	-0.592996	0.0274226	0.476592
19	rs11249526	chr4:69946652_G_T	chr4	69946652	499997	446.292	1.85617	G	T	1.1e-103	-0.592996	0.0274226	0.476592
19	rs7674851	chr4:69946831_A_G	chr4	69946831	499997	446.292	1.85617	A	G	1.1e-103	-0.592996	0.0274226	0.476592
19	rs7679550	chr4:69946905_A_G	chr4	69946905	499997	446.292	1.85617	A	G	1.1e-103	-0.592996	0.0274226	0.476592
19	rs4478248	chr4:69947216_A_G	chr4	69947216	499997	446.292	1.85617	A	G	1.1e-103	-0.592996	0.0274226	0.476592
19	rs7680709	chr4:69947463_A_G	chr4	69947463	499997	446.292	1.85617	A	G	1.1e-103	-0.592996	0.0274226	0.476592
19	rs62296935	chr4:69948596_A_G	chr4	69948596	499997	446.292	1.85617	A	G	1.1e-103	-0.592996	0.0274226	0.476592
19	rs62296936	chr4:69948621_A_G	chr4	69948621	499997	446.292	1.85617	A	G	1.1e-103	-0.592996	0.0274226	0.476592
19	rs4131317	chr4:69948998_A_T	chr4	69948998	499997	446.292	1.85617	A	T	1.1e-103	-0.592996	0.0274226	0.476592
19	rs4540108	chr4:69949332_C_T	chr4	69949332	499997	446.292	1.85617	C	T	1.1e-103	-0.592996	0.0274226	0.476592
19	chr4:69949360_A_G	chr4:69949360_A_G	chr4	69949360	499997	446.292	1.85617	A	G	1.1e-103	-0.592996	0.0274226	0.476592
19	chr4:69949498_A_G	chr4:69949498_A_G	chr4	69949498	499997	446.292	1.85617	A	G	1.1e-103	-0.592996	0.0274226	0.476592
19	chr4:69949710_T_C	chr4:69949710_T_C	chr4	69949710	499997	446.292	1.85617	T	C	1.1e-103	-0.592996	0.0274226	0.476592
19	chr4:69949712_C_G	chr4:69949712_C_G	chr4	69949712	499997	446.292	1.85617	C	G	1.1e-103	-0.592996	0.0274226	0.476592
19	rs11937683	chr4:69949820_A_T	chr4	69949820	499997	446.292	1.85617	A	T	1.1e-103	-0.592996	0.0274226	0.476592
19	rs7659306	chr4:69950278_T_A	chr4	69950278	499997	446.292	1.85617	T	A	1.1e-103	-0.592996	0.0274226	0.476592
19	rs4454000	chr4:69950571_G_A	chr4	69950571	499997	446.292	1.85617	G	A	1.1e-103	-0.592996	0.0274226	0.476592
19	rs4273534	chr4:69950645_A_C	chr4	69950645	499997	446.292	1.85617	A	C	1.1e-103	-0.592996	0.0274226	0.476592
19	rs7677434	chr4:69951182_T_C	chr4	69951182	499997	446.292	1.85617	T	C	1.1e-103	-0.592996	0.0274226	0.476592
19	rs7677611	chr4:69951256_T_C	chr4	69951256	499997	446.292	1.85617	T	C	1.1e-103	-0.592996	0.0274226	0.476592
19	chr4:69951550_A_G	chr4:69951550_A_G	chr4	69951550	499997	446.292	1.85617	A	G	1.1e-103	-0.592996	0.0274226	0.476592
19	rs4446391	chr4:69952082_A_T	chr4	69952082	499997	446.292	1.85617	A	T	1.1e-103	-0.592996	0.0274226	0.476592
19	rs7437174	chr4:69952603_C_A	chr4	69952603	499997	446.292	1.85617	C	A	1.1e-103	-0.592996	0.0274226	0.476592
19	rs6422324	chr4:69953103_A_T	chr4	69953103	499997	446.292	1.85617	A	T	1.1e-103	-0.592996	0.0274226	0.476592
19	rs6600874	chr4:69953413_C_T	chr4	69953413	499997	446.292	1.85617	C	T	1.1e-103	-0.592996	0.0274226	0.476592
19	rs6600875	chr4:69953508_T_G	chr4	69953508	499997	446.292	1.85617	T	G	1.1e-103	-0.592996	0.0274226	0.476592
19	chr4:69953602_A_G	chr4:69953602_A_G	chr4	69953602	499997	446.292	1.85617	A	G	1.1e-103	-0.592996	0.0274226	0.476592
19	rs4694171	chr4:69954297_T_A	chr4	69954297	499997	446.292	1.85617	T	A	1.1e-103	-0.592996	0.0274226	0.476592
19	rs55757747	chr4:69955637_A_C	chr4	69955637	499997	446.292	1.85617	A	C	1.1e-103	-0.594042	0.0274753	0.476017
19	rs56217918	chr4:69955643_C_T	chr4	69955643	499997	446.292	1.85617	C	T	1.1e-103	-0.594042	0.0274753	0.476017
19	rs7657423	chr4:69955914_A_C	chr4	69955914	499997	446.292	1.85617	A	C	1.1e-103	-0.594042	0.0274753	0.476017
19	rs7676472	chr4:69955944_G_A	chr4	69955944	499997	446.292	1.85617	G	A	1.1e-103	-0.594042	0.0274753	0.476017
19	rs7663584	chr4:69956110_T_C	chr4	69956110	499997	446.292	1.85617	T	C	1.1e-103	-0.594042	0.0274753	0.476017
19	rs6600876	chr4:69956930_T_G	chr4	69956930	499997	446.292	1.85617	T	G	1.1e-103	-0.594042	0.0274753	0.476017
19	chr4:69957223_G_C	chr4:69957223_G_C	chr4	69957223	499997	446.292	1.85617	G	C	1.1e-103	-0.594042	0.0274753	0.476017
19	rs6600878	chr4:69958336_A_G	chr4	69958336	499997	446.292	1.85617	A	G	1.1e-103	-0.594042	0.0274753	0.476017
19	chr4:69958664_C_T	chr4:69958664_C_T	chr4	69958664	499997	446.292	1.85617	C	T	1.1e-103	-0.594042	0.0274753	0.476017
19	chr4:69958823_G_C	chr4:69958823_G_C	chr4	69958823	499997	446.292	1.85617	G	C	1.1e-103	-0.594042	0.0274753	0.476017
19	rs59415892	chr4:69958909_G_A	chr4	69958909	499997	446.292	1.85617	G	A	1.1e-103	-0.594042	0.0274753	0.476017
19	chr4:69959119_T_G	chr4:69959119_T_G	chr4	69959119	499997	446.292	1.85617	T	G	1.1e-103	-0.594042	0.0274753	0.476017
19	chr4:69959476_C_T	chr4:69959476_C_T	chr4	69959476	499997	446.292	1.85617	C	T	1.1e-103	-0.594042	0.0274753	0.476017
19	rs7439792	chr4:69959599_T_C	chr4	69959599	499997	446.292	1.85617	T	C	1.1e-103	-0.594042	0.0274753	0.476017
19	rs62296944	chr4:69960210_C_T	chr4	69960210	499997	446.292	1.85617	C	T	1.1e-103	-0.594042	0.0274753	0.476017
19	rs6600879	chr4:69960387_C_G	chr4	69960387	499997	446.292	1.85617	C	G	1.1e-103	-0.594042	0.0274753	0.476017
19	rs6600880	chr4:69960480_T_A	chr4	69960480	499997	446.292	1.85617	T	A	1.1e-103	-0.594042	0.0274753	0.476017
19	rs4554144	chr4:69960555_C_T	chr4	69960555	499997	446.292	1.85617	C	T	1.1e-103	-0.594042	0.0274753	0.476017
19	chr4:69960669_C_T	chr4:69960669_C_T	chr4	69960669	499997	446.292	1.85617	C	T	1.1e-103	-0.594042	0.0274753	0.476017
19	rs6600883	chr4:69960671_C_T	chr4	69960671	499997	446.292	1.85617	C	T	1.1e-103	-0.594042	0.0274753	0.476017
19	rs4455491	chr4:69960933_A_G	chr4	69960933	499997	446.292	1.85617	A	G	1.1e-103	-0.594042	0.0274753	0.476017
19	rs11940220	chr4:69960940_T_C	chr4	69960940	499997	446.292	1.85617	T	C	1.1e-103	-0.594042	0.0274753	0.476017
19	rs11940316	chr4:69961127_T_C	chr4	69961127	499997	446.292	1.85617	T	C	1.1e-103	-0.594042	0.0274753	0.476017
19	rs7438135	chr4:69961339_G_A	chr4	69961339	499997	446.292	1.85617	G	A	1.1e-103	-0.594042	0.0274753	0.476017
19	chr4:69961912_A_G	chr4:69961912_A_G	chr4	69961912	499997	446.292	1.85617	A	G	1.1e-103	-0.594042	0.0274753	0.476017
19	rs7668258	chr4:69962078_T_C	chr4	69962078	499997	446.292	1.85617	T	C	1.1e-103	-0.594042	0.0274753	0.476017
19	rs12647681	chr4:69963160_A_C	chr4	69963160	499997	446.292	1.85617	A	C	1.1e-103	-0.594042	0.0274753	0.476017
19	rs12647682	chr4:69963168_A_G	chr4	69963168	499997	446.292	1.85617	A	G	1.1e-103	-0.594042	0.0274753	0.476017
19	rs58544196	chr4:69963458_C_A	chr4	69963458	499997	446.292	1.85617	C	A	1.1e-103	-0.594042	0.0274753	0.476017
19	rs7439326	chr4:69964180_T_C	chr4	69964180	499997	446.292	1.85617	T	C	1.1e-103	-0.594042	0.0274753	0.476017
19	chr4:69964209_A_G	chr4:69964209_A_G	chr4	69964209	499997	446.292	1.85617	A	G	1.1e-103	-0.594042	0.0274753	0.476017
19	rs7438284	chr4:69964337_A_T	chr4	69964337	499997	446.292	1.85617	A	T	1.1e-103	-0.594042	0.0274753	0.476017
19	rs7439366	chr4:69964338_T_C	chr4	69964338	499997	446.292	1.85617	T	C	1.1e-103	-0.594042	0.0274753	0.476017
19	rs7441750	chr4:69964521_G_A	chr4	69964521	499997	446.292	1.85617	G	A	1.1e-103	-0.594042	0.0274753	0.476017
19	rs7441774	chr4:69964554_G_A	chr4	69964554	499997	446.292	1.85617	G	A	1.1e-103	-0.594042	0.0274753	0.476017
19	chr4:69964859_G_C	chr4:69964859_G_C	chr4	69964859	499997	446.292	1.85617	G	C	1.1e-103	-0.594042	0.0274753	0.476017
19	chr4:69965502_T_C	chr4:69965502_T_C	chr4	69965502	499997	446.292	1.85617	T	C	1.1e-103	-0.594042	0.0274753	0.476017
19	rs7679184	chr4:69965930_C_G	chr4	69965930	499997	446.292	1.85617	C	G	1.1e-103	-0.594042	0.0274753	0.476017
19	rs12506962	chr4:69966024_G_A	chr4	69966024	499997	446.292	1.85617	G	A	1.1e-103	-0.594042	0.0274753	0.476017
19	rs12512526	chr4:69966418_T_C	chr4	69966418	499997	446.292	1.85617	T	C	1.1e-103	-0.594042	0.0274753	0.476017
19	rs34386959	chr4:69966555_A_G	chr4	69966555	499997	446.292	1.85617	A	G	1.1e-103	-0.594042	0.0274753	0.476017
19	rs55834557	chr4:69966594_A_T	chr4	69966594	499997	446.292	1.85617	A	T	1.1e-103	-0.594042	0.0274753	0.476017
19	chr4:69966658_G_A	chr4:69966658_G_A	chr4	69966658	499997	446.292	1.85617	G	A	1.1e-103	-0.594042	0.0274753	0.476017
19	rs34318523	chr4:69966853_T_A	chr4	69966853	499997	446.292	1.85617	T	A	1.1e-103	-0.594042	0.0274753	0.476017
19	chr4:69966926_T_C	chr4:69966926_T_C	chr4	69966926	499997	446.292	1.85617	T	C	1.1e-103	-0.594042	0.0274753	0.476017
19	chr4:69967639_G_A	chr4:69967639_G_A	chr4	69967639	499997	446.292	1.85617	G	A	1.1e-103	-0.594042	0.0274753	0.476017
19	rs35402056	chr4:69974267_A_T	chr4	69974267	499997	446.292	1.85617	A	T	1.2e-103	-0.593947	0.0274758	0.476017
19	rs11249527	chr4:69954985_C_T	chr4	69954985	499997	446.292	1.85617	C	T	1.3e-103	-0.593127	0.0274411	0.476976
19	rs6846298	chr4:69954996_C_A	chr4	69954996	499997	446.292	1.85617	C	A	1.3e-103	-0.593127	0.0274411	0.476976
19	rs11249528	chr4:69955055_C_A	chr4	69955055	499997	446.292	1.85617	C	A	1.3e-103	-0.593127	0.0274411	0.476976
15	rs887829	chr2:234668570_C_T	chr2	234668570	1388256	581.241	4.2735	C	T	1.3e-103	0.639877	0.029605	0.317138
19	rs7438942	chr4:69974480_G_T	chr4	69974480	499997	446.292	1.85617	G	T	1.6e-103	-0.593671	0.0274789	0.475633
54	rs12317268	chr12:21352541_A_G	chr12	21352541	638915	311.667	2.183	A	G	1.6e-103	0.827902	0.038321	0.148623
54	rs1871395	chr12:21352315_A_G	chr12	21352315	613352	624.34	2.12133	A	G	1.7e-103	0.812217	0.0375966	0.149558
54	rs12318075	chr12:21361587_T_G	chr12	21361587	620863	313.17	2.14908	T	G	1.9e-103	0.814789	0.0377248	0.158897
16	chr3:15962611_C_T	chr3:15962611_C_T	chr3	15962611	1831019	322.247	6.26533	C	T	2.1e-103	1.34917	0.0624819	0.0535783
19	rs12643840	chr4:69947963_A_G	chr4	69947963	499997	446.292	1.85617	A	G	2.3e-103	-0.591771	0.0274125	0.476401
54	rs58310495	chr12:21357711_C_T	chr12	21357711	613352	624.34	2.12133	C	T	2.7e-103	0.816504	0.0378341	0.149558
54	rs55695203	chr12:21357753_G_C	chr12	21357753	613352	624.34	2.12133	G	C	2.7e-103	0.816504	0.0378341	0.149558
15	rs887829	chr2:234668570_C_T	chr2	234668570	1388264	583.256	4.26425	C	T	3e-103	0.64296	0.0297989	0.315739
41	rs2014764	chr7:99347506_T_C	chr7	99347506	1089909	463.309	3.3485	T	C	3.8e-103	0.937839	0.0434873	0.116627
54	rs7969341	chr12:21385604_A_G	chr12	21385604	620863	313.17	2.14908	A	G	3.9e-103	0.811597	0.0376356	0.159479
54	rs11045885	chr12:21386018_A_G	chr12	21386018	620863	313.17	2.14908	A	G	3.9e-103	0.811597	0.0376356	0.159479
2	chr1:46879856_G_C	chr1:46879856_G_C	chr1	46879856	1591925	285.227	5.18154	G	C	5.2e-103	0.694975	0.0322487	0.240215
15	rs887829	chr2:234668570_C_T	chr2	234668570	1347491	283.109	4.1625	C	T	5.3e-103	0.634784	0.0294565	0.317138
54	rs12317268	chr12:21352541_A_G	chr12	21352541	613352	624.34	2.12133	A	G	5.8e-103	0.810305	0.0376083	0.149366
15	rs887829	chr2:234668570_C_T	chr2	234668570	578652	598.233	2.03192	C	T	6.8e-103	0.631771	0.0293325	0.317485
19	rs7658752	chr4:69978068_G_A	chr4	69978068	499997	446.292	1.85617	G	A	9.1e-103	-0.59092	0.0274531	0.479087
19	rs6851533	chr4:69978750_T_C	chr4	69978750	499997	446.292	1.85617	T	C	9.1e-103	-0.59092	0.0274531	0.479087
19	rs6600893	chr4:69978901_T_C	chr4	69978901	499997	446.292	1.85617	T	C	9.1e-103	-0.59092	0.0274531	0.479087
19	chr4:69979483_G_C	chr4:69979483_G_C	chr4	69979483	499997	446.292	1.85617	G	C	9.1e-103	-0.59092	0.0274531	0.479087
19	rs7685151	chr4:69979773_C_T	chr4	69979773	499997	446.292	1.85617	C	T	9.1e-103	-0.59092	0.0274531	0.479087
19	rs11936822	chr4:69979947_C_T	chr4	69979947	499997	446.292	1.85617	C	T	9.1e-103	-0.59092	0.0274531	0.479087
19	chr4:69980478_C_G	chr4:69980478_C_G	chr4	69980478	499997	446.292	1.85617	C	G	9.1e-103	-0.59092	0.0274531	0.479087
19	chr4:69981763_A_G	chr4:69981763_A_G	chr4	69981763	499997	446.292	1.85617	A	G	9.1e-103	-0.59092	0.0274531	0.479087
19	chr4:69983412_T_C	chr4:69983412_T_C	chr4	69983412	499997	446.292	1.85617	T	C	9.1e-103	-0.59092	0.0274531	0.479087
19	rs4508963	chr4:69984488_A_C	chr4	69984488	499997	446.292	1.85617	A	C	9.1e-103	-0.59092	0.0274531	0.479087
19	rs12505466	chr4:69985662_A_T	chr4	69985662	499997	446.292	1.85617	A	T	9.1e-103	-0.59092	0.0274531	0.479087
19	rs4327554	chr4:69986408_A_G	chr4	69986408	499997	446.292	1.85617	A	G	9.1e-103	-0.59092	0.0274531	0.479087
19	rs6600896	chr4:69986718_A_G	chr4	69986718	499997	446.292	1.85617	A	G	9.1e-103	-0.59092	0.0274531	0.479087
19	rs6600897	chr4:69987249_A_C	chr4	69987249	499997	446.292	1.85617	A	C	9.1e-103	-0.59092	0.0274531	0.479087
19	rs4274916	chr4:69988378_C_T	chr4	69988378	499997	446.292	1.85617	C	T	9.1e-103	-0.59092	0.0274531	0.479087
54	rs56165099	chr12:21357731_C_T	chr12	21357731	623441	311.666	2.13675	C	T	1e-102	0.719963	0.0334577	0.188217
54	rs56165099	chr12:21357731_C_T	chr12	21357731	623443	312.168	2.13675	C	T	1.1e-102	0.719852	0.0334535	0.188217
15	rs887829	chr2:234668570_C_T	chr2	234668570	1288200	318.121	3.93433	C	T	1.1e-102	0.640553	0.0297684	0.319112
19	chr4:69988453_T_C	chr4:69988453_T_C	chr4	69988453	499997	446.292	1.85617	T	C	1.2e-102	-0.590627	0.0274559	0.478703
54	rs73079476	chr12:21343833_A_C	chr12	21343833	613352	624.34	2.12133	A	C	1.2e-102	0.807229	0.0375244	0.14975
15	rs6742078	chr2:234672639_G_T	chr2	234672639	1388256	581.241	4.2735	G	T	1.2e-102	0.636906	0.0296051	0.317138
15	rs4148324	chr2:234672722_T_G	chr2	234672722	1388256	581.241	4.2735	T	G	1.2e-102	0.636906	0.0296051	0.317138
15	rs4148325	chr2:234673309_C_T	chr2	234673309	1388256	581.241	4.2735	C	T	1.2e-102	0.636906	0.0296051	0.317138
26	rs3756669	chr5:35965970_A_C	chr5	35965970	1175056	478.326	3.59517	A	C	1.6e-102	0.842528	0.0391919	0.146459
26	rs4869450	chr5:35968843_T_A	chr5	35968843	1175056	478.326	3.59517	T	A	1.6e-102	0.842528	0.0391919	0.146459
26	rs12659258	chr5:35970215_G_A	chr5	35970215	1175056	478.326	3.59517	G	A	1.6e-102	0.842528	0.0391919	0.146459
26	rs10070851	chr5:35974188_A_T	chr5	35974188	1175056	478.326	3.59517	A	T	1.6e-102	0.842528	0.0391919	0.146459
26	rs113590482	chr5:35979545_G_T	chr5	35979545	1175056	478.326	3.59517	G	T	1.6e-102	0.842528	0.0391919	0.146459
15	rs887829	chr2:234668570_C_T	chr2	234668570	1388258	582.248	4.29817	C	T	1.8e-102	0.636266	0.0296046	0.317138
15	rs6742078	chr2:234672639_G_T	chr2	234672639	578652	598.233	2.03192	G	T	2.4e-102	0.630044	0.0293326	0.317485
15	rs4148324	chr2:234672722_T_G	chr2	234672722	578652	598.233	2.03192	T	G	2.4e-102	0.630044	0.0293326	0.317485
15	rs4148325	chr2:234673309_C_T	chr2	234673309	578652	598.233	2.03192	C	T	2.4e-102	0.630044	0.0293326	0.317485
15	rs2885296	chr2:234659061_A_C	chr2	234659061	1401465	284.11	4.31667	A	C	3.4e-102	0.6526	0.0304053	0.288557
15	rs6747843	chr2:234664354_G_A	chr2	234664354	1401465	284.11	4.31667	G	A	3.4e-102	0.6526	0.0304053	0.288557
15	rs6714634	chr2:234664765_T_C	chr2	234664765	1401465	284.11	4.31667	T	C	3.4e-102	0.6526	0.0304053	0.288557
15	rs10929302	chr2:234665782_G_A	chr2	234665782	1401465	284.11	4.31667	G	A	3.4e-102	0.6526	0.0304053	0.288557
15	rs6742078	chr2:234672639_G_T	chr2	234672639	1388264	583.256	4.26425	G	T	3.6e-102	0.639531	0.029799	0.315739
15	rs4148324	chr2:234672722_T_G	chr2	234672722	1388264	583.256	4.26425	T	G	3.6e-102	0.639531	0.029799	0.315739
15	rs4148325	chr2:234673309_C_T	chr2	234673309	1388264	583.256	4.26425	C	T	3.6e-102	0.639531	0.029799	0.315739
2	rs324420	chr1:46870761_C_A	chr1	46870761	810426	326.234	2.6085	C	A	3.9e-102	0.855303	0.0398612	0.238268
15	rs887829	chr2:234668570_C_T	chr2	234668570	1292068	316.139	3.96517	C	T	4e-102	0.641709	0.0299083	0.320673
26	chr5:35968000_C_A	chr5:35968000_C_A	chr5	35968000	1175056	478.326	3.59517	C	A	4.1e-102	0.836898	0.0390064	0.149538
26	rs6895188	chr5:35978077_T_C	chr5	35978077	1175056	478.326	3.59517	T	C	4.1e-102	0.836898	0.0390064	0.149538
2	chr1:46888039_C_A	chr1:46888039_C_A	chr1	46888039	1601196	366.225	5.18	C	A	4.6e-102	0.676486	0.0315383	0.259755
15	rs6742078	chr2:234672639_G_T	chr2	234672639	1347491	283.109	4.1625	G	T	5.3e-102	0.631646	0.0294566	0.317138
15	rs4148324	chr2:234672722_T_G	chr2	234672722	1347491	283.109	4.1625	T	G	5.3e-102	0.631646	0.0294566	0.317138
15	rs4148325	chr2:234673309_C_T	chr2	234673309	1347491	283.109	4.1625	C	T	5.3e-102	0.631646	0.0294566	0.317138
15	rs6742078	chr2:234672639_G_T	chr2	234672639	1288200	318.121	3.93433	G	T	6.2e-102	0.638117	0.0297685	0.319112
15	rs4148324	chr2:234672722_T_G	chr2	234672722	1288200	318.121	3.93433	T	G	6.2e-102	0.638117	0.0297685	0.319112
15	rs4148325	chr2:234673309_C_T	chr2	234673309	1288200	318.121	3.93433	C	T	6.2e-102	0.638117	0.0297685	0.319112
53	rs78176967	chr11:62825317_G_T	chr11	62825317	739212	465.25	2.43583	G	T	6.7e-102	1.24276	0.057986	0.0660496
53	rs78598697	chr11:62825318_C_T	chr11	62825318	739212	465.25	2.43583	C	T	6.7e-102	1.24276	0.057986	0.0660496
15	rs7567468	chr2:234642838_C_T	chr2	234642838	1401465	284.11	4.31667	C	T	7e-102	0.650216	0.0303415	0.287983
15	rs17862875	chr2:234649302_G_A	chr2	234649302	1401465	284.11	4.31667	G	A	7e-102	0.650216	0.0303415	0.287983
15	rs17864701	chr2:234652717_C_T	chr2	234652717	1401465	284.11	4.31667	C	T	7.7e-102	0.650711	0.0303706	0.287983
15	rs11695484	chr2:234654449_A_G	chr2	234654449	1401465	284.11	4.31667	A	G	7.7e-102	0.650711	0.0303706	0.287983
54	chr12:21353911_C_G	chr12:21353911_C_G	chr12	21353911	623443	312.168	2.13675	C	G	7.8e-102	0.716147	0.0334252	0.187643
26	rs6861226	chr5:35975566_A_G	chr5	35975566	1175056	478.326	3.59517	A	G	8e-102	0.833995	0.0389281	0.149923
26	rs6889699	chr5:35980475_C_T	chr5	35980475	1175056	478.326	3.59517	C	T	8e-102	0.833995	0.0389281	0.149923
2	chr1:46895641_G_A	chr1:46895641_G_A	chr1	46895641	810426	326.234	2.6085	G	A	8.6e-102	0.853888	0.0398633	0.237709
54	chr12:21353911_C_G	chr12:21353911_C_G	chr12	21353911	623441	311.666	2.13675	C	G	8.8e-102	0.716047	0.0334295	0.187643
2	chr1:46864511_A_G	chr1:46864511_A_G	chr1	46864511	1591925	285.227	5.18154	A	G	9e-102	0.687602	0.0321034	0.242325
15	rs887829	chr2:234668570_C_T	chr2	234668570	1288070	283.11	3.9405	C	T	9.4e-102	0.627287	0.0292898	0.317138
15	rs887829	chr2:234668570_C_T	chr2	234668570	578660	599.24	2.03192	C	T	9.8e-102	0.623859	0.0291323	0.317363
15	rs6722076	chr2:234647317_G_A	chr2	234647317	1401465	284.11	4.31667	G	A	1e-101	0.649459	0.0303322	0.287218
54	chr12:21343886_A_G	chr12:21343886_A_G	chr12	21343886	620863	313.17	2.14908	A	G	1.1e-101	0.846252	0.0395283	0.136169
15	rs887829	chr2:234668570_C_T	chr2	234668570	261836	317.114	1.28883	C	T	1.2e-101	0.621693	0.0290447	0.317138
53	chr11:62870751_G_C	chr11:62870751_G_C	chr11	62870751	739212	465.25	2.43583	G	C	1.5e-101	1.2364	0.0577903	0.0660496
53	rs112621169	chr11:62872235_G_A	chr11	62872235	739212	465.25	2.43583	G	A	1.5e-101	1.2364	0.0577903	0.0660496
53	rs141232858	chr11:62874534_A_C	chr11	62874534	739212	465.25	2.43583	A	C	1.5e-101	1.2364	0.0577903	0.0660496
2	chr1:46887520_C_T	chr1:46887520_C_T	chr1	46887520	1601196	366.225	5.18	C	T	1.5e-101	0.678144	0.0316952	0.257842
53	chr11:62899582_G_T	chr11:62899582_G_T	chr11	62899582	739212	465.25	2.43583	G	T	1.8e-101	1.236	0.0577914	0.0660496
26	rs6873506	chr5:35977980_C_T	chr5	35977980	1175056	478.326	3.59517	C	T	2e-101	0.83718	0.0391554	0.147036
15	rs3771341	chr2:234673239_G_A	chr2	234673239	1401465	284.11	4.31667	G	A	2e-101	0.649002	0.0303551	0.289131
32	chr6:25807603_G_A	chr6:25807603_G_A	chr6	25807603	1677881	432.277	5.6425	G	A	2e-101	-0.573487	0.026823	0.452545
32	chr6:25809069_G_A	chr6:25809069_G_A	chr6	25809069	1677881	432.277	5.6425	G	A	2e-101	-0.573487	0.026823	0.452545
32	chr6:25809087_T_C	chr6:25809087_T_C	chr6	25809087	1677881	432.277	5.6425	T	C	2e-101	-0.573487	0.026823	0.452545
32	rs1359232	chr6:25809716_C_A	chr6	25809716	1677881	432.277	5.6425	C	A	2e-101	-0.573487	0.026823	0.452545
32	chr6:25813150_A_G	chr6:25813150_A_G	chr6	25813150	1677881	432.277	5.6425	A	G	2e-101	-0.573487	0.026823	0.452545
32	chr6:25815080_G_T	chr6:25815080_G_T	chr6	25815080	1677881	432.277	5.6425	G	T	2e-101	-0.573487	0.026823	0.452545
15	rs2885296	chr2:234659061_A_C	chr2	234659061	1297158	317.109	3.959	A	C	2.3e-101	0.646622	0.0302507	0.288557
15	rs6747843	chr2:234664354_G_A	chr2	234664354	1297158	317.109	3.959	G	A	2.3e-101	0.646622	0.0302507	0.288557
15	rs6714634	chr2:234664765_T_C	chr2	234664765	1297158	317.109	3.959	T	C	2.3e-101	0.646622	0.0302507	0.288557
15	rs10929302	chr2:234665782_G_A	chr2	234665782	1297158	317.109	3.959	G	A	2.3e-101	0.646622	0.0302507	0.288557
15	rs6742078	chr2:234672639_G_T	chr2	234672639	1388258	582.248	4.29817	G	T	2.5e-101	0.632689	0.0296046	0.317138
15	rs4148324	chr2:234672722_T_G	chr2	234672722	1388258	582.248	4.29817	T	G	2.5e-101	0.632689	0.0296046	0.317138
15	rs4148325	chr2:234673309_C_T	chr2	234673309	1388258	582.248	4.29817	C	T	2.5e-101	0.632689	0.0296046	0.317138
32	chr6:25794431_G_A	chr6:25794431_G_A	chr6	25794431	1677881	432.277	5.6425	G	A	2.7e-101	-0.573207	0.0268267	0.452162
15	rs887829	chr2:234668570_C_T	chr2	234668570	1332081	284.112	4.107	C	T	3e-101	0.628998	0.0294444	0.317138
15	rs6742078	chr2:234672639_G_T	chr2	234672639	578660	599.24	2.03192	G	T	3.1e-101	0.622291	0.0291324	0.317363
15	rs4148324	chr2:234672722_T_G	chr2	234672722	578660	599.24	2.03192	T	G	3.1e-101	0.622291	0.0291324	0.317363
15	rs4148325	chr2:234673309_C_T	chr2	234673309	578660	599.24	2.03192	C	T	3.1e-101	0.622291	0.0291324	0.317363
53	rs150262653	chr11:62860465_A_G	chr11	62860465	739212	465.25	2.43583	A	G	3.1e-101	1.2297	0.0575676	0.0666807
53	rs138715879	chr11:62860950_G_A	chr11	62860950	739212	465.25	2.43583	G	A	3.1e-101	1.2297	0.0575676	0.0666807
53	chr11:62865521_C_G	chr11:62865521_C_G	chr11	62865521	739212	465.25	2.43583	C	G	3.1e-101	1.2297	0.0575676	0.0666807
53	rs111327720	chr11:62868664_C_A	chr11	62868664	739212	465.25	2.43583	C	A	3.1e-101	1.2297	0.0575676	0.0666807
53	rs113061143	chr11:62869652_T_C	chr11	62869652	739212	465.25	2.43583	T	C	3.1e-101	1.2297	0.0575676	0.0666807
53	rs117714862	chr11:62869698_A_G	chr11	62869698	739212	465.25	2.43583	A	G	3.1e-101	1.2297	0.0575676	0.0666807
53	rs113444667	chr11:62870065_G_A	chr11	62870065	739212	465.25	2.43583	G	A	3.1e-101	1.2297	0.0575676	0.0666807
54	rs12369881	chr12:21391352_G_A	chr12	21391352	687490	611.347	2.30017	G	A	3.4e-101	0.825974	0.0386751	0.15723
54	rs12366582	chr12:21391608_A_G	chr12	21391608	687490	611.347	2.30017	A	G	3.4e-101	0.825974	0.0386751	0.15723
32	chr6:25801319_A_G	chr6:25801319_A_G	chr6	25801319	1677881	432.277	5.6425	A	G	3.5e-101	-0.572985	0.0268311	0.452736
32	chr6:25802083_T_C	chr6:25802083_T_C	chr6	25802083	1677881	432.277	5.6425	T	C	3.5e-101	-0.572985	0.0268311	0.452736
15	rs887829	chr2:234668570_C_T	chr2	234668570	1438130	579.219	4.44617	C	T	3.6e-101	0.66076	0.030943	0.328191
15	rs6742078	chr2:234672639_G_T	chr2	234672639	1438130	579.219	4.44617	G	T	3.6e-101	0.660642	0.0309382	0.32798
15	rs4148324	chr2:234672722_T_G	chr2	234672722	1438130	579.219	4.44617	T	G	3.6e-101	0.660642	0.0309382	0.32798
15	rs4148325	chr2:234673309_C_T	chr2	234673309	1438130	579.219	4.44617	C	T	3.6e-101	0.660642	0.0309382	0.32798
54	rs12369881	chr12:21391352_G_A	chr12	21391352	620863	313.17	2.14908	G	A	3.8e-101	0.807172	0.0378052	0.158508
54	rs12366582	chr12:21391608_A_G	chr12	21391608	620863	313.17	2.14908	A	G	3.8e-101	0.807172	0.0378052	0.158508
15	rs6742078	chr2:234672639_G_T	chr2	234672639	1288070	283.11	3.9405	G	T	3.8e-101	0.625369	0.0292899	0.317138
15	rs4148324	chr2:234672722_T_G	chr2	234672722	1288070	283.11	3.9405	T	G	3.8e-101	0.625369	0.0292899	0.317138
15	rs4148325	chr2:234673309_C_T	chr2	234673309	1288070	283.11	3.9405	C	T	3.8e-101	0.625369	0.0292899	0.317138
15	rs6742078	chr2:234672639_G_T	chr2	234672639	261836	317.114	1.28883	G	T	3.9e-101	0.620113	0.0290447	0.317138
15	rs4148324	chr2:234672722_T_G	chr2	234672722	261836	317.114	1.28883	T	G	3.9e-101	0.620113	0.0290447	0.317138
15	rs4148325	chr2:234673309_C_T	chr2	234673309	261836	317.114	1.28883	C	T	3.9e-101	0.620113	0.0290447	0.317138
53	rs113939203	chr11:62882727_T_A	chr11	62882727	739212	465.25	2.43583	T	A	4e-101	1.23225	0.0577193	0.06626
53	rs147641133	chr11:62882800_G_T	chr11	62882800	739212	465.25	2.43583	G	T	4e-101	1.23225	0.0577193	0.06626
53	rs76926887	chr11:62837448_G_A	chr11	62837448	739212	465.25	2.43583	G	A	4.1e-101	1.22901	0.0575713	0.0666807
32	chr6:25798932_A_G	chr6:25798932_A_G	chr6	25798932	1677881	432.277	5.6425	A	G	4.6e-101	-0.572704	0.0268347	0.452354
32	chr6:25799676_A_G	chr6:25799676_A_G	chr6	25799676	1677881	432.277	5.6425	A	G	4.6e-101	-0.572704	0.0268347	0.452354
32	chr6:25817216_C_T	chr6:25817216_C_T	chr6	25817216	1677881	432.277	5.6425	C	T	4.6e-101	-0.572645	0.0268314	0.452736
53	rs80276717	chr11:62831564_C_T	chr11	62831564	739212	465.25	2.43583	C	T	4.8e-101	1.23012	0.0576424	0.0664703
53	rs74511527	chr11:62834793_C_T	chr11	62834793	739212	465.25	2.43583	C	T	4.8e-101	1.23012	0.0576424	0.0664703
53	rs78788730	chr11:62835957_T_G	chr11	62835957	739212	465.25	2.43583	T	G	4.8e-101	1.23012	0.0576424	0.0664703
53	rs113570042	chr11:62836761_G_T	chr11	62836761	739212	465.25	2.43583	G	T	4.8e-101	1.23012	0.0576424	0.0664703
53	rs75148323	chr11:62837382_C_T	chr11	62837382	739212	465.25	2.43583	C	T	4.8e-101	1.23012	0.0576424	0.0664703
53	rs78014292	chr11:62839107_G_A	chr11	62839107	739212	465.25	2.43583	G	A	4.8e-101	1.23012	0.0576424	0.0664703
53	chr11:62846422_G_T	chr11:62846422_G_T	chr11	62846422	739212	465.25	2.43583	G	T	4.8e-101	1.23012	0.0576424	0.0664703
53	chr11:62846703_A_G	chr11:62846703_A_G	chr11	62846703	739212	465.25	2.43583	A	G	4.8e-101	1.23012	0.0576424	0.0664703
53	rs118186763	chr11:62852423_T_A	chr11	62852423	739212	465.25	2.43583	T	A	4.8e-101	1.23012	0.0576424	0.0664703
53	chr11:62852999_G_A	chr11:62852999_G_A	chr11	62852999	739212	465.25	2.43583	G	A	4.8e-101	1.23012	0.0576424	0.0664703
53	rs112870560	chr11:62856801_T_C	chr11	62856801	739212	465.25	2.43583	T	C	4.8e-101	1.23012	0.0576424	0.0664703
15	rs6742078	chr2:234672639_G_T	chr2	234672639	1292068	316.139	3.96517	G	T	5.1e-101	0.63817	0.0299084	0.320673
15	rs4148324	chr2:234672722_T_G	chr2	234672722	1292068	316.139	3.96517	T	G	5.1e-101	0.63817	0.0299084	0.320673
15	rs4148325	chr2:234673309_C_T	chr2	234673309	1292068	316.139	3.96517	C	T	5.1e-101	0.63817	0.0299084	0.320673
15	rs2885296	chr2:234659061_A_C	chr2	234659061	1400177	313.12	4.30433	A	C	5.3e-101	0.640446	0.0300172	0.288638
15	rs6747843	chr2:234664354_G_A	chr2	234664354	1400177	313.12	4.30433	G	A	5.3e-101	0.640446	0.0300172	0.288638
15	rs6714634	chr2:234664765_T_C	chr2	234664765	1400177	313.12	4.30433	T	C	5.3e-101	0.640446	0.0300172	0.288638
15	rs10929302	chr2:234665782_G_A	chr2	234665782	1400177	313.12	4.30433	G	A	5.3e-101	0.640446	0.0300172	0.288638
15	rs887829	chr2:234668570_C_T	chr2	234668570	961388	581.24	3.0155	C	T	5.4e-101	0.633336	0.0296857	0.31719
15	rs17864701	chr2:234652717_C_T	chr2	234652717	1297158	317.109	3.959	C	T	5.6e-101	0.644613	0.0302162	0.287983
15	rs11695484	chr2:234654449_A_G	chr2	234654449	1297158	317.109	3.959	A	G	5.6e-101	0.644613	0.0302162	0.287983
53	chr11:62902741_C_T	chr11:62902741_C_T	chr11	62902741	739212	465.25	2.43583	C	T	6.9e-101	1.22927	0.0576497	0.0664703
53	rs113172275	chr11:62905115_T_C	chr11	62905115	739212	465.25	2.43583	T	C	6.9e-101	1.22927	0.0576497	0.0664703
15	rs7567468	chr2:234642838_C_T	chr2	234642838	1297158	317.109	3.959	C	T	7.1e-101	0.643648	0.0301872	0.287983
15	rs17862875	chr2:234649302_G_A	chr2	234649302	1297158	317.109	3.959	G	A	7.1e-101	0.643648	0.0301872	0.287983
53	rs112515408	chr11:62834317_G_C	chr11	62834317	739212	465.25	2.43583	G	C	7.7e-101	1.22724	0.0575684	0.0666807
53	rs78107878	chr11:62835097_C_T	chr11	62835097	739212	465.25	2.43583	C	T	7.7e-101	1.22724	0.0575684	0.0666807
15	rs887829	chr2:234668570_C_T	chr2	234668570	1229851	253.141	3.76167	C	T	8.5e-101	0.623041	0.0292321	0.317138
54	rs73079476	chr12:21343833_A_C	chr12	21343833	1073763	613.375	3.35929	A	C	8.7e-101	0.839992	0.0394135	0.149119
15	rs887829	chr2:234668570_C_T	chr2	234668570	593998	598.24	2.06583	C	T	9e-101	0.625717	0.0293611	0.317345
15	rs34352510	chr2:234650562_T_C	chr2	234650562	1401465	284.11	4.31667	T	C	9.8e-101	0.644948	0.0302696	0.289131
15	rs6722076	chr2:234647317_G_A	chr2	234647317	1297158	317.109	3.959	G	A	1.1e-100	0.642805	0.030178	0.287218
15	rs887829	chr2:234668570_C_T	chr2	234668570	578648	597.231	2.03192	C	T	1.2e-100	0.624614	0.0293273	0.317658
2	chr1:46854994_G_A	chr1:46854994_G_A	chr1	46854994	1591925	285.227	5.18154	G	A	1.2e-100	0.683751	0.0321067	0.241366
2	chr1:46861907_G_A	chr1:46861907_G_A	chr1	46861907	1591925	285.227	5.18154	G	A	1.2e-100	0.683751	0.0321067	0.241366
54	rs4149056	chr12:21331549_T_C	chr12	21331549	532828	438.226	1.93633	T	C	1.3e-100	0.816727	0.0383541	0.149923
53	rs142131421	chr11:62818385_G_A	chr11	62818385	739212	465.25	2.43583	G	A	1.6e-100	1.24599	0.0585445	0.0656289
32	chr6:25817789_G_A	chr6:25817789_G_A	chr6	25817789	1677881	432.277	5.6425	G	A	1.7e-100	-0.571256	0.0268432	0.452545
32	chr6:25818588_G_A	chr6:25818588_G_A	chr6	25818588	1677881	432.277	5.6425	G	A	1.7e-100	-0.571256	0.0268432	0.452545
32	chr6:25818646_C_G	chr6:25818646_C_G	chr6	25818646	1677881	432.277	5.6425	C	G	1.7e-100	-0.571256	0.0268432	0.452545
32	chr6:25818766_G_A	chr6:25818766_G_A	chr6	25818766	1677881	432.277	5.6425	G	A	1.7e-100	-0.571256	0.0268432	0.452545
15	rs6742078	chr2:234672639_G_T	chr2	234672639	1229851	253.141	3.76167	G	T	1.8e-100	0.622018	0.0292322	0.317138
15	rs4148324	chr2:234672722_T_G	chr2	234672722	1229851	253.141	3.76167	T	G	1.8e-100	0.622018	0.0292322	0.317138
15	rs4148325	chr2:234673309_C_T	chr2	234673309	1229851	253.141	3.76167	C	T	1.8e-100	0.622018	0.0292322	0.317138
15	rs6742078	chr2:234672639_G_T	chr2	234672639	1332081	284.112	4.107	G	T	1.8e-100	0.626525	0.0294445	0.317138
15	rs4148324	chr2:234672722_T_G	chr2	234672722	1332081	284.112	4.107	T	G	1.8e-100	0.626525	0.0294445	0.317138
15	rs4148325	chr2:234673309_C_T	chr2	234673309	1332081	284.112	4.107	C	T	1.8e-100	0.626525	0.0294445	0.317138
15	rs887829	chr2:234668570_C_T	chr2	234668570	737672	597.241	2.41117	C	T	1.9e-100	0.626942	0.0294686	0.318745
2	chr1:46885940_C_A	chr1:46885940_C_A	chr1	46885940	1601196	366.225	5.18	C	A	1.9e-100	0.672431	0.0316043	0.259946
54	rs73069021	chr12:21399955_G_A	chr12	21399955	687490	611.347	2.30017	G	A	2.1e-100	0.82546	0.0388076	0.155891
54	rs4149083	chr12:21380630_A_T	chr12	21380630	687490	611.347	2.30017	A	T	2.5e-100	0.821292	0.0386243	0.157039
5	chr1:110229787_T_C	chr1:110229787_T_C	chr1	110229787	1043461	247.171	3.2375	T	C	2.5e-100	0.664265	0.0312394	0.301456
15	rs17864701	chr2:234652717_C_T	chr2	234652717	1400177	313.12	4.30433	C	T	2.7e-100	0.637421	0.029983	0.288064
15	rs11695484	chr2:234654449_A_G	chr2	234654449	1400177	313.12	4.30433	A	G	2.7e-100	0.637421	0.029983	0.288064
54	rs2900478	chr12:21368797_T_A	chr12	21368797	687490	611.347	2.30017	T	A	2.9e-100	0.821263	0.0386356	0.156848
15	rs6742078	chr2:234672639_G_T	chr2	234672639	593998	598.24	2.06583	G	T	3.5e-100	0.623839	0.0293612	0.317345
15	rs4148324	chr2:234672722_T_G	chr2	234672722	593998	598.24	2.06583	T	G	3.5e-100	0.623839	0.0293612	0.317345
15	rs4148325	chr2:234673309_C_T	chr2	234673309	593998	598.24	2.06583	C	T	3.5e-100	0.623839	0.0293612	0.317345
54	rs4149083	chr12:21380630_A_T	chr12	21380630	625493	647.333	2.14138	A	T	3.6e-100	0.788861	0.0371301	0.159843
15	rs7567468	chr2:234642838_C_T	chr2	234642838	1400177	313.12	4.30433	C	T	3.6e-100	0.636407	0.0299542	0.288064
15	rs17862875	chr2:234649302_G_A	chr2	234649302	1400177	313.12	4.30433	G	A	3.6e-100	0.636407	0.0299542	0.288064
15	rs887829	chr2:234668570_C_T	chr2	234668570	948044	283.109	2.9785	C	T	4e-100	0.624994	0.0294237	0.317138
15	rs3771341	chr2:234673239_G_A	chr2	234673239	1297158	317.109	3.959	G	A	4.1e-100	0.641469	0.0302008	0.289131
15	rs887829	chr2:234668570_C_T	chr2	234668570	947521	603.221	2.97542	C	T	4.2e-100	0.626046	0.0294767	0.317381
53	chr11:62832696_G_A	chr11:62832696_G_A	chr11	62832696	739212	465.25	2.43583	G	A	4.3e-100	1.21691	0.0573002	0.066891
15	rs6742078	chr2:234672639_G_T	chr2	234672639	961388	581.24	3.0155	G	T	4.4e-100	0.630423	0.0296857	0.31719
15	rs4148324	chr2:234672722_T_G	chr2	234672722	961388	581.24	3.0155	T	G	4.4e-100	0.630423	0.0296857	0.31719
15	rs4148325	chr2:234673309_C_T	chr2	234673309	961388	581.24	3.0155	C	T	4.4e-100	0.630423	0.0296857	0.31719
15	rs6742078	chr2:234672639_G_T	chr2	234672639	578648	597.231	2.03192	G	T	4.5e-100	0.62278	0.0293274	0.317658
15	rs4148324	chr2:234672722_T_G	chr2	234672722	578648	597.231	2.03192	T	G	4.5e-100	0.62278	0.0293274	0.317658
15	rs4148325	chr2:234673309_C_T	chr2	234673309	578648	597.231	2.03192	C	T	4.5e-100	0.62278	0.0293274	0.317658
54	rs4149080	chr12:21377559_G_C	chr12	21377559	625493	647.333	2.14138	G	C	4.9e-100	0.786042	0.0370234	0.160827
54	rs4149081	chr12:21378021_G_A	chr12	21378021	625493	647.333	2.14138	G	A	4.9e-100	0.786042	0.0370234	0.160827
54	rs58487503	chr12:21379980_G_A	chr12	21379980	625493	647.333	2.14138	G	A	4.9e-100	0.786042	0.0370234	0.160827
54	chr12:21381191_T_G	chr12:21381191_T_G	chr12	21381191	625493	647.333	2.14138	T	G	4.9e-100	0.786042	0.0370234	0.160827
54	rs11045879	chr12:21382619_T_C	chr12	21382619	625493	647.333	2.14138	T	C	4.9e-100	0.786042	0.0370234	0.160827
54	rs11045883	chr12:21383516_G_A	chr12	21383516	625493	647.333	2.14138	G	A	4.9e-100	0.786042	0.0370234	0.160827
54	rs59205959	chr12:21400966_G_A	chr12	21400966	687490	611.347	2.30017	G	A	5e-100	0.821755	0.0387062	0.156656
54	rs73069028	chr12:21402439_G_A	chr12	21402439	687490	611.347	2.30017	G	A	5e-100	0.821755	0.0387062	0.156656
54	chr12:21402569_A_G	chr12:21402569_A_G	chr12	21402569	687490	611.347	2.30017	A	G	5e-100	0.821755	0.0387062	0.156656
54	rs73069032	chr12:21403491_G_A	chr12	21403491	687490	611.347	2.30017	G	A	5e-100	0.821755	0.0387062	0.156656
54	rs73069037	chr12:21404866_A_C	chr12	21404866	687490	611.347	2.30017	A	C	5e-100	0.821755	0.0387062	0.156656
54	chr12:21411206_C_G	chr12:21411206_C_G	chr12	21411206	687490	611.347	2.30017	C	G	5e-100	0.821755	0.0387062	0.156656
15	rs2885296	chr2:234659061_A_C	chr2	234659061	1448553	283.11	4.4955	A	C	5.2e-100	0.636291	0.0299729	0.288638
15	rs6747843	chr2:234664354_G_A	chr2	234664354	1448553	283.11	4.4955	G	A	5.2e-100	0.636291	0.0299729	0.288638
15	rs6714634	chr2:234664765_T_C	chr2	234664765	1448553	283.11	4.4955	T	C	5.2e-100	0.636291	0.0299729	0.288638
15	rs10929302	chr2:234665782_G_A	chr2	234665782	1448553	283.11	4.4955	G	A	5.2e-100	0.636291	0.0299729	0.288638
54	rs11045899	chr12:21395835_A_T	chr12	21395835	687490	611.347	2.30017	A	T	5.4e-100	0.821367	0.0386946	0.156848
15	rs887829	chr2:234668570_C_T	chr2	234668570	961401	583.247	3.0155	C	T	5.8e-100	0.632457	0.0297997	0.317867
54	rs4149080	chr12:21377559_G_C	chr12	21377559	687490	611.347	2.30017	G	C	6.1e-100	0.817298	0.0385138	0.157995
54	rs4149081	chr12:21378021_G_A	chr12	21378021	687490	611.347	2.30017	G	A	6.1e-100	0.817298	0.0385138	0.157995
54	rs58487503	chr12:21379980_G_A	chr12	21379980	687490	611.347	2.30017	G	A	6.1e-100	0.817298	0.0385138	0.157995
54	chr12:21381191_T_G	chr12:21381191_T_G	chr12	21381191	687490	611.347	2.30017	T	G	6.1e-100	0.817298	0.0385138	0.157995
54	rs11045879	chr12:21382619_T_C	chr12	21382619	687490	611.347	2.30017	T	C	6.1e-100	0.817298	0.0385138	0.157995
54	rs11045883	chr12:21383516_G_A	chr12	21383516	687490	611.347	2.30017	G	A	6.1e-100	0.817298	0.0385138	0.157995
15	rs887829	chr2:234668570_C_T	chr2	234668570	1314079	283.109	4.03917	C	T	6.2e-100	0.620778	0.029254	0.317138
15	rs34352510	chr2:234650562_T_C	chr2	234650562	1297158	317.109	3.959	T	C	7e-100	0.638895	0.0301157	0.289131
54	rs58258204	chr12:21368015_C_T	chr12	21368015	687490	611.347	2.30017	C	T	7.1e-100	0.817265	0.038525	0.157804
54	rs4363657	chr12:21368722_T_C	chr12	21368722	687490	611.347	2.30017	T	C	7.1e-100	0.817265	0.038525	0.157804
54	chr12:21343886_A_G	chr12:21343886_A_G	chr12	21343886	966000	595.351	3.02167	A	G	7.5e-100	0.857151	0.0404094	0.13446
15	rs6722076	chr2:234647317_G_A	chr2	234647317	1400177	313.12	4.30433	G	A	8e-100	0.635076	0.029945	0.287299
53	chr11:62905899_G_C	chr11:62905899_G_C	chr11	62905899	739212	465.25	2.43583	G	C	8.1e-100	1.22717	0.0578638	0.0658393
53	chr11:62906753_C_T	chr11:62906753_C_T	chr11	62906753	739212	465.25	2.43583	C	T	8.1e-100	1.22717	0.0578638	0.0658393
53	rs111898898	chr11:62910501_G_A	chr11	62910501	739212	465.25	2.43583	G	A	8.1e-100	1.22717	0.0578638	0.0658393
53	chr11:62913582_G_A	chr11:62913582_G_A	chr11	62913582	739212	465.25	2.43583	G	A	8.1e-100	1.22717	0.0578638	0.0658393
15	rs6742078	chr2:234672639_G_T	chr2	234672639	737672	597.241	2.41117	G	T	8.5e-100	0.624895	0.0294687	0.318745
15	rs4148324	chr2:234672722_T_G	chr2	234672722	737672	597.241	2.41117	T	G	8.5e-100	0.624895	0.0294687	0.318745
15	rs4148325	chr2:234673309_C_T	chr2	234673309	737672	597.241	2.41117	C	T	8.5e-100	0.624895	0.0294687	0.318745
15	rs3771341	chr2:234673239_G_A	chr2	234673239	1400177	313.12	4.30433	G	A	8.7e-100	0.63544	0.0299677	0.289212
54	chr12:21361213_A_C	chr12:21361213_A_C	chr12	21361213	687490	611.347	2.30017	A	C	9.5e-100	0.818436	0.0386046	0.157422
54	rs7969341	chr12:21385604_A_G	chr12	21385604	687490	611.347	2.30017	A	G	9.6e-100	0.816242	0.0385027	0.158187
54	rs11045885	chr12:21386018_A_G	chr12	21386018	687490	611.347	2.30017	A	G	9.6e-100	0.816242	0.0385027	0.158187
15	rs6742078	chr2:234672639_G_T	chr2	234672639	948044	283.109	2.9785	G	T	9.7e-100	0.623758	0.0294238	0.317138
15	rs4148324	chr2:234672722_T_G	chr2	234672722	948044	283.109	2.9785	T	G	9.7e-100	0.623758	0.0294238	0.317138
15	rs4148325	chr2:234673309_C_T	chr2	234673309	948044	283.109	2.9785	C	T	9.7e-100	0.623758	0.0294238	0.317138
15	rs887829	chr2:234668570_C_T	chr2	234668570	1289189	597.24	3.93433	C	T	9.7e-100	0.630365	0.0297352	0.32068
15	rs887829	chr2:234668570_C_T	chr2	234668570	947424	583.247	2.9785	C	T	9.9e-100	0.629101	0.0296772	0.31939
54	rs7969341	chr12:21385604_A_G	chr12	21385604	625493	647.333	2.14138	A	G	1e-99	0.784602	0.0370129	0.161024
54	rs11045885	chr12:21386018_A_G	chr12	21386018	625493	647.333	2.14138	A	G	1e-99	0.784602	0.0370129	0.161024
15	rs6742078	chr2:234672639_G_T	chr2	234672639	947521	603.221	2.97542	G	T	1e-99	0.624789	0.0294768	0.317381
15	rs4148324	chr2:234672722_T_G	chr2	234672722	947521	603.221	2.97542	T	G	1e-99	0.624789	0.0294768	0.317381
15	rs4148325	chr2:234673309_C_T	chr2	234673309	947521	603.221	2.97542	C	T	1e-99	0.624789	0.0294768	0.317381
54	rs2900478	chr12:21368797_T_A	chr12	21368797	625493	647.333	2.14138	T	A	1.1e-99	0.787109	0.0371408	0.159646
15	rs17864701	chr2:234652717_C_T	chr2	234652717	1448553	283.11	4.4955	C	T	1.1e-99	0.634487	0.0299388	0.288064
15	rs11695484	chr2:234654449_A_G	chr2	234654449	1448553	283.11	4.4955	A	G	1.1e-99	0.634487	0.0299388	0.288064
15	rs7567468	chr2:234642838_C_T	chr2	234642838	1448553	283.11	4.4955	C	T	1.2e-99	0.633715	0.0299101	0.288064
15	rs17862875	chr2:234649302_G_A	chr2	234649302	1448553	283.11	4.4955	G	A	1.2e-99	0.633715	0.0299101	0.288064
54	rs11519067	chr12:21412403_A_T	chr12	21412403	687490	611.347	2.30017	A	T	1.4e-99	0.821664	0.0387891	0.156274
54	rs11519068	chr12:21412443_T_C	chr12	21412443	687490	611.347	2.30017	T	C	1.4e-99	0.821664	0.0387891	0.156274
15	rs6742078	chr2:234672639_G_T	chr2	234672639	947424	583.247	2.9785	G	T	1.4e-99	0.628594	0.0296736	0.319195
15	rs4148324	chr2:234672722_T_G	chr2	234672722	947424	583.247	2.9785	T	G	1.4e-99	0.628594	0.0296736	0.319195
15	rs4148325	chr2:234673309_C_T	chr2	234673309	947424	583.247	2.9785	C	T	1.4e-99	0.628594	0.0296736	0.319195
54	rs2900478	chr12:21368797_T_A	chr12	21368797	966000	595.351	3.02167	T	A	1.4e-99	0.816595	0.0385505	0.156742
54	rs4149056	chr12:21331549_T_C	chr12	21331549	997514	495.259	3.14192	T	C	1.4e-99	0.817335	0.0385878	0.150268
54	rs58258204	chr12:21368015_C_T	chr12	21368015	625493	647.333	2.14138	C	T	1.5e-99	0.784297	0.037034	0.16063
54	rs4363657	chr12:21368722_T_C	chr12	21368722	625493	647.333	2.14138	T	C	1.5e-99	0.784297	0.037034	0.16063
15	rs887829	chr2:234668570_C_T	chr2	234668570	917411	478.199	2.89217	C	T	1.5e-99	0.623407	0.0294352	0.317381
54	rs4149083	chr12:21380630_A_T	chr12	21380630	966000	595.351	3.02167	A	T	1.5e-99	0.816178	0.0385391	0.156934
54	rs56165099	chr12:21357731_C_T	chr12	21357731	620183	624.345	2.15833	C	T	1.8e-99	0.705746	0.0333388	0.188217
53	rs61285056	chr11:62852211_G_T	chr11	62852211	739212	465.25	2.43583	G	T	1.8e-99	1.21417	0.0573536	0.0673117
15	rs887829	chr2:234668570_C_T	chr2	234668570	1273339	397.14	3.88192	C	T	2e-99	0.624385	0.0295005	0.318234
15	rs6722076	chr2:234647317_G_A	chr2	234647317	1448553	283.11	4.4955	G	A	2e-99	0.632848	0.0299009	0.287299
54	rs2199680	chr12:21415496_A_T	chr12	21415496	687490	611.347	2.30017	A	T	2.5e-99	0.81794	0.0386631	0.157422
54	chr12:21361213_A_C	chr12:21361213_A_C	chr12	21361213	966000	595.351	3.02167	A	C	2.5e-99	0.81485	0.0385194	0.157318
15	rs887829	chr2:234668570_C_T	chr2	234668570	1343910	285.114	4.13783	C	T	2.5e-99	0.63798	0.0301575	0.321472
15	rs34352510	chr2:234650562_T_C	chr2	234650562	1400177	313.12	4.30433	T	C	2.6e-99	0.632106	0.0298833	0.289212
54	rs73067080	chr12:21388829_T_C	chr12	21388829	620863	313.17	2.14908	T	C	3.2e-99	0.801639	0.0379159	0.156566
15	rs6742078	chr2:234672639_G_T	chr2	234672639	1314079	283.109	4.03917	G	T	3.2e-99	0.618518	0.029254	0.317138
15	rs4148324	chr2:234672722_T_G	chr2	234672722	1314079	283.109	4.03917	T	G	3.2e-99	0.618518	0.029254	0.317138
15	rs4148325	chr2:234673309_C_T	chr2	234673309	1314079	283.109	4.03917	C	T	3.2e-99	0.618518	0.029254	0.317138
15	rs887829	chr2:234668570_C_T	chr2	234668570	536500	613.231	1.94867	C	T	3.5e-99	0.622081	0.0294287	0.317381
54	rs4149083	chr12:21380630_A_T	chr12	21380630	622767	625.345	2.13212	A	T	3.9e-99	0.777962	0.0368125	0.157039
15	rs887829	chr2:234668570_C_T	chr2	234668570	1401576	315.104	4.31667	C	T	4.1e-99	0.624437	0.0295505	0.32
54	chr12:21343886_A_G	chr12:21343886_A_G	chr12	21343886	625493	647.333	2.14138	A	G	4.7e-99	0.821671	0.0388956	0.137008
54	rs58258204	chr12:21368015_C_T	chr12	21368015	966000	595.351	3.02167	C	T	4.7e-99	0.812025	0.0384396	0.157703
54	rs4363657	chr12:21368722_T_C	chr12	21368722	966000	595.351	3.02167	T	C	4.7e-99	0.812025	0.0384396	0.157703
15	rs887829	chr2:234668570_C_T	chr2	234668570	739876	598.242	2.4235	C	T	4.8e-99	0.624559	0.0295662	0.318094
54	rs4149080	chr12:21377559_G_C	chr12	21377559	966000	595.351	3.02167	G	C	5.2e-99	0.811615	0.0384284	0.157895
54	rs4149081	chr12:21378021_G_A	chr12	21378021	966000	595.351	3.02167	G	A	5.2e-99	0.811615	0.0384284	0.157895
54	rs58487503	chr12:21379980_G_A	chr12	21379980	966000	595.351	3.02167	G	A	5.2e-99	0.811615	0.0384284	0.157895
54	chr12:21381191_T_G	chr12:21381191_T_G	chr12	21381191	966000	595.351	3.02167	T	G	5.2e-99	0.811615	0.0384284	0.157895
54	rs11045879	chr12:21382619_T_C	chr12	21382619	966000	595.351	3.02167	T	C	5.2e-99	0.811615	0.0384284	0.157895
54	rs11045883	chr12:21383516_G_A	chr12	21383516	966000	595.351	3.02167	G	A	5.2e-99	0.811615	0.0384284	0.157895
54	rs4149080	chr12:21377559_G_C	chr12	21377559	622767	625.345	2.13212	G	C	5.5e-99	0.775158	0.0367072	0.157995
54	rs4149081	chr12:21378021_G_A	chr12	21378021	622767	625.345	2.13212	G	A	5.5e-99	0.775158	0.0367072	0.157995
54	rs58487503	chr12:21379980_G_A	chr12	21379980	622767	625.345	2.13212	G	A	5.5e-99	0.775158	0.0367072	0.157995
54	chr12:21381191_T_G	chr12:21381191_T_G	chr12	21381191	622767	625.345	2.13212	T	G	5.5e-99	0.775158	0.0367072	0.157995
54	rs11045879	chr12:21382619_T_C	chr12	21382619	622767	625.345	2.13212	T	C	5.5e-99	0.775158	0.0367072	0.157995
54	rs11045883	chr12:21383516_G_A	chr12	21383516	622767	625.345	2.13212	G	A	5.5e-99	0.775158	0.0367072	0.157995
15	rs6742078	chr2:234672639_G_T	chr2	234672639	1289189	597.24	3.93433	G	T	5.5e-99	0.627943	0.0297353	0.32068
15	rs4148324	chr2:234672722_T_G	chr2	234672722	1289189	597.24	3.93433	T	G	5.5e-99	0.627943	0.0297353	0.32068
15	rs4148325	chr2:234673309_C_T	chr2	234673309	1289189	597.24	3.93433	C	T	5.5e-99	0.627943	0.0297353	0.32068
54	chr12:21361213_A_C	chr12:21361213_A_C	chr12	21361213	625493	647.333	2.14138	A	C	5.7e-99	0.783622	0.0371113	0.160236
15	rs6742078	chr2:234672639_G_T	chr2	234672639	1273339	397.14	3.88192	G	T	6e-99	0.622851	0.0295006	0.318234
15	rs4148324	chr2:234672722_T_G	chr2	234672722	1273339	397.14	3.88192	T	G	6e-99	0.622851	0.0295006	0.318234
15	rs4148325	chr2:234673309_C_T	chr2	234673309	1273339	397.14	3.88192	C	T	6e-99	0.622851	0.0295006	0.318234
15	rs887829	chr2:234668570_C_T	chr2	234668570	1373981	603.225	4.25038	C	T	6.3e-99	0.625657	0.0296363	0.317138
15	rs887829	chr2:234668570_C_T	chr2	234668570	843300	476.184	2.67633	C	T	6.5e-99	0.606874	0.0287487	0.31705
54	rs12318075	chr12:21361587_T_G	chr12	21361587	966000	595.351	3.02167	T	G	6.5e-99	0.812899	0.0385082	0.157511
54	rs12318075	chr12:21361587_T_G	chr12	21361587	687490	611.347	2.30017	T	G	6.9e-99	0.814586	0.0385935	0.157613
41	chr7:99326309_G_T	chr7:99326309_G_T	chr7	99326309	1089914	464.31	3.3485	G	T	7e-99	1.08344	0.0513325	0.0947642
15	rs3771341	chr2:234673239_G_A	chr2	234673239	1448553	283.11	4.4955	G	A	7.2e-99	0.631532	0.0299235	0.289212
15	rs6742078	chr2:234672639_G_T	chr2	234672639	961401	583.247	3.0155	G	T	7.3e-99	0.628899	0.0297998	0.317867
15	rs4148324	chr2:234672722_T_G	chr2	234672722	961401	583.247	3.0155	T	G	7.3e-99	0.628899	0.0297998	0.317867
15	rs4148325	chr2:234673309_C_T	chr2	234673309	961401	583.247	3.0155	C	T	7.3e-99	0.628899	0.0297998	0.317867
15	rs6742078	chr2:234672639_G_T	chr2	234672639	739876	598.242	2.4235	G	T	7.9e-99	0.62379	0.0295627	0.317901
15	rs4148324	chr2:234672722_T_G	chr2	234672722	739876	598.242	2.4235	T	G	7.9e-99	0.62379	0.0295627	0.317901
15	rs4148325	chr2:234673309_C_T	chr2	234673309	739876	598.242	2.4235	C	T	7.9e-99	0.62379	0.0295627	0.317901
54	rs73079476	chr12:21343833_A_C	chr12	21343833	685011	612.355	2.28012	A	C	8.1e-99	0.83228	0.0394467	0.148887
15	rs887829	chr2:234668570_C_T	chr2	234668570	234472	616.25	1.21483	C	T	1e-98	0.619929	0.0293976	0.317692
54	chr12:21343886_A_G	chr12:21343886_A_G	chr12	21343886	622767	625.345	2.13212	A	G	1e-98	0.814097	0.038604	0.134468
15	rs6742078	chr2:234672639_G_T	chr2	234672639	917411	478.199	2.89217	G	T	1e-98	0.620701	0.0294353	0.317381
15	rs4148324	chr2:234672722_T_G	chr2	234672722	917411	478.199	2.89217	T	G	1e-98	0.620701	0.0294353	0.317381
15	rs4148325	chr2:234673309_C_T	chr2	234673309	917411	478.199	2.89217	C	T	1e-98	0.620701	0.0294353	0.317381
15	rs6742078	chr2:234672639_G_T	chr2	234672639	1343910	285.114	4.13783	G	T	1e-98	0.636003	0.0301579	0.321472
15	rs4148324	chr2:234672722_T_G	chr2	234672722	1343910	285.114	4.13783	T	G	1e-98	0.636003	0.0301579	0.321472
15	rs4148325	chr2:234673309_C_T	chr2	234673309	1343910	285.114	4.13783	C	T	1e-98	0.636003	0.0301579	0.321472
15	rs6742078	chr2:234672639_G_T	chr2	234672639	234472	616.25	1.21483	G	T	1.1e-98	0.619754	0.0293942	0.3175
15	rs4148324	chr2:234672722_T_G	chr2	234672722	234472	616.25	1.21483	T	G	1.1e-98	0.619754	0.0293942	0.3175
15	rs4148325	chr2:234673309_C_T	chr2	234673309	234472	616.25	1.21483	C	T	1.1e-98	0.619754	0.0293942	0.3175
54	chr12:21353911_C_G	chr12:21353911_C_G	chr12	21353911	620183	624.345	2.15833	C	G	1.2e-98	0.702216	0.0333107	0.187643
53	chr11:62870751_G_C	chr11:62870751_G_C	chr11	62870751	843248	465.249	2.67633	G	C	1.2e-98	1.06375	0.0504616	0.0617482
53	rs112621169	chr11:62872235_G_A	chr11	62872235	843248	465.249	2.67633	G	A	1.2e-98	1.06375	0.0504616	0.0617482
53	rs141232858	chr11:62874534_A_C	chr11	62874534	843248	465.249	2.67633	A	C	1.2e-98	1.06375	0.0504616	0.0617482
54	rs7969341	chr12:21385604_A_G	chr12	21385604	966000	595.351	3.02167	A	G	1.2e-98	0.809883	0.0384172	0.158087
54	rs11045885	chr12:21386018_A_G	chr12	21386018	966000	595.351	3.02167	A	G	1.2e-98	0.809883	0.0384172	0.158087
15	rs34352510	chr2:234650562_T_C	chr2	234650562	1448553	283.11	4.4955	T	C	1.3e-98	0.628915	0.0298392	0.289212
54	rs7969341	chr12:21385604_A_G	chr12	21385604	622767	625.345	2.13212	A	G	1.4e-98	0.773345	0.0366966	0.158187
54	rs11045885	chr12:21386018_A_G	chr12	21386018	622767	625.345	2.13212	A	G	1.4e-98	0.773345	0.0366966	0.158187
54	rs2900478	chr12:21368797_T_A	chr12	21368797	622767	625.345	2.13212	T	A	1.5e-98	0.775809	0.0368233	0.156848
54	rs73067080	chr12:21388829_T_C	chr12	21388829	687490	611.347	2.30017	T	C	1.5e-98	0.817293	0.0387892	0.155318
54	rs12318075	chr12:21361587_T_G	chr12	21361587	625493	647.333	2.14138	T	G	1.6e-98	0.781557	0.0371007	0.160433
15	rs6742078	chr2:234672639_G_T	chr2	234672639	536500	613.231	1.94867	G	T	1.7e-98	0.619927	0.0294288	0.317381
15	rs4148324	chr2:234672722_T_G	chr2	234672722	536500	613.231	1.94867	T	G	1.7e-98	0.619927	0.0294288	0.317381
15	rs4148325	chr2:234673309_C_T	chr2	234673309	536500	613.231	1.94867	C	T	1.7e-98	0.619927	0.0294288	0.317381
53	chr11:62899582_G_T	chr11:62899582_G_T	chr11	62899582	843248	465.249	2.67633	G	T	1.7e-98	1.063	0.0504636	0.0617482
15	rs6742078	chr2:234672639_G_T	chr2	234672639	1401576	315.104	4.31667	G	T	1.7e-98	0.622416	0.0295505	0.32
15	rs4148324	chr2:234672722_T_G	chr2	234672722	1401576	315.104	4.31667	T	G	1.7e-98	0.622416	0.0295505	0.32
15	rs4148325	chr2:234673309_C_T	chr2	234673309	1401576	315.104	4.31667	C	T	1.7e-98	0.622416	0.0295505	0.32
54	rs58258204	chr12:21368015_C_T	chr12	21368015	622767	625.345	2.13212	C	T	2.2e-98	0.773014	0.0367179	0.157804
54	rs4363657	chr12:21368722_T_C	chr12	21368722	622767	625.345	2.13212	T	C	2.2e-98	0.773014	0.0367179	0.157804
15	rs887829	chr2:234668570_C_T	chr2	234668570	1377983	582.244	4.2365	C	T	2.3e-98	0.623006	0.0295967	0.317138
53	rs142131421	chr11:62818385_G_A	chr11	62818385	843248	465.249	2.67633	G	A	2.5e-98	1.0762	0.0511351	0.0613472
15	rs887829	chr2:234668570_C_T	chr2	234668570	961391	582.242	3.0155	C	T	2.9e-98	0.624563	0.0296874	0.31726
15	rs887829	chr2:234668570_C_T	chr2	234668570	947524	604.22	2.9785	C	T	3.2e-98	0.634964	0.0301878	0.321117
54	rs1871395	chr12:21352315_A_G	chr12	21352315	1073763	613.375	3.35929	A	G	3.2e-98	0.830642	0.0394893	0.148928
53	rs78176967	chr11:62825317_G_T	chr11	62825317	843248	465.249	2.67633	G	T	3.5e-98	1.06493	0.05064	0.0617482
53	rs78598697	chr11:62825318_C_T	chr11	62825318	843248	465.249	2.67633	C	T	3.5e-98	1.06493	0.05064	0.0617482
15	rs6742078	chr2:234672639_G_T	chr2	234672639	843300	476.184	2.67633	G	T	3.9e-98	0.604442	0.0287488	0.31705
15	rs4148324	chr2:234672722_T_G	chr2	234672722	843300	476.184	2.67633	T	G	3.9e-98	0.604442	0.0287488	0.31705
15	rs4148325	chr2:234673309_C_T	chr2	234673309	843300	476.184	2.67633	C	T	3.9e-98	0.604442	0.0287488	0.31705
15	rs6742078	chr2:234672639_G_T	chr2	234672639	1373981	603.225	4.25038	G	T	5.1e-98	0.622712	0.0296363	0.317138
15	rs4148324	chr2:234672722_T_G	chr2	234672722	1373981	603.225	4.25038	T	G	5.1e-98	0.622712	0.0296363	0.317138
15	rs4148325	chr2:234673309_C_T	chr2	234673309	1373981	603.225	4.25038	C	T	5.1e-98	0.622712	0.0296363	0.317138
54	rs4149056	chr12:21331549_T_C	chr12	21331549	804388	611.344	2.56533	T	C	5.5e-98	0.816582	0.0388698	0.150556
54	rs12317268	chr12:21352541_A_G	chr12	21352541	1073763	613.375	3.35929	A	G	5.7e-98	0.829813	0.0395017	0.148737
14	rs56131703	chr2:73847260_C_T	chr2	73847260	852468	340.196	2.70717	C	T	7.8e-98	-0.784665	0.0373794	0.178918
15	rs887829	chr2:234668570_C_T	chr2	234668570	261840	318.118	1.28267	C	T	7.9e-98	0.612445	0.0291766	0.317433
53	rs75859219	chr11:62913676_C_T	chr11	62913676	739212	465.25	2.43583	C	T	8.6e-98	1.21747	0.0580107	0.0654186
15	rs6742078	chr2:234672639_G_T	chr2	234672639	909199	581.24	2.88908	G	T	9.5e-98	0.6255	0.0298109	0.319303
15	rs4148324	chr2:234672722_T_G	chr2	234672722	909199	581.24	2.88908	T	G	9.5e-98	0.6255	0.0298109	0.319303
15	rs4148325	chr2:234673309_C_T	chr2	234673309	909199	581.24	2.88908	C	T	9.5e-98	0.6255	0.0298109	0.319303
54	rs59205959	chr12:21400966_G_A	chr12	21400966	620863	313.17	2.14908	G	A	9.9e-98	0.793797	0.0378352	0.157925
54	rs73069028	chr12:21402439_G_A	chr12	21402439	620863	313.17	2.14908	G	A	9.9e-98	0.793797	0.0378352	0.157925
54	chr12:21402569_A_G	chr12:21402569_A_G	chr12	21402569	620863	313.17	2.14908	A	G	9.9e-98	0.793797	0.0378352	0.157925
54	rs73069032	chr12:21403491_G_A	chr12	21403491	620863	313.17	2.14908	G	A	9.9e-98	0.793797	0.0378352	0.157925
54	rs73069037	chr12:21404866_A_C	chr12	21404866	620863	313.17	2.14908	A	C	9.9e-98	0.793797	0.0378352	0.157925
54	chr12:21411206_C_G	chr12:21411206_C_G	chr12	21411206	620863	313.17	2.14908	C	G	9.9e-98	0.793797	0.0378352	0.157925
54	chr12:21361213_A_C	chr12:21361213_A_C	chr12	21361213	622767	625.345	2.13212	A	C	1e-97	0.771896	0.0367938	0.157422
15	rs887829	chr2:234668570_C_T	chr2	234668570	909199	581.24	2.88908	C	T	1.1e-97	0.625385	0.0298145	0.319499
15	rs6742078	chr2:234672639_G_T	chr2	234672639	947524	604.22	2.9785	G	T	1.2e-97	0.633045	0.0301879	0.321117
15	rs4148324	chr2:234672722_T_G	chr2	234672722	947524	604.22	2.9785	T	G	1.2e-97	0.633045	0.0301879	0.321117
15	rs4148325	chr2:234673309_C_T	chr2	234673309	947524	604.22	2.9785	C	T	1.2e-97	0.633045	0.0301879	0.321117
53	rs113939203	chr11:62882727_T_A	chr11	62882727	843248	465.249	2.67633	T	A	1.3e-97	1.05668	0.0503966	0.0619487
53	rs147641133	chr11:62882800_G_T	chr11	62882800	843248	465.249	2.67633	G	T	1.3e-97	1.05668	0.0503966	0.0619487
41	rs776745	chr7:99291337_T_G	chr7	99291337	1089914	464.31	3.3485	T	G	1.3e-97	1.09135	0.052054	0.0917352
41	rs776744	chr7:99292047_C_T	chr7	99292047	1089914	464.31	3.3485	C	T	1.3e-97	1.09135	0.052054	0.0917352
41	rs776742	chr7:99292755_C_T	chr7	99292755	1089914	464.31	3.3485	C	T	1.3e-97	1.09135	0.052054	0.0917352
41	chr7:99293475_A_T	chr7:99293475_A_T	chr7	99293475	1089914	464.31	3.3485	A	T	1.3e-97	1.09135	0.052054	0.0917352
41	chr7:99294472_A_G	chr7:99294472_A_G	chr7	99294472	1089914	464.31	3.3485	A	G	1.3e-97	1.09135	0.052054	0.0917352
41	chr7:99294762_T_C	chr7:99294762_T_C	chr7	99294762	1089914	464.31	3.3485	T	C	1.3e-97	1.09135	0.052054	0.0917352
41	chr7:99295450_T_C	chr7:99295450_T_C	chr7	99295450	1089914	464.31	3.3485	T	C	1.3e-97	1.09135	0.052054	0.0917352
41	chr7:99296195_A_G	chr7:99296195_A_G	chr7	99296195	1089914	464.31	3.3485	A	G	1.3e-97	1.09135	0.052054	0.0917352
41	chr7:99296686_G_A	chr7:99296686_G_A	chr7	99296686	1089914	464.31	3.3485	G	A	1.3e-97	1.09135	0.052054	0.0917352
41	chr7:99297804_T_C	chr7:99297804_T_C	chr7	99297804	1089914	464.31	3.3485	T	C	1.3e-97	1.09135	0.052054	0.0917352
41	chr7:99298132_A_C	chr7:99298132_A_C	chr7	99298132	1089914	464.31	3.3485	A	C	1.3e-97	1.09135	0.052054	0.0917352
41	chr7:99300231_A_G	chr7:99300231_A_G	chr7	99300231	1089914	464.31	3.3485	A	G	1.3e-97	1.09135	0.052054	0.0917352
41	chr7:99300758_A_G	chr7:99300758_A_G	chr7	99300758	1089914	464.31	3.3485	A	G	1.3e-97	1.09135	0.052054	0.0917352
41	chr7:99302113_C_T	chr7:99302113_C_T	chr7	99302113	1089914	464.31	3.3485	C	T	1.3e-97	1.09135	0.052054	0.0917352
41	chr7:99302994_T_C	chr7:99302994_T_C	chr7	99302994	1089914	464.31	3.3485	T	C	1.3e-97	1.09135	0.052054	0.0917352
41	chr7:99303094_A_G	chr7:99303094_A_G	chr7	99303094	1089914	464.31	3.3485	A	G	1.3e-97	1.09135	0.052054	0.0917352
41	chr7:99304524_G_A	chr7:99304524_G_A	chr7	99304524	1089914	464.31	3.3485	G	A	1.3e-97	1.09135	0.052054	0.0917352
41	chr7:99304618_A_T	chr7:99304618_A_T	chr7	99304618	1089914	464.31	3.3485	A	T	1.3e-97	1.09135	0.052054	0.0917352
41	chr7:99304712_T_C	chr7:99304712_T_C	chr7	99304712	1089914	464.31	3.3485	T	C	1.3e-97	1.09135	0.052054	0.0917352
15	rs887829	chr2:234668570_C_T	chr2	234668570	1392251	604.231	4.26733	C	T	1.4e-97	0.626812	0.0299015	0.317466
15	rs6742078	chr2:234672639_G_T	chr2	234672639	261840	318.118	1.28267	G	T	1.7e-97	0.611368	0.0291767	0.317433
15	rs4148324	chr2:234672722_T_G	chr2	234672722	261840	318.118	1.28267	T	G	1.7e-97	0.611368	0.0291767	0.317433
15	rs4148325	chr2:234673309_C_T	chr2	234673309	261840	318.118	1.28267	C	T	1.7e-97	0.611368	0.0291767	0.317433
54	rs12369881	chr12:21391352_G_A	chr12	21391352	966000	595.351	3.02167	G	A	1.8e-97	0.80836	0.0385798	0.157318
54	rs12366582	chr12:21391608_A_G	chr12	21391608	966000	595.351	3.02167	A	G	1.8e-97	0.80836	0.0385798	0.157318
15	rs887829	chr2:234668570_C_T	chr2	234668570	1377979	581.241	4.2365	C	T	1.8e-97	0.620627	0.0296227	0.317138
54	rs73069021	chr12:21399955_G_A	chr12	21399955	620863	313.17	2.14908	G	A	1.9e-97	0.794671	0.0379349	0.157148
54	rs4149056	chr12:21331549_T_C	chr12	21331549	621173	359.66	2.16142	T	C	1.9e-97	0.825543	0.0394058	0.163707
54	rs12318075	chr12:21361587_T_G	chr12	21361587	622767	625.345	2.13212	T	G	1.9e-97	0.770572	0.0367832	0.157613
54	rs11045899	chr12:21395835_A_T	chr12	21395835	620863	313.17	2.14908	A	T	2.2e-97	0.792167	0.0378241	0.15812
41	rs776739	chr7:99283696_T_C	chr7	99283696	1089914	464.31	3.3485	T	C	2.2e-97	1.08923	0.05201	0.0919515
53	rs80276717	chr11:62831564_C_T	chr11	62831564	843248	465.249	2.67633	C	T	2.3e-97	1.05399	0.0503319	0.0621492
53	rs74511527	chr11:62834793_C_T	chr11	62834793	843248	465.249	2.67633	C	T	2.3e-97	1.05399	0.0503319	0.0621492
53	rs78788730	chr11:62835957_T_G	chr11	62835957	843248	465.249	2.67633	T	G	2.3e-97	1.05399	0.0503319	0.0621492
53	rs113570042	chr11:62836761_G_T	chr11	62836761	843248	465.249	2.67633	G	T	2.3e-97	1.05399	0.0503319	0.0621492
53	rs75148323	chr11:62837382_C_T	chr11	62837382	843248	465.249	2.67633	C	T	2.3e-97	1.05399	0.0503319	0.0621492
53	rs78014292	chr11:62839107_G_A	chr11	62839107	843248	465.249	2.67633	G	A	2.3e-97	1.05399	0.0503319	0.0621492
53	chr11:62846422_G_T	chr11:62846422_G_T	chr11	62846422	843248	465.249	2.67633	G	T	2.3e-97	1.05399	0.0503319	0.0621492
53	chr11:62846703_A_G	chr11:62846703_A_G	chr11	62846703	843248	465.249	2.67633	A	G	2.3e-97	1.05399	0.0503319	0.0621492
53	rs118186763	chr11:62852423_T_A	chr11	62852423	843248	465.249	2.67633	T	A	2.3e-97	1.05399	0.0503319	0.0621492
53	chr11:62852999_G_A	chr11:62852999_G_A	chr11	62852999	843248	465.249	2.67633	G	A	2.3e-97	1.05399	0.0503319	0.0621492
53	rs112870560	chr11:62856801_T_C	chr11	62856801	843248	465.249	2.67633	T	C	2.3e-97	1.05399	0.0503319	0.0621492
54	rs58310495	chr12:21357711_C_T	chr12	21357711	1073763	613.375	3.35929	C	T	2.3e-97	0.832174	0.0397384	0.148928
54	rs55695203	chr12:21357753_G_C	chr12	21357753	1073763	613.375	3.35929	G	C	2.3e-97	0.832174	0.0397384	0.148928
15	rs6742078	chr2:234672639_G_T	chr2	234672639	1377983	582.244	4.2365	G	T	2.3e-97	0.619762	0.0295968	0.317138
15	rs4148324	chr2:234672722_T_G	chr2	234672722	1377983	582.244	4.2365	T	G	2.3e-97	0.619762	0.0295968	0.317138
15	rs4148325	chr2:234673309_C_T	chr2	234673309	1377983	582.244	4.2365	C	T	2.3e-97	0.619762	0.0295968	0.317138
53	rs112515408	chr11:62834317_G_C	chr11	62834317	843248	465.249	2.67633	G	C	2.4e-97	1.05254	0.0502664	0.0623496
53	rs78107878	chr11:62835097_C_T	chr11	62835097	843248	465.249	2.67633	C	T	2.4e-97	1.05254	0.0502664	0.0623496
54	rs77289848	chr12:21360761_G_A	chr12	21360761	623443	312.168	2.13675	G	A	2.8e-97	0.880141	0.0420484	0.107689
54	chr12:21343886_A_G	chr12:21343886_A_G	chr12	21343886	687490	611.347	2.30017	A	G	3.1e-97	0.847608	0.040504	0.134468
15	rs887829	chr2:234668570_C_T	chr2	234668570	972855	582.244	3.04633	C	T	3.1e-97	0.622648	0.0297557	0.31726
15	rs887829	chr2:234668570_C_T	chr2	234668570	544488	598.239	1.961	C	T	3.4e-97	0.620297	0.0296482	0.316512
53	rs76926887	chr11:62837448_G_A	chr11	62837448	843248	465.249	2.67633	G	A	3.5e-97	1.05156	0.0502665	0.0623496
5	chr1:110229787_T_C	chr1:110229787_T_C	chr1	110229787	481408	511.286	1.813	T	C	4e-97	0.759927	0.0363361	0.359276
15	rs6742078	chr2:234672639_G_T	chr2	234672639	961391	582.242	3.0155	G	T	4.1e-97	0.620858	0.0296875	0.31726
15	rs4148324	chr2:234672722_T_G	chr2	234672722	961391	582.242	3.0155	T	G	4.1e-97	0.620858	0.0296875	0.31726
15	rs4148325	chr2:234673309_C_T	chr2	234673309	961391	582.242	3.0155	C	T	4.1e-97	0.620858	0.0296875	0.31726
54	rs77289848	chr12:21360761_G_A	chr12	21360761	623441	311.666	2.13675	G	A	4.2e-97	0.879398	0.0420537	0.107689
54	rs12369881	chr12:21391352_G_A	chr12	21391352	622767	625.345	2.13212	G	A	4.3e-97	0.770774	0.036861	0.15723
54	rs12366582	chr12:21391608_A_G	chr12	21391608	622767	625.345	2.13212	A	G	4.3e-97	0.770774	0.036861	0.15723
53	chr11:62902741_C_T	chr11:62902741_C_T	chr11	62902741	843248	465.249	2.67633	C	T	4.4e-97	1.05246	0.0503339	0.0621492
53	rs113172275	chr11:62905115_T_C	chr11	62905115	843248	465.249	2.67633	T	C	4.4e-97	1.05246	0.0503339	0.0621492
54	rs11519067	chr12:21412403_A_T	chr12	21412403	620863	313.17	2.14908	A	T	4.8e-97	0.792644	0.0379166	0.157537
54	rs11519068	chr12:21412443_T_C	chr12	21412443	620863	313.17	2.14908	T	C	4.8e-97	0.792644	0.0379166	0.157537
5	chr1:110229787_T_C	chr1:110229787_T_C	chr1	110229787	632165	487.2	2.17683	T	C	4.9e-97	0.709493	0.0339405	0.341281
53	rs150262653	chr11:62860465_A_G	chr11	62860465	843248	465.249	2.67633	A	G	5.8e-97	1.05034	0.0502652	0.0623496
53	rs138715879	chr11:62860950_G_A	chr11	62860950	843248	465.249	2.67633	G	A	5.8e-97	1.05034	0.0502652	0.0623496
53	chr11:62865521_C_G	chr11:62865521_C_G	chr11	62865521	843248	465.249	2.67633	C	G	5.8e-97	1.05034	0.0502652	0.0623496
53	rs111327720	chr11:62868664_C_A	chr11	62868664	843248	465.249	2.67633	C	A	5.8e-97	1.05034	0.0502652	0.0623496
53	rs113061143	chr11:62869652_T_C	chr11	62869652	843248	465.249	2.67633	T	C	5.8e-97	1.05034	0.0502652	0.0623496
53	rs117714862	chr11:62869698_A_G	chr11	62869698	843248	465.249	2.67633	A	G	5.8e-97	1.05034	0.0502652	0.0623496
53	rs113444667	chr11:62870065_G_A	chr11	62870065	843248	465.249	2.67633	G	A	5.8e-97	1.05034	0.0502652	0.0623496
15	rs2885296	chr2:234659061_A_C	chr2	234659061	1439896	581.235	4.4585	A	C	6e-97	0.634723	0.0303774	0.288859
15	rs6747843	chr2:234664354_G_A	chr2	234664354	1439896	581.235	4.4585	G	A	6e-97	0.634723	0.0303774	0.288859
15	rs6714634	chr2:234664765_T_C	chr2	234664765	1439896	581.235	4.4585	T	C	6e-97	0.634723	0.0303774	0.288859
15	rs10929302	chr2:234665782_G_A	chr2	234665782	1439896	581.235	4.4585	G	A	6e-97	0.634723	0.0303774	0.288859
2	chr1:46879562_G_T	chr1:46879562_G_T	chr1	46879562	1591925	285.227	5.18154	G	T	6.5e-97	0.662073	0.0316927	0.249041
41	rs10242455	chr7:99240179_A_G	chr7	99240179	892524	365.19	2.812	A	G	6.7e-97	1.20109	0.057497	0.0642147
53	chr11:62832696_G_A	chr11:62832696_G_A	chr11	62832696	843248	465.249	2.67633	G	A	7.5e-97	1.04482	0.0500302	0.0625501
35	rs12190495	chr6:49488482_G_A	chr6	49488482	1048315	326.198	3.256	G	A	7.7e-97	0.643699	0.0308247	0.274348
2	chr1:46882118_G_A	chr1:46882118_G_A	chr1	46882118	1591925	285.227	5.18154	G	A	8.3e-97	0.663816	0.0317936	0.248081
53	rs80237154	chr11:62913772_C_G	chr11	62913772	739212	465.25	2.43583	C	G	8.8e-97	1.21753	0.0583205	0.0645772
53	rs79357841	chr11:62913777_C_A	chr11	62913777	739212	465.25	2.43583	C	A	8.8e-97	1.21753	0.0583205	0.0645772
15	rs887829	chr2:234668570_C_T	chr2	234668570	305080	313.119	1.406	C	T	9.6e-97	0.60906	0.0291805	0.317069
15	rs6742078	chr2:234672639_G_T	chr2	234672639	1377979	581.241	4.2365	G	T	1.1e-96	0.618044	0.0296228	0.317138
[truncated: 671,143+ more rows]

## Sheet: Supplementary Table S4
Supplementary Table S4: All unique statistically significant SNP-metabolite associations involving identified metabolites. Identity: Putative endogenous metabolite with the unique combination of MZ and RT. Genomic Locus: Assigned genomic locus listed in Supplementary Table S2. Snp: Single nucleotide poly-morphism. Snp_cpra: Single nucleotide polymorphism with chromosome position and reference and…
Identity	Genomic Locus	snp	snp_cpra	mtb	MZ	RT	chr	pos	ref	alt	pvalue	LogP	beta	se	alt_freq	MassError	RT_Error	SMILES (if available)
Endocannabinoid_Docosahexaenoyl Ethanolamide [M-H+Acetate]	2	rs324420	chr1:46870761_C_A	1707496	430.296	5.74733	chr1	46870761	C	A	5.3e-49	-48.2757	0.52337	0.0355704	0.192617	0.0032	-0.06	CC/C=C\C/C=C\C/C=C\C/C=C\C/C=C\C/C=C\CCC(=O)NCCO
Endocannabinoid_Docosahexaenoyl Ethanolamide [M-H+Acetate]	2	rs324422	chr1:46886782_C_T	1707496	430.296	5.74733	chr1	46886782	C	T	7.9e-41	-40.1024	0.457139	0.0341658	0.218057	0.0032	-0.06	CC/C=C\C/C=C\C/C=C\C/C=C\C/C=C\C/C=C\CCC(=O)NCCO
Endocannabinoid_Docosahexaenoyl Ethanolamide [M-H+Acetate]	2	rs10890392	chr1:46852061_A_G	1707496	430.296	5.74733	chr1	46852061	A	G	2.4e-30	-29.6198	0.509021	0.044456	0.115149	0.0032	-0.06	CC/C=C\C/C=C\C/C=C\C/C=C\C/C=C\C/C=C\CCC(=O)NCCO
Endocannabinoid_D-erythro-Sphingosine C-18 [M-H+Acetate];Endocannabinoid_Palmitoyl Ethanolamide [M-H+Acetate]	2	rs324420	chr1:46870761_C_A	1840709	358.296	6.30233	chr1	46870761	C	A	9.3e-26	-25.0315	0.369521	0.0352157	0.19269	0.0027;0.0028	-0.01;-0.01	CCCCCCCCCCCCC/C=C/[C@H]([C@H](CO)N)O, CCCCCCCCCCCCCCCC(=O)NCCO
Endocannabinoid_D-erythro-Sphingosine C-18 [M-H+Acetate];Endocannabinoid_Palmitoyl Ethanolamide [M-H+Acetate]	2	rs324422	chr1:46886782_C_T	1840709	358.296	6.30233	chr1	46886782	C	T	7.3e-21	-20.1367	0.316944	0.0338257	0.21814	0.0027;0.0028	-0.01;-0.01	CCCCCCCCCCCCC/C=C/[C@H]([C@H](CO)N)O, CCCCCCCCCCCCCCCC(=O)NCCO
Endocannabinoid_D-erythro-Sphingosine C-18 [M-H+Acetate];Endocannabinoid_Palmitoyl Ethanolamide [M-H+Acetate]	2	rs10890392	chr1:46852061_A_G	1840709	358.296	6.30233	chr1	46852061	A	G	7.4e-18	-17.1308	0.378877	0.044011	0.115193	0.0027;0.0028	-0.01;-0.01	CCCCCCCCCCCCC/C=C/[C@H]([C@H](CO)N)O, CCCCCCCCCCCCCCCC(=O)NCCO
Endocannabinoid_Oleoyl Ethanolamide [M-H+Acetate]	2	rs324420	chr1:46870761_C_A	1852138	384.31	6.401	chr1	46870761	C	A	2.4e-24	-23.6198	0.351207	0.0344979	0.19269	0.0008	0.01	CCCCCCCC/C=C\CCCCCCCC(=O)NCCO
Endocannabinoid_Oleoyl Ethanolamide [M-H+Acetate]	2	rs324422	chr1:46886782_C_T	1852138	384.31	6.401	chr1	46886782	C	T	8.2e-19	-18.0862	0.293516	0.0331363	0.21814	0.0008	0.01	CCCCCCCC/C=C\CCCCCCCC(=O)NCCO
Endocannabinoid_Oleoyl Ethanolamide [M-H+Acetate]	2	rs10890392	chr1:46852061_A_G	1852138	384.31	6.401	chr1	46852061	A	G	9.3e-15	-14.0315	0.334043	0.0431139	0.115193	0.0008	0.01	CCCCCCCC/C=C\CCCCCCCC(=O)NCCO
Putative_N-Oleoyl-L-serine	2	rs324420	chr1:46870761_C_A	1840731	368.285	6.35398	chr1	46870761	C	A	1.1e-22	-21.9586	0.346416	0.0353246	0.19269	0.0037	0.04	CCCCCCCC/C=C\CCCCCCCC(=O)N[C@@H](CO)C(=O)O
Putative_N-Oleoyl-L-serine	2	rs324422	chr1:46886782_C_T	1840731	368.285	6.35398	chr1	46886782	C	T	1.2e-18	-17.9208	0.299029	0.0339304	0.21814	0.0037	0.04	CCCCCCCC/C=C\CCCCCCCC(=O)N[C@@H](CO)C(=O)O
Endocannabinoid_Arachidonoyl Ethanolamide [M-H+Acetate]	2	rs324420	chr1:46870761_C_A	1736291	406.298	5.88454	chr1	46870761	C	A	3.4e-22	-21.4685	0.341763	0.0352804	0.192617	0.005	-0.05	CCCCC/C=C\C/C=C\C/C=C\C/C=C\CCCC(=O)NCCO
Endocannabinoid_Arachidonoyl Ethanolamide [M-H+Acetate]	2	rs324422	chr1:46886782_C_T	1736291	406.298	5.88454	chr1	46886782	C	T	2.5e-20	-19.6021	0.313053	0.0338872	0.218057	0.005	-0.05	CCCCC/C=C\C/C=C\C/C=C\C/C=C\CCCC(=O)NCCO
Endocannabinoid_Arachidonoyl Ethanolamide [M-H+Acetate]	2	rs10890392	chr1:46852061_A_G	1736291	406.298	5.88454	chr1	46852061	A	G	7.1e-13	-12.1487	0.31651	0.0440935	0.115149	0.005	-0.05	CCCCC/C=C\C/C=C\C/C=C\C/C=C\CCCC(=O)NCCO
Eicosanoid_13,14-dihydro-15-keto-tetranor-PGE2 [M-H]	3	rs57791728	chr1:47409419_C_T	496636	297.174	1.81608	chr1	47409419	C	T	6.2e-17	-16.2076	0.371778	0.0444663	0.118008	0.0037	0	CCCCCC(=O)CC[C@H]1[C@@H](CC(=O)[C@@H]1CCC(=O)O)O
Eicosanoid_13,14-dihydro-15-keto-tetranor-PGE2 [M-H]	3	rs1126742	chr1:47398496_A_G	496636	297.174	1.81608	chr1	47398496	A	G	6.6e-17	-16.1805	0.362677	0.0434116	0.125287	0.0037	0	CCCCCC(=O)CC[C@H]1[C@@H](CC(=O)[C@@H]1CCC(=O)O)O
Eicosanoid_13,14-dihydro-15-keto-tetranor-PGE2 [M-H]	3	rs57025390	chr1:47412477_C_G	496636	297.174	1.81608	chr1	47412477	C	G	7.9e-17	-16.1024	0.367788	0.0441408	0.120115	0.0037	0	CCCCCC(=O)CC[C@H]1[C@@H](CC(=O)[C@@H]1CCC(=O)O)O
Eicosanoid_13,14-dihydro-15-keto-tetranor-PGE2 [M-H]	3	rs6678639	chr1:47331966_A_G	496636	297.174	1.81608	chr1	47331966	A	G	1e-16	-16	0.368776	0.0444039	0.118582	0.0037	0	CCCCCC(=O)CC[C@H]1[C@@H](CC(=O)[C@@H]1CCC(=O)O)O
Eicosanoid_13,14-dihydro-15-keto-tetranor-PGE2 [M-H]	3	rs12566735	chr1:47307337_C_T	496636	297.174	1.81608	chr1	47307337	C	T	2e-16	-15.699	0.378604	0.0460407	0.108046	0.0037	0	CCCCCC(=O)CC[C@H]1[C@@H](CC(=O)[C@@H]1CCC(=O)O)O
Eicosanoid_13,14-dihydro-15-keto-tetranor-PGE2 [M-H]	3	rs72681939	chr1:47303489_A_G	496636	297.174	1.81608	chr1	47303489	A	G	3.9e-16	-15.4089	0.375483	0.0461192	0.107471	0.0037	0	CCCCCC(=O)CC[C@H]1[C@@H](CC(=O)[C@@H]1CCC(=O)O)O
Eicosanoid_13,14-dihydro-15-keto-tetranor-PGE2 [M-H]	3	rs11583378	chr1:47286528_C_T	496636	297.174	1.81608	chr1	47286528	C	T	9.1e-16	-15.041	0.371628	0.0462335	0.106705	0.0037	0	CCCCCC(=O)CC[C@H]1[C@@H](CC(=O)[C@@H]1CCC(=O)O)O
Eicosanoid_13,14-dihydro-15-keto-tetranor-PGE2 [M-H]	3	rs1847229	chr1:47423483_T_C	496636	297.174	1.81608	chr1	47423483	T	C	9.8e-16	-15.0088	0.372561	0.0463969	0.106897	0.0037	0	CCCCCC(=O)CC[C@H]1[C@@H](CC(=O)[C@@H]1CCC(=O)O)O
Eicosanoid_EPA [M-H+Acetate];FFA_Eicosapentaenoic Acid [M-H+Acetate]	3	rs1126742	chr1:47398496_A_G	1832742	361.239	6.27767	chr1	47398496	A	G	1.3e-15	-14.8861	0.344075	0.0430282	0.12582	0.0021;0.0021	-0.04;-0.03	CC/C=C\C/C=C\C/C=C\C/C=C\C/C=C\CCCC(=O)O, CC/C=C\C/C=C\C/C=C\C/C=C\C/C=C\CCCC(=O)O
Eicosanoid_EPA [M-H+Acetate];FFA_Eicosapentaenoic Acid [M-H+Acetate]	3	rs3766197	chr1:47281827_C_T	1832742	361.239	6.27767	chr1	47281827	C	T	4.4e-15	-14.3565	0.344432	0.0439213	0.119838	0.0021;0.0021	-0.04;-0.03	CC/C=C\C/C=C\C/C=C\C/C=C\C/C=C\CCCC(=O)O, CC/C=C\C/C=C\C/C=C\C/C=C\C/C=C\CCCC(=O)O
Eicosanoid_EPA [M-H+Acetate];FFA_Eicosapentaenoic Acid [M-H+Acetate]	3	rs57025390	chr1:47412477_C_G	1832742	361.239	6.27767	chr1	47412477	C	G	4.6e-15	-14.3372	0.342924	0.0437516	0.12061	0.0021;0.0021	-0.04;-0.03	CC/C=C\C/C=C\C/C=C\C/C=C\C/C=C\CCCC(=O)O, CC/C=C\C/C=C\C/C=C\C/C=C\C/C=C\CCCC(=O)O
Eicosanoid_EPA [M-H+Acetate];FFA_Eicosapentaenoic Acid [M-H+Acetate]	3	rs11583922	chr1:47310878_G_C	1832742	361.239	6.27767	chr1	47310878	G	C	1.2e-14	-13.9208	0.333419	0.0432245	0.122347	0.0021;0.0021	-0.04;-0.03	CC/C=C\C/C=C\C/C=C\C/C=C\C/C=C\CCCC(=O)O, CC/C=C\C/C=C\C/C=C\C/C=C\C/C=C\CCCC(=O)O
Eicosanoid_EPA [M-H+Acetate];FFA_Eicosapentaenoic Acid [M-H+Acetate]	3	rs57791728	chr1:47409419_C_T	1832742	361.239	6.27767	chr1	47409419	C	T	1.3e-14	-13.8861	0.339502	0.0440747	0.118487	0.0021;0.0021	-0.04;-0.03	CC/C=C\C/C=C\C/C=C\C/C=C\C/C=C\CCCC(=O)O, CC/C=C\C/C=C\C/C=C\C/C=C\C/C=C\CCCC(=O)O
Eicosanoid_EPA [M-H+Acetate];FFA_Eicosapentaenoic Acid [M-H+Acetate]	3	rs1847229	chr1:47423483_T_C	1832742	361.239	6.27767	chr1	47423483	T	C	6.1e-14	-13.2147	0.345163	0.0459919	0.107294	0.0021;0.0021	-0.04;-0.03	CC/C=C\C/C=C\C/C=C\C/C=C\C/C=C\CCCC(=O)O, CC/C=C\C/C=C\C/C=C\C/C=C\C/C=C\CCCC(=O)O
Eicosanoid_EPA [M-H+Acetate];FFA_Eicosapentaenoic Acid [M-H+Acetate]	3	rs1122582	chr1:47290684_A_G	1832742	361.239	6.27767	chr1	47290684	A	G	9.3e-14	-13.0315	0.340432	0.045691	0.108066	0.0021;0.0021	-0.04;-0.03	CC/C=C\C/C=C\C/C=C\C/C=C\C/C=C\CCCC(=O)O, CC/C=C\C/C=C\C/C=C\C/C=C\C/C=C\CCCC(=O)O
Eicosanoid_EPA [M-H+Acetate];FFA_Eicosapentaenoic Acid [M-H+Acetate]	3	rs12566735	chr1:47307337_C_T	1832742	361.239	6.27767	chr1	47307337	C	T	2.8e-13	-12.5528	0.333407	0.0456376	0.108452	0.0021;0.0021	-0.04;-0.03	CC/C=C\C/C=C\C/C=C\C/C=C\C/C=C\CCCC(=O)O, CC/C=C\C/C=C\C/C=C\C/C=C\C/C=C\CCCC(=O)O
EIC_45	3	rs1126742	chr1:47398496_A_G	791031	307.191	2.5715	chr1	47398496	A	G	5.7e-13	-12.2441	-0.323459	0.0448765	0.12632	-0.0005	-0.02	NA
EIC_45	3	rs60705719	chr1:47382639_G_C	791031	307.191	2.5715	chr1	47382639	G	C	1.3e-12	-11.8861	-0.335878	0.0473301	0.110073	-0.0005	-0.02	NA
EIC_45	3	rs3899430	chr1:47341186_A_G	791031	307.191	2.5715	chr1	47341186	A	G	2.2e-12	-11.6576	-0.334426	0.0476104	0.108855	-0.0005	-0.02	NA
EIC_45	3	rs1122582	chr1:47290684_A_G	791031	307.191	2.5715	chr1	47290684	A	G	2.8e-12	-11.5528	-0.332924	0.0476418	0.108652	-0.0005	-0.02	NA
EIC_45	3	rs57025390	chr1:47412477_C_G	791031	307.191	2.5715	chr1	47412477	C	G	3e-12	-11.5229	-0.318515	0.0456407	0.12104	-0.0005	-0.02	NA
EIC_78	5	rs77405905	chr1:110251558_A_G	1455819	315.2	4.52017	chr1	110251558	A	G	4e-19	-18.3979	0.541292	0.06057	0.0840541	0.0033	0.01	NA
EIC_78	5	rs145858840	chr1:110253215_G_T	1455819	315.2	4.52017	chr1	110253215	G	T	4.3e-19	-18.3665	0.543475	0.0608655	0.082973	0.0033	0.01	NA
EIC_78	5	rs2234696	chr1:110279602_T_G	1455819	315.2	4.52017	chr1	110279602	T	G	3.3e-18	-17.4815	0.503905	0.0579115	0.0924324	0.0033	0.01	NA
EIC_78	5	rs115430557	chr1:110267851_A_T	1455819	315.2	4.52017	chr1	110267851	A	T	3.9e-18	-17.4089	0.512083	0.0589841	0.0886486	0.0033	0.01	NA
EIC_78	5	rs75953876	chr1:110296231_C_G	1455819	315.2	4.52017	chr1	110296231	C	G	2.6e-17	-16.585	0.496823	0.0587083	0.0889189	0.0033	0.01	NA
EIC_78	5	rs3819350	chr1:110212293_C_A	1455819	315.2	4.52017	chr1	110212293	C	A	1.8e-14	-13.7447	-0.273759	0.0357259	0.335405	0.0033	0.01	NA
EIC_78	5	rs113682081	chr1:110239859_C_T	1455819	315.2	4.52017	chr1	110239859	C	T	6.1e-14	-13.2147	0.421001	0.0560902	0.101351	0.0033	0.01	NA
Polar Molecule_allo-Tetrahydrocortisol [M-H+Acetate]	11	rs9282858	chr2:31805826_C_T	298825	425.255	1.37517	chr2	31805826	C	T	1.9e-12	-11.7212	-0.68171	0.0968136	0.0212437	0.0021	0.07	C[C@]12CC[C@H](C[C@@H]1CC[C@@H]3[C@@H]2[C@H](C[C@]4([C@H]3CC[C@@]4(C(=O)CO)O)C)O)O
Putative_Bilirubin	15	rs887829	chr2:234668570_C_T	1865125	583.255	6.45958	chr2	234668570	C	T	8.2e-73	-72.0862	0.576525	0.0319445	0.332738	0.0001	-0.02	CC1=C(NC(=C1CCC(=O)O)CC2=C(C(=C(N2)/C=C\3/C(=C(C(=O)N3)C)C=C)C)CCC(=O)O)/C=C\4/C(=C(C(=O)N4)C=C)C
Putative_Bilirubin	15	rs6742078	chr2:234672639_G_T	1865125	583.255	6.45958	chr2	234672639	G	T	8.2e-73	-72.0862	0.576427	0.031939	0.332515	0.0001	-0.02	CC1=C(NC(=C1CCC(=O)O)CC2=C(C(=C(N2)/C=C\3/C(=C(C(=O)N3)C)C=C)C)CCC(=O)O)/C=C\4/C(=C(C(=O)N4)C=C)C
Putative_Bilirubin	15	rs11695484	chr2:234654449_A_G	1865125	583.255	6.45958	chr2	234654449	A	G	4.4e-64	-63.3565	0.554391	0.0328006	0.303037	0.0001	-0.02	CC1=C(NC(=C1CCC(=O)O)CC2=C(C(=C(N2)/C=C\3/C(=C(C(=O)N3)C)C=C)C)CCC(=O)O)/C=C\4/C(=C(C(=O)N4)C=C)C
Putative_Bilirubin	15	rs17864701	chr2:234652717_C_T	1865125	583.255	6.45958	chr2	234652717	C	T	4.4e-64	-63.3565	0.554391	0.0328006	0.303037	0.0001	-0.02	CC1=C(NC(=C1CCC(=O)O)CC2=C(C(=C(N2)/C=C\3/C(=C(C(=O)N3)C)C=C)C)CCC(=O)O)/C=C\4/C(=C(C(=O)N4)C=C)C
Putative_Bilirubin	15	rs6747843	chr2:234664354_G_A	1865125	583.255	6.45958	chr2	234664354	G	A	8.6e-64	-63.0655	0.553785	0.0328431	0.303484	0.0001	-0.02	CC1=C(NC(=C1CCC(=O)O)CC2=C(C(=C(N2)/C=C\3/C(=C(C(=O)N3)C)C=C)C)CCC(=O)O)/C=C\4/C(=C(C(=O)N4)C=C)C
Putative_Bilirubin	15	rs2885296	chr2:234659061_A_C	1865125	583.255	6.45958	chr2	234659061	A	C	8.6e-64	-63.0655	0.553785	0.0328431	0.303484	0.0001	-0.02	CC1=C(NC(=C1CCC(=O)O)CC2=C(C(=C(N2)/C=C\3/C(=C(C(=O)N3)C)C=C)C)CCC(=O)O)/C=C\4/C(=C(C(=O)N4)C=C)C
Putative_Bilirubin	15	rs17862875	chr2:234649302_G_A	1865125	583.255	6.45958	chr2	234649302	G	A	1.5e-63	-62.8239	0.55136	0.0327652	0.303037	0.0001	-0.02	CC1=C(NC(=C1CCC(=O)O)CC2=C(C(=C(N2)/C=C\3/C(=C(C(=O)N3)C)C=C)C)CCC(=O)O)/C=C\4/C(=C(C(=O)N4)C=C)C
Putative_Bilirubin	15	rs7567468	chr2:234642838_C_T	1865125	583.255	6.45958	chr2	234642838	C	T	1.5e-63	-62.8239	0.55136	0.0327652	0.303037	0.0001	-0.02	CC1=C(NC(=C1CCC(=O)O)CC2=C(C(=C(N2)/C=C\3/C(=C(C(=O)N3)C)C=C)C)CCC(=O)O)/C=C\4/C(=C(C(=O)N4)C=C)C
Putative_Bilirubin	15	rs17863787	chr2:234611094_T_G	1865125	583.255	6.45958	chr2	234611094	T	G	9.3e-61	-60.0315	0.526299	0.0320059	0.320679	0.0001	-0.02	CC1=C(NC(=C1CCC(=O)O)CC2=C(C(=C(N2)/C=C\3/C(=C(C(=O)N3)C)C=C)C)CCC(=O)O)/C=C\4/C(=C(C(=O)N4)C=C)C
Putative_Bilirubin	15	rs6744284	chr2:234625297_C_T	1865125	583.255	6.45958	chr2	234625297	C	T	1.1e-57	-56.9586	0.52164	0.032589	0.30259	0.0001	-0.02	CC1=C(NC(=C1CCC(=O)O)CC2=C(C(=C(N2)/C=C\3/C(=C(C(=O)N3)C)C=C)C)CCC(=O)O)/C=C\4/C(=C(C(=O)N4)C=C)C
Putative_Bilirubin	15	rs6711351	chr2:234634916_A_G	1865125	583.255	6.45958	chr2	234634916	A	G	2.2e-53	-52.6576	0.463837	0.0301544	0.449978	0.0001	-0.02	CC1=C(NC(=C1CCC(=O)O)CC2=C(C(=C(N2)/C=C\3/C(=C(C(=O)N3)C)C=C)C)CCC(=O)O)/C=C\4/C(=C(C(=O)N4)C=C)C
Putative_Bilirubin	15	rs7571915	chr2:234586574_G_A	1865125	583.255	6.45958	chr2	234586574	G	A	4.7e-52	-51.3279	0.484652	0.0319232	0.331845	0.0001	-0.02	CC1=C(NC(=C1CCC(=O)O)CC2=C(C(=C(N2)/C=C\3/C(=C(C(=O)N3)C)C=C)C)CCC(=O)O)/C=C\4/C(=C(C(=O)N4)C=C)C
Putative_Bilirubin	15	rs2741044	chr2:234579368_G_A	1865125	583.255	6.45958	chr2	234579368	G	A	2.9e-50	-49.5376	0.487858	0.0327246	0.304824	0.0001	-0.02	CC1=C(NC(=C1CCC(=O)O)CC2=C(C(=C(N2)/C=C\3/C(=C(C(=O)N3)C)C=C)C)CCC(=O)O)/C=C\4/C(=C(C(=O)N4)C=C)C
Putative_Bilirubin	15	rs6749496	chr2:234624286_T_C	1865125	583.255	6.45958	chr2	234624286	T	C	5.1e-50	-49.2924	0.4575	0.0307643	0.378294	0.0001	-0.02	CC1=C(NC(=C1CCC(=O)O)CC2=C(C(=C(N2)/C=C\3/C(=C(C(=O)N3)C)C=C)C)CCC(=O)O)/C=C\4/C(=C(C(=O)N4)C=C)C
Putative_Bilirubin	15	rs10178992	chr2:234657877_T_A	1865125	583.255	6.45958	chr2	234657877	T	A	5.8e-47	-46.2366	0.451854	0.0313962	0.351943	0.0001	-0.02	CC1=C(NC(=C1CCC(=O)O)CC2=C(C(=C(N2)/C=C\3/C(=C(C(=O)N3)C)C=C)C)CCC(=O)O)/C=C\4/C(=C(C(=O)N4)C=C)C
Putative_Bilirubin	15	rs11888459	chr2:234656640_T_C	1865125	583.255	6.45958	chr2	234656640	T	C	1.1e-46	-45.9586	0.450603	0.0314027	0.352166	0.0001	-0.02	CC1=C(NC(=C1CCC(=O)O)CC2=C(C(=C(N2)/C=C\3/C(=C(C(=O)N3)C)C=C)C)CCC(=O)O)/C=C\4/C(=C(C(=O)N4)C=C)C
Putative_Bilirubin	15	rs2602374	chr2:234568964_C_T	1865125	583.255	6.45958	chr2	234568964	C	T	1.5e-45	-44.8239	0.472775	0.0333726	0.289862	0.0001	-0.02	CC1=C(NC(=C1CCC(=O)O)CC2=C(C(=C(N2)/C=C\3/C(=C(C(=O)N3)C)C=C)C)CCC(=O)O)/C=C\4/C(=C(C(=O)N4)C=C)C
Putative_Bilirubin	15	rs33979061	chr2:234680679_A_C	1865125	583.255	6.45958	chr2	234680679	A	C	5.9e-44	-43.2291	0.462973	0.0332955	0.297678	0.0001	-0.02	CC1=C(NC(=C1CCC(=O)O)CC2=C(C(=C(N2)/C=C\3/C(=C(C(=O)N3)C)C=C)C)CCC(=O)O)/C=C\4/C(=C(C(=O)N4)C=C)C
Putative_Bilirubin	15	rs887829	chr2:234668570_C_T	1871840	583.255	6.49504	chr2	234668570	C	T	1.8e-41	-40.7447	0.411854	0.0305337	0.317181	0.0004	0.02	CC1=C(NC(=C1CCC(=O)O)CC2=C(C(=C(N2)/C=C\3/C(=C(C(=O)N3)C)C=C)C)CCC(=O)O)/C=C\4/C(=C(C(=O)N4)C=C)C
Putative_Bilirubin	15	rs6742078	chr2:234672639_G_T	1871840	583.255	6.49504	chr2	234672639	G	T	4.3e-41	-40.3665	0.409938	0.0305338	0.317181	0.0004	0.02	CC1=C(NC(=C1CCC(=O)O)CC2=C(C(=C(N2)/C=C\3/C(=C(C(=O)N3)C)C=C)C)CCC(=O)O)/C=C\4/C(=C(C(=O)N4)C=C)C
Putative_Bilirubin	15	rs2741012	chr2:234508963_C_T	1865125	583.255	6.45958	chr2	234508963	C	T	9.5e-41	-40.0223	0.431357	0.0322724	0.310183	0.0001	-0.02	CC1=C(NC(=C1CCC(=O)O)CC2=C(C(=C(N2)/C=C\3/C(=C(C(=O)N3)C)C=C)C)CCC(=O)O)/C=C\4/C(=C(C(=O)N4)C=C)C
Putative_Bilirubin	15	rs2741022	chr2:234514273_C_T	1865125	583.255	6.45958	chr2	234514273	C	T	2e-40	-39.699	0.431418	0.0324124	0.30862	0.0001	-0.02	CC1=C(NC(=C1CCC(=O)O)CC2=C(C(=C(N2)/C=C\3/C(=C(C(=O)N3)C)C=C)C)CCC(=O)O)/C=C\4/C(=C(C(=O)N4)C=C)C
Putative_Bilirubin	15	rs2602364	chr2:234524229_G_A	1865125	583.255	6.45958	chr2	234524229	G	A	2e-40	-39.699	0.431418	0.0324124	0.30862	0.0001	-0.02	CC1=C(NC(=C1CCC(=O)O)CC2=C(C(=C(N2)/C=C\3/C(=C(C(=O)N3)C)C=C)C)CCC(=O)O)/C=C\4/C(=C(C(=O)N4)C=C)C
Putative_Bilirubin	15	rs6722076	chr2:234647317_G_A	1871840	583.255	6.49504	chr2	234647317	G	A	2.8e-40	-39.5528	0.416033	0.0313114	0.287066	0.0004	0.02	CC1=C(NC(=C1CCC(=O)O)CC2=C(C(=C(N2)/C=C\3/C(=C(C(=O)N3)C)C=C)C)CCC(=O)O)/C=C\4/C(=C(C(=O)N4)C=C)C
Putative_Bilirubin	15	rs11695484	chr2:234654449_A_G	1871840	583.255	6.49504	chr2	234654449	A	G	5e-40	-39.301	0.415148	0.0313517	0.287838	0.0004	0.02	CC1=C(NC(=C1CCC(=O)O)CC2=C(C(=C(N2)/C=C\3/C(=C(C(=O)N3)C)C=C)C)CCC(=O)O)/C=C\4/C(=C(C(=O)N4)C=C)C
Putative_Bilirubin	15	rs17864701	chr2:234652717_C_T	1871840	583.255	6.49504	chr2	234652717	C	T	5e-40	-39.301	0.415148	0.0313517	0.287838	0.0004	0.02	CC1=C(NC(=C1CCC(=O)O)CC2=C(C(=C(N2)/C=C\3/C(=C(C(=O)N3)C)C=C)C)CCC(=O)O)/C=C\4/C(=C(C(=O)N4)C=C)C
Putative_Bilirubin	15	rs7567468	chr2:234642838_C_T	1871840	583.255	6.49504	chr2	234642838	C	T	5.1e-40	-39.2924	0.414715	0.0313212	0.287838	0.0004	0.02	CC1=C(NC(=C1CCC(=O)O)CC2=C(C(=C(N2)/C=C\3/C(=C(C(=O)N3)C)C=C)C)CCC(=O)O)/C=C\4/C(=C(C(=O)N4)C=C)C
Putative_Bilirubin	15	rs2741036	chr2:234558802_G_A	1865125	583.255	6.45958	chr2	234558802	G	A	7.1e-40	-39.1487	0.428974	0.0324578	0.30728	0.0001	-0.02	CC1=C(NC(=C1CCC(=O)O)CC2=C(C(=C(N2)/C=C\3/C(=C(C(=O)N3)C)C=C)C)CCC(=O)O)/C=C\4/C(=C(C(=O)N4)C=C)C
Putative_Bilirubin	15	rs6747843	chr2:234664354_G_A	1871840	583.255	6.49504	chr2	234664354	G	A	2.2e-39	-38.6576	0.412097	0.0313877	0.288417	0.0004	0.02	CC1=C(NC(=C1CCC(=O)O)CC2=C(C(=C(N2)/C=C\3/C(=C(C(=O)N3)C)C=C)C)CCC(=O)O)/C=C\4/C(=C(C(=O)N4)C=C)C
Putative_Bilirubin	15	rs2885296	chr2:234659061_A_C	1871840	583.255	6.49504	chr2	234659061	A	C	2.2e-39	-38.6576	0.412097	0.0313877	0.288417	0.0004	0.02	CC1=C(NC(=C1CCC(=O)O)CC2=C(C(=C(N2)/C=C\3/C(=C(C(=O)N3)C)C=C)C)CCC(=O)O)/C=C\4/C(=C(C(=O)N4)C=C)C
Putative_Bilirubin	15	rs887829	chr2:234668570_C_T	1877441	583.262	6.54592	chr2	234668570	C	T	6.8e-39	-38.1675	0.418736	0.0320992	0.331946	0.007	0.07	CC1=C(NC(=C1CCC(=O)O)CC2=C(C(=C(N2)/C=C\3/C(=C(C(=O)N3)C)C=C)C)CCC(=O)O)/C=C\4/C(=C(C(=O)N4)C=C)C
Putative_Bilirubin	15	rs6742078	chr2:234672639_G_T	1877441	583.262	6.54592	chr2	234672639	G	T	1.5e-38	-37.8239	0.416816	0.0320994	0.331946	0.007	0.07	CC1=C(NC(=C1CCC(=O)O)CC2=C(C(=C(N2)/C=C\3/C(=C(C(=O)N3)C)C=C)C)CCC(=O)O)/C=C\4/C(=C(C(=O)N4)C=C)C
Putative_Bilirubin	15	rs6722076	chr2:234647317_G_A	1877441	583.262	6.54592	chr2	234647317	G	A	1.5e-37	-36.8239	0.421465	0.0329072	0.300394	0.007	0.07	CC1=C(NC(=C1CCC(=O)O)CC2=C(C(=C(N2)/C=C\3/C(=C(C(=O)N3)C)C=C)C)CCC(=O)O)/C=C\4/C(=C(C(=O)N4)C=C)C
Putative_Bilirubin	15	rs6747843	chr2:234664354_G_A	1877441	583.262	6.54592	chr2	234664354	G	A	5.4e-37	-36.2676	0.419357	0.0330027	0.301928	0.007	0.07	CC1=C(NC(=C1CCC(=O)O)CC2=C(C(=C(N2)/C=C\3/C(=C(C(=O)N3)C)C=C)C)CCC(=O)O)/C=C\4/C(=C(C(=O)N4)C=C)C
Putative_Bilirubin	15	rs2885296	chr2:234659061_A_C	1877441	583.262	6.54592	chr2	234659061	A	C	5.4e-37	-36.2676	0.419357	0.0330027	0.301928	0.007	0.07	CC1=C(NC(=C1CCC(=O)O)CC2=C(C(=C(N2)/C=C\3/C(=C(C(=O)N3)C)C=C)C)CCC(=O)O)/C=C\4/C(=C(C(=O)N4)C=C)C
Putative_Bilirubin	15	rs11695484	chr2:234654449_A_G	1877441	583.262	6.54592	chr2	234654449	A	G	8.2e-37	-36.0862	0.417729	0.0329578	0.301271	0.007	0.07	CC1=C(NC(=C1CCC(=O)O)CC2=C(C(=C(N2)/C=C\3/C(=C(C(=O)N3)C)C=C)C)CCC(=O)O)/C=C\4/C(=C(C(=O)N4)C=C)C
Putative_Bilirubin	15	rs17864701	chr2:234652717_C_T	1877441	583.262	6.54592	chr2	234652717	C	T	8.2e-37	-36.0862	0.417729	0.0329578	0.301271	0.007	0.07	CC1=C(NC(=C1CCC(=O)O)CC2=C(C(=C(N2)/C=C\3/C(=C(C(=O)N3)C)C=C)C)CCC(=O)O)/C=C\4/C(=C(C(=O)N4)C=C)C
Putative_Bilirubin	15	rs7567468	chr2:234642838_C_T	1877441	583.262	6.54592	chr2	234642838	C	T	1e-36	-36	0.416748	0.0329223	0.301271	0.007	0.07	CC1=C(NC(=C1CCC(=O)O)CC2=C(C(=C(N2)/C=C\3/C(=C(C(=O)N3)C)C=C)C)CCC(=O)O)/C=C\4/C(=C(C(=O)N4)C=C)C
Putative_Bilirubin	15	rs6753320	chr2:234595615_A_C	1865125	583.255	6.45958	chr2	234595615	A	C	2.5e-36	-35.6021	0.382868	0.0304193	0.410004	0.0001	-0.02	CC1=C(NC(=C1CCC(=O)O)CC2=C(C(=C(N2)/C=C\3/C(=C(C(=O)N3)C)C=C)C)CCC(=O)O)/C=C\4/C(=C(C(=O)N4)C=C)C
Putative_Bilirubin	15	rs17863787	chr2:234611094_T_G	1871840	583.255	6.49504	chr2	234611094	T	G	5.6e-36	-35.2518	0.382927	0.0305794	0.305598	0.0004	0.02	CC1=C(NC(=C1CCC(=O)O)CC2=C(C(=C(N2)/C=C\3/C(=C(C(=O)N3)C)C=C)C)CCC(=O)O)/C=C\4/C(=C(C(=O)N4)C=C)C
Putative_Bilirubin	15	rs6744284	chr2:234625297_C_T	1871840	583.255	6.49504	chr2	234625297	C	T	3.6e-35	-34.4437	0.385581	0.0311622	0.289189	0.0004	0.02	CC1=C(NC(=C1CCC(=O)O)CC2=C(C(=C(N2)/C=C\3/C(=C(C(=O)N3)C)C=C)C)CCC(=O)O)/C=C\4/C(=C(C(=O)N4)C=C)C
Putative_Bilirubin	15	rs6744284	chr2:234625297_C_T	1877441	583.262	6.54592	chr2	234625297	C	T	1.7e-32	-31.7696	0.389431	0.0328126	0.300613	0.007	0.07	CC1=C(NC(=C1CCC(=O)O)CC2=C(C(=C(N2)/C=C\3/C(=C(C(=O)N3)C)C=C)C)CCC(=O)O)/C=C\4/C(=C(C(=O)N4)C=C)C
Putative_Bilirubin	15	rs7571915	chr2:234586574_G_A	1871840	583.255	6.49504	chr2	234586574	G	A	3.2e-32	-31.4949	0.360056	0.0304732	0.316988	0.0004	0.02	CC1=C(NC(=C1CCC(=O)O)CC2=C(C(=C(N2)/C=C\3/C(=C(C(=O)N3)C)C=C)C)CCC(=O)O)/C=C\4/C(=C(C(=O)N4)C=C)C
Putative_Bilirubin	15	rs11888459	chr2:234656640_T_C	1871840	583.255	6.49504	chr2	234656640	T	C	8.8e-30	-29.0555	0.337844	0.0298064	0.341313	0.0004	0.02	CC1=C(NC(=C1CCC(=O)O)CC2=C(C(=C(N2)/C=C\3/C(=C(C(=O)N3)C)C=C)C)CCC(=O)O)/C=C\4/C(=C(C(=O)N4)C=C)C
Putative_Bilirubin	15	rs10178992	chr2:234657877_T_A	1871840	583.255	6.49504	chr2	234657877	T	A	9.3e-30	-29.0315	0.337702	0.0298063	0.341313	0.0004	0.02	CC1=C(NC(=C1CCC(=O)O)CC2=C(C(=C(N2)/C=C\3/C(=C(C(=O)N3)C)C=C)C)CCC(=O)O)/C=C\4/C(=C(C(=O)N4)C=C)C
Putative_Bilirubin	15	rs7571915	chr2:234586574_G_A	1877441	583.262	6.54592	chr2	234586574	G	A	1e-29	-29	0.364626	0.0322019	0.329535	0.007	0.07	CC1=C(NC(=C1CCC(=O)O)CC2=C(C(=C(N2)/C=C\3/C(=C(C(=O)N3)C)C=C)C)CCC(=O)O)/C=C\4/C(=C(C(=O)N4)C=C)C
Putative_Bilirubin	15	rs6711351	chr2:234634916_A_G	1871840	583.255	6.49504	chr2	234634916	A	G	1.6e-29	-28.7959	0.321709	0.0285122	0.440154	0.0004	0.02	CC1=C(NC(=C1CCC(=O)O)CC2=C(C(=C(N2)/C=C\3/C(=C(C(=O)N3)C)C=C)C)CCC(=O)O)/C=C\4/C(=C(C(=O)N4)C=C)C
Putative_Bilirubin	15	rs6711351	chr2:234634916_A_G	1877441	583.262	6.54592	chr2	234634916	A	G	1.8e-29	-28.7447	0.340505	0.0302119	0.448948	0.007	0.07	CC1=C(NC(=C1CCC(=O)O)CC2=C(C(=C(N2)/C=C\3/C(=C(C(=O)N3)C)C=C)C)CCC(=O)O)/C=C\4/C(=C(C(=O)N4)C=C)C
Putative_Bilirubin	15	rs10178992	chr2:234657877_T_A	1877441	583.262	6.54592	chr2	234657877	T	A	3.1e-29	-28.5086	0.354037	0.0315417	0.352542	0.007	0.07	CC1=C(NC(=C1CCC(=O)O)CC2=C(C(=C(N2)/C=C\3/C(=C(C(=O)N3)C)C=C)C)CCC(=O)O)/C=C\4/C(=C(C(=O)N4)C=C)C
Putative_Bilirubin	15	rs6749496	chr2:234624286_T_C	1871840	583.255	6.49504	chr2	234624286	T	C	3.5e-29	-28.4559	0.326613	0.0291282	0.368919	0.0004	0.02	CC1=C(NC(=C1CCC(=O)O)CC2=C(C(=C(N2)/C=C\3/C(=C(C(=O)N3)C)C=C)C)CCC(=O)O)/C=C\4/C(=C(C(=O)N4)C=C)C
Putative_Bilirubin	15	rs2741044	chr2:234579368_G_A	1871840	583.255	6.49504	chr2	234579368	G	A	5.9e-29	-28.2291	0.349088	0.0312591	0.290541	0.0004	0.02	CC1=C(NC(=C1CCC(=O)O)CC2=C(C(=C(N2)/C=C\3/C(=C(C(=O)N3)C)C=C)C)CCC(=O)O)/C=C\4/C(=C(C(=O)N4)C=C)C
Putative_Bilirubin	15	rs11888459	chr2:234656640_T_C	1877441	583.262	6.54592	chr2	234656640	T	C	7.1e-29	-28.1487	0.351731	0.0315418	0.352542	0.007	0.07	CC1=C(NC(=C1CCC(=O)O)CC2=C(C(=C(N2)/C=C\3/C(=C(C(=O)N3)C)C=C)C)CCC(=O)O)/C=C\4/C(=C(C(=O)N4)C=C)C
Putative_Bilirubin	15	rs33979061	chr2:234680679_A_C	1871840	583.255	6.49504	chr2	234680679	A	C	5.4e-28	-27.2676	0.347602	0.0316911	0.285521	0.0004	0.02	CC1=C(NC(=C1CCC(=O)O)CC2=C(C(=C(N2)/C=C\3/C(=C(C(=O)N3)C)C=C)C)CCC(=O)O)/C=C\4/C(=C(C(=O)N4)C=C)C
Putative_Bilirubin	15	rs2741044	chr2:234579368_G_A	1877441	583.262	6.54592	chr2	234579368	G	A	1.6e-27	-26.7959	0.358362	0.032964	0.301928	0.007	0.07	CC1=C(NC(=C1CCC(=O)O)CC2=C(C(=C(N2)/C=C\3/C(=C(C(=O)N3)C)C=C)C)CCC(=O)O)/C=C\4/C(=C(C(=O)N4)C=C)C
Putative_Bilirubin	15	rs6749496	chr2:234624286_T_C	1877441	583.262	6.54592	chr2	234624286	T	C	2.5e-27	-26.6021	0.334516	0.0308922	0.379273	0.007	0.07	CC1=C(NC(=C1CCC(=O)O)CC2=C(C(=C(N2)/C=C\3/C(=C(C(=O)N3)C)C=C)C)CCC(=O)O)/C=C\4/C(=C(C(=O)N4)C=C)C
Putative_Bilirubin	15	rs33979061	chr2:234680679_A_C	1877441	583.262	6.54592	chr2	234680679	A	C	1.3e-26	-25.8861	0.357129	0.0334433	0.295793	0.007	0.07	CC1=C(NC(=C1CCC(=O)O)CC2=C(C(=C(N2)/C=C\3/C(=C(C(=O)N3)C)C=C)C)CCC(=O)O)/C=C\4/C(=C(C(=O)N4)C=C)C
Putative_Bilirubin	15	rs2602374	chr2:234568964_C_T	1871840	583.255	6.49504	chr2	234568964	C	T	8.9e-25	-24.0506	0.328358	0.0319482	0.276255	0.0004	0.02	CC1=C(NC(=C1CCC(=O)O)CC2=C(C(=C(N2)/C=C\3/C(=C(C(=O)N3)C)C=C)C)CCC(=O)O)/C=C\4/C(=C(C(=O)N4)C=C)C
Putative_Bilirubin	15	rs6753320	chr2:234595615_A_C	1877441	583.262	6.54592	chr2	234595615	A	C	3.4e-23	-22.4685	0.30269	0.0305132	0.40929	0.007	0.07	CC1=C(NC(=C1CCC(=O)O)CC2=C(C(=C(N2)/C=C\3/C(=C(C(=O)N3)C)C=C)C)CCC(=O)O)/C=C\4/C(=C(C(=O)N4)C=C)C
Putative_Bilirubin	15	rs6753320	chr2:234595615_A_C	1871840	583.255	6.49504	chr2	234595615	A	C	3.6e-23	-22.4437	0.284583	0.0287062	0.399228	0.0004	0.02	CC1=C(NC(=C1CCC(=O)O)CC2=C(C(=C(N2)/C=C\3/C(=C(C(=O)N3)C)C=C)C)CCC(=O)O)/C=C\4/C(=C(C(=O)N4)C=C)C
Putative_Bilirubin	15	rs2741036	chr2:234558802_G_A	1871840	583.255	6.49504	chr2	234558802	G	A	1.2e-22	-21.9208	0.304087	0.0310499	0.294402	0.0004	0.02	CC1=C(NC(=C1CCC(=O)O)CC2=C(C(=C(N2)/C=C\3/C(=C(C(=O)N3)C)C=C)C)CCC(=O)O)/C=C\4/C(=C(C(=O)N4)C=C)C
Putative_Bilirubin	15	rs2741012	chr2:234508963_C_T	1871840	583.255	6.49504	chr2	234508963	C	T	1.6e-22	-21.7959	0.301492	0.0308824	0.296911	0.0004	0.02	CC1=C(NC(=C1CCC(=O)O)CC2=C(C(=C(N2)/C=C\3/C(=C(C(=O)N3)C)C=C)C)CCC(=O)O)/C=C\4/C(=C(C(=O)N4)C=C)C
Putative_Bilirubin	15	rs2741022	chr2:234514273_C_T	1871840	583.255	6.49504	chr2	234514273	C	T	3.1e-22	-21.5086	0.300679	0.0310065	0.29556	0.0004	0.02	CC1=C(NC(=C1CCC(=O)O)CC2=C(C(=C(N2)/C=C\3/C(=C(C(=O)N3)C)C=C)C)CCC(=O)O)/C=C\4/C(=C(C(=O)N4)C=C)C
Putative_Bilirubin	15	rs2602364	chr2:234524229_G_A	1871840	583.255	6.49504	chr2	234524229	G	A	3.1e-22	-21.5086	0.300679	0.0310065	0.29556	0.0004	0.02	CC1=C(NC(=C1CCC(=O)O)CC2=C(C(=C(N2)/C=C\3/C(=C(C(=O)N3)C)C=C)C)CCC(=O)O)/C=C\4/C(=C(C(=O)N4)C=C)C
Putative_Bilirubin	15	rs2602374	chr2:234568964_C_T	1877441	583.262	6.54592	chr2	234568964	C	T	6.8e-22	-21.1675	0.324443	0.0337366	0.287248	0.007	0.07	CC1=C(NC(=C1CCC(=O)O)CC2=C(C(=C(N2)/C=C\3/C(=C(C(=O)N3)C)C=C)C)CCC(=O)O)/C=C\4/C(=C(C(=O)N4)C=C)C
Putative_Bilirubin	15	rs2741029	chr2:234530160_T_G	1877441	583.262	6.54592	chr2	234530160	T	G	7.4e-19	-18.1308	0.289966	0.032694	0.308063	0.007	0.07	CC1=C(NC(=C1CCC(=O)O)CC2=C(C(=C(N2)/C=C\3/C(=C(C(=O)N3)C)C=C)C)CCC(=O)O)/C=C\4/C(=C(C(=O)N4)C=C)C
Putative_Bilirubin	15	rs2741036	chr2:234558802_G_A	1877441	583.262	6.54592	chr2	234558802	G	A	1.4e-18	-17.8539	0.289212	0.0328628	0.305872	0.007	0.07	CC1=C(NC(=C1CCC(=O)O)CC2=C(C(=C(N2)/C=C\3/C(=C(C(=O)N3)C)C=C)C)CCC(=O)O)/C=C\4/C(=C(C(=O)N4)C=C)C
Putative_Bilirubin	15	rs2741022	chr2:234514273_C_T	1877441	583.262	6.54592	chr2	234514273	C	T	1.5e-18	-17.8239	0.288028	0.0327555	0.307625	0.007	0.07	CC1=C(NC(=C1CCC(=O)O)CC2=C(C(=C(N2)/C=C\3/C(=C(C(=O)N3)C)C=C)C)CCC(=O)O)/C=C\4/C(=C(C(=O)N4)C=C)C
Putative_Bilirubin	15	rs2741012	chr2:234508963_C_T	1877441	583.262	6.54592	chr2	234508963	C	T	1.5e-18	-17.8239	0.286733	0.0326147	0.309159	0.007	0.07	CC1=C(NC(=C1CCC(=O)O)CC2=C(C(=C(N2)/C=C\3/C(=C(C(=O)N3)C)C=C)C)CCC(=O)O)/C=C\4/C(=C(C(=O)N4)C=C)C
Putative_Bilirubin	15	rs2602364	chr2:234524229_G_A	1877441	583.262	6.54592	chr2	234524229	G	A	1.5e-18	-17.8239	0.288028	0.0327555	0.307625	0.007	0.07	CC1=C(NC(=C1CCC(=O)O)CC2=C(C(=C(N2)/C=C\3/C(=C(C(=O)N3)C)C=C)C)CCC(=O)O)/C=C\4/C(=C(C(=O)N4)C=C)C
Putative_Bilirubin	15	rs6719561	chr2:234683763_C_T	1865125	583.255	6.45958	chr2	234683763	C	T	3.2e-14	-13.4949	-0.239974	0.0316242	0.316436	0.0001	-0.02	CC1=C(NC(=C1CCC(=O)O)CC2=C(C(=C(N2)/C=C\3/C(=C(C(=O)N3)C)C=C)C)CCC(=O)O)/C=C\4/C(=C(C(=O)N4)C=C)C
Polar Molecule_BILIRUBIN [M-H]	15	rs887829	chr2:234668570_C_T	539371	583.257	1.94867	chr2	234668570	C	T	4.2e-66	-65.3768	0.530918	0.0309149	0.322852	0.0005	-0.04	CC1=C(NC(=C1CCC(=O)O)CC2=C(C(=C(N2)/C=C\3/C(=C(C(=O)N3)C)C=C)C)CCC(=O)O)/C=C\4/C(=C(C(=O)N4)C=C)C
Polar Molecule_BILIRUBIN [M-H]	15	rs6742078	chr2:234672639_G_T	539371	583.257	1.94867	chr2	234672639	G	T	2.8e-65	-64.5528	0.527485	0.030915	0.322852	0.0005	-0.04	CC1=C(NC(=C1CCC(=O)O)CC2=C(C(=C(N2)/C=C\3/C(=C(C(=O)N3)C)C=C)C)CCC(=O)O)/C=C\4/C(=C(C(=O)N4)C=C)C
Polar Molecule_BILIRUBIN [M-H]	15	rs17862875	chr2:234649302_G_A	539371	583.257	1.94867	chr2	234649302	G	A	9.2e-59	-58.0362	0.5117	0.0316586	0.292643	0.0005	-0.04	CC1=C(NC(=C1CCC(=O)O)CC2=C(C(=C(N2)/C=C\3/C(=C(C(=O)N3)C)C=C)C)CCC(=O)O)/C=C\4/C(=C(C(=O)N4)C=C)C
Polar Molecule_BILIRUBIN [M-H]	15	rs7567468	chr2:234642838_C_T	539371	583.257	1.94867	chr2	234642838	C	T	9.2e-59	-58.0362	0.5117	0.0316586	0.292643	0.0005	-0.04	CC1=C(NC(=C1CCC(=O)O)CC2=C(C(=C(N2)/C=C\3/C(=C(C(=O)N3)C)C=C)C)CCC(=O)O)/C=C\4/C(=C(C(=O)N4)C=C)C
Polar Molecule_BILIRUBIN [M-H]	15	rs6747843	chr2:234664354_G_A	539371	583.257	1.94867	chr2	234664354	G	A	1.1e-58	-57.9586	0.512069	0.0317006	0.293465	0.0005	-0.04	CC1=C(NC(=C1CCC(=O)O)CC2=C(C(=C(N2)/C=C\3/C(=C(C(=O)N3)C)C=C)C)CCC(=O)O)/C=C\4/C(=C(C(=O)N4)C=C)C
Polar Molecule_BILIRUBIN [M-H]	15	rs2885296	chr2:234659061_A_C	539371	583.257	1.94867	chr2	234659061	A	C	1.1e-58	-57.9586	0.512069	0.0317006	0.293465	0.0005	-0.04	CC1=C(NC(=C1CCC(=O)O)CC2=C(C(=C(N2)/C=C\3/C(=C(C(=O)N3)C)C=C)C)CCC(=O)O)/C=C\4/C(=C(C(=O)N4)C=C)C
Polar Molecule_BILIRUBIN [M-H]	15	rs11695484	chr2:234654449_A_G	539371	583.257	1.94867	chr2	234654449	A	G	4.2e-58	-57.3768	0.508751	0.0316615	0.292848	0.0005	-0.04	CC1=C(NC(=C1CCC(=O)O)CC2=C(C(=C(N2)/C=C\3/C(=C(C(=O)N3)C)C=C)C)CCC(=O)O)/C=C\4/C(=C(C(=O)N4)C=C)C
Polar Molecule_BILIRUBIN [M-H]	15	rs17864701	chr2:234652717_C_T	539371	583.257	1.94867	chr2	234652717	C	T	4.2e-58	-57.3768	0.508751	0.0316615	0.292848	0.0005	-0.04	CC1=C(NC(=C1CCC(=O)O)CC2=C(C(=C(N2)/C=C\3/C(=C(C(=O)N3)C)C=C)C)CCC(=O)O)/C=C\4/C(=C(C(=O)N4)C=C)C
Polar Molecule_BILIRUBIN [M-H]	15	rs17863787	chr2:234611094_T_G	539371	583.257	1.94867	chr2	234611094	T	G	9.9e-56	-55.0044	0.487442	0.0309941	0.31155	0.0005	-0.04	CC1=C(NC(=C1CCC(=O)O)CC2=C(C(=C(N2)/C=C\3/C(=C(C(=O)N3)C)C=C)C)CCC(=O)O)/C=C\4/C(=C(C(=O)N4)C=C)C
Polar Molecule_BILIRUBIN [M-H]	15	rs6744284	chr2:234625297_C_T	539371	583.257	1.94867	chr2	234625297	C	T	7.1e-54	-53.1487	0.487004	0.0315133	0.293259	0.0005	-0.04	CC1=C(NC(=C1CCC(=O)O)CC2=C(C(=C(N2)/C=C\3/C(=C(C(=O)N3)C)C=C)C)CCC(=O)O)/C=C\4/C(=C(C(=O)N4)C=C)C
Polar Molecule_BILIRUBIN [M-H]	15	rs7571915	chr2:234586574_G_A	539371	583.257	1.94867	chr2	234586574	G	A	4.3e-48	-47.3665	0.450495	0.0309189	0.323058	0.0005	-0.04	CC1=C(NC(=C1CCC(=O)O)CC2=C(C(=C(N2)/C=C\3/C(=C(C(=O)N3)C)C=C)C)CCC(=O)O)/C=C\4/C(=C(C(=O)N4)C=C)C
Polar Molecule_BILIRUBIN [M-H]	15	rs6749496	chr2:234624286_T_C	539371	583.257	1.94867	chr2	234624286	T	C	1.5e-44	-43.8239	0.413425	0.0295294	0.37238	0.0005	-0.04	CC1=C(NC(=C1CCC(=O)O)CC2=C(C(=C(N2)/C=C\3/C(=C(C(=O)N3)C)C=C)C)CCC(=O)O)/C=C\4/C(=C(C(=O)N4)C=C)C
Polar Molecule_BILIRUBIN [M-H]	15	rs10178992	chr2:234657877_T_A	539371	583.257	1.94867	chr2	234657877	T	A	7.4e-42	-41.1308	0.407862	0.0300884	0.344842	0.0005	-0.04	CC1=C(NC(=C1CCC(=O)O)CC2=C(C(=C(N2)/C=C\3/C(=C(C(=O)N3)C)C=C)C)CCC(=O)O)/C=C\4/C(=C(C(=O)N4)C=C)C
Polar Molecule_BILIRUBIN [M-H]	15	rs11888459	chr2:234656640_T_C	539371	583.257	1.94867	chr2	234656640	T	C	1.5e-41	-40.8239	0.406277	0.0300883	0.344842	0.0005	-0.04	CC1=C(NC(=C1CCC(=O)O)CC2=C(C(=C(N2)/C=C\3/C(=C(C(=O)N3)C)C=C)C)CCC(=O)O)/C=C\4/C(=C(C(=O)N4)C=C)C
Polar Molecule_BILIRUBIN [M-H]	15	rs2741044	chr2:234579368_G_A	539371	583.257	1.94867	chr2	234579368	G	A	2.4e-41	-40.6198	0.426249	0.0316502	0.296958	0.0005	-0.04	CC1=C(NC(=C1CCC(=O)O)CC2=C(C(=C(N2)/C=C\3/C(=C(C(=O)N3)C)C=C)C)CCC(=O)O)/C=C\4/C(=C(C(=O)N4)C=C)C
Polar Molecule_BILIRUBIN [M-H]	15	rs6711351	chr2:234634916_A_G	539371	583.257	1.94867	chr2	234634916	A	G	1.6e-40	-39.7959	0.384752	0.0288666	0.442252	0.0005	-0.04	CC1=C(NC(=C1CCC(=O)O)CC2=C(C(=C(N2)/C=C\3/C(=C(C(=O)N3)C)C=C)C)CCC(=O)O)/C=C\4/C(=C(C(=O)N4)C=C)C
Polar Molecule_BILIRUBIN [M-H]	15	rs33979061	chr2:234680679_A_C	539371	583.257	1.94867	chr2	234680679	A	C	1.2e-36	-35.9208	0.405043	0.0320262	0.288738	0.0005	-0.04	CC1=C(NC(=C1CCC(=O)O)CC2=C(C(=C(N2)/C=C\3/C(=C(C(=O)N3)C)C=C)C)CCC(=O)O)/C=C\4/C(=C(C(=O)N4)C=C)C
Polar Molecule_BILIRUBIN [M-H]	15	rs2602374	chr2:234568964_C_T	539371	583.257	1.94867	chr2	234568964	C	T	1.6e-36	-35.7959	0.408826	0.0323869	0.28134	0.0005	-0.04	CC1=C(NC(=C1CCC(=O)O)CC2=C(C(=C(N2)/C=C\3/C(=C(C(=O)N3)C)C=C)C)CCC(=O)O)/C=C\4/C(=C(C(=O)N4)C=C)C
Polar Molecule_BILIRUBIN [M-H]	15	rs6753320	chr2:234595615_A_C	539371	583.257	1.94867	chr2	234595615	A	C	2.2e-35	-34.6576	0.362035	0.0291646	0.403411	0.0005	-0.04	CC1=C(NC(=C1CCC(=O)O)CC2=C(C(=C(N2)/C=C\3/C(=C(C(=O)N3)C)C=C)C)CCC(=O)O)/C=C\4/C(=C(C(=O)N4)C=C)C
Polar Molecule_BILIRUBIN [M-H]	15	rs2741036	chr2:234558802_G_A	539371	583.257	1.94867	chr2	234558802	G	A	1.2e-29	-28.9208	0.356412	0.0315201	0.298397	0.0005	-0.04	CC1=C(NC(=C1CCC(=O)O)CC2=C(C(=C(N2)/C=C\3/C(=C(C(=O)N3)C)C=C)C)CCC(=O)O)/C=C\4/C(=C(C(=O)N4)C=C)C
Polar Molecule_BILIRUBIN [M-H]	15	rs2741012	chr2:234508963_C_T	539371	583.257	1.94867	chr2	234508963	C	T	1.8e-29	-28.7447	0.353275	0.0313434	0.301069	0.0005	-0.04	CC1=C(NC(=C1CCC(=O)O)CC2=C(C(=C(N2)/C=C\3/C(=C(C(=O)N3)C)C=C)C)CCC(=O)O)/C=C\4/C(=C(C(=O)N4)C=C)C
Polar Molecule_BILIRUBIN [M-H]	15	rs2741022	chr2:234514273_C_T	539371	583.257	1.94867	chr2	234514273	C	T	3.1e-29	-28.5086	0.353254	0.0314748	0.29963	0.0005	-0.04	CC1=C(NC(=C1CCC(=O)O)CC2=C(C(=C(N2)/C=C\3/C(=C(C(=O)N3)C)C=C)C)CCC(=O)O)/C=C\4/C(=C(C(=O)N4)C=C)C
Polar Molecule_BILIRUBIN [M-H]	15	rs2602364	chr2:234524229_G_A	539371	583.257	1.94867	chr2	234524229	G	A	3.1e-29	-28.5086	0.353254	0.0314748	0.29963	0.0005	-0.04	CC1=C(NC(=C1CCC(=O)O)CC2=C(C(=C(N2)/C=C\3/C(=C(C(=O)N3)C)C=C)C)CCC(=O)O)/C=C\4/C(=C(C(=O)N4)C=C)C
Putative_5a-Androstan-3a,17b-diol-17b-glucuronide	19	rs2708668	chr4:69366493_C_G	568942	467.257	2.035	chr4	69366493	C	G	5.7e-26	-25.2441	-0.315128	0.029899	0.163194	-0.0076	0.09	C[C@]12CC[C@@H](C[C@@H]1CC[C@@H]3[C@@H]2CC[C@]4([C@H]3CC[C@@H]4O[C@H]5[C@@H]([C@H]([C@@H]([C@H](O5)C(=O)O)O)O)O)C)O
Putative_Chenodeoxycholic acid 24-acyl-b-D-glucuronide	19	rs2708664	chr4:69367135_T_A	898119	567.318	2.89062	chr4	69367135	T	A	2.6e-41	-40.585	-0.496666	0.0368898	0.163542	-0.0013	0.09	C[C@@H](CCC(=O)O[C@H]1C(C([C@@H](C(O1)C(=O)O)O)O)O)[C@@H]2CC[C@H]3[C@@]2(CC[C@@H]4[C@H]3[C@H](C[C@H]5[C@@]4(CC[C@@H](C5)O)C)O)C
Putative_Chenodeoxycholic acid 24-acyl-b-D-glucuronide	19	rs2708664	chr4:69367135_T_A	876390	567.318	2.76575	chr4	69367135	T	A	2.8e-33	-32.5528	-0.442158	0.0367856	0.163542	-0.0008	-0.03	C[C@@H](CCC(=O)O[C@H]1C(C([C@@H](C(O1)C(=O)O)O)O)O)[C@@H]2CC[C@H]3[C@@]2(CC[C@@H]4[C@H]3[C@H](C[C@H]5[C@@]4(CC[C@@H](C5)O)C)O)C
Putative_Chenodeoxycholic acid 24-acyl-b-D-glucuronide	19	rs4546319	chr4:69369611_G_A	898119	567.318	2.89062	chr4	69369611	G	A	1.8e-19	-18.7447	0.251247	0.0278444	0.409334	-0.0013	0.09	C[C@@H](CCC(=O)O[C@H]1C(C([C@@H](C(O1)C(=O)O)O)O)O)[C@@H]2CC[C@H]3[C@@]2(CC[C@@H]4[C@H]3[C@H](C[C@H]5[C@@]4(CC[C@@H](C5)O)C)O)C
Putative_Chenodeoxycholic acid 24-acyl-b-D-glucuronide	19	rs4546319	chr4:69369611_G_A	876390	567.318	2.76575	chr4	69369611	G	A	2.6e-17	-16.585	0.23498	0.0277658	0.409334	-0.0008	-0.03	C[C@@H](CCC(=O)O[C@H]1C(C([C@@H](C(O1)C(=O)O)O)O)O)[C@@H]2CC[C@H]3[C@@]2(CC[C@@H]4[C@H]3[C@H](C[C@H]5[C@@]4(CC[C@@H](C5)O)C)O)C
Eicosanoid_13,14-dihydro-15-keto-tetranor-PGE2 [M-H]	32	rs1892249	chr6:25768992_A_G	496636	297.174	1.81608	chr6	25768992	A	G	2.1e-27	-26.6778	-0.301955	0.0278404	0.435441	0.0037	0	CCCCCC(=O)CC[C@H]1[C@@H](CC(=O)[C@@H]1CCC(=O)O)O
Eicosanoid_13,14-dihydro-15-keto-tetranor-PGE2 [M-H]	32	rs3757131	chr6:25783909_C_T	496636	297.174	1.81608	chr6	25783909	C	T	2.1e-27	-26.6778	-0.3018	0.0278271	0.435632	0.0037	0	CCCCCC(=O)CC[C@H]1[C@@H](CC(=O)[C@@H]1CCC(=O)O)O
Eicosanoid_13,14-dihydro-15-keto-tetranor-PGE2 [M-H]	32	rs10498728	chr6:25751320_T_A	496636	297.174	1.81608	chr6	25751320	T	A	2.4e-22	-21.6198	-0.297237	0.0305695	0.289655	0.0037	0	CCCCCC(=O)CC[C@H]1[C@@H](CC(=O)[C@@H]1CCC(=O)O)O
Eicosanoid_13,14-dihydro-15-keto-tetranor-PGE2 [M-H]	32	rs12207313	chr6:25741027_G_C	496636	297.174	1.81608	chr6	25741027	G	C	4.2e-20	-19.3768	-0.278955	0.0303813	0.295594	0.0037	0	CCCCCC(=O)CC[C@H]1[C@@H](CC(=O)[C@@H]1CCC(=O)O)O
Eicosanoid_13,14-dihydro-15-keto-tetranor-PGE2 [M-H]	32	rs9379800	chr6:25889099_C_G	496636	297.174	1.81608	chr6	25889099	C	G	3.1e-16	-15.5086	0.291718	0.0357094	0.17567	0.0037	0	CCCCCC(=O)CC[C@H]1[C@@H](CC(=O)[C@@H]1CCC(=O)O)O
Eicosanoid_13,14-dihydro-15-keto-tetranor-PGE2 [M-H]	32	rs2051541	chr6:25945211_A_G	496636	297.174	1.81608	chr6	25945211	A	G	9.4e-15	-14.0269	0.215081	0.027761	0.49272	0.0037	0	CCCCCC(=O)CC[C@H]1[C@@H](CC(=O)[C@@H]1CCC(=O)O)O
Eicosanoid_13,14-dihydro-15-keto-tetranor-PGE2 [M-H]	32	rs9295674	chr6:25912342_A_G	496636	297.174	1.81608	chr6	25912342	A	G	1.9e-14	-13.7212	0.212232	0.0277068	0.485632	0.0037	0	CCCCCC(=O)CC[C@H]1[C@@H](CC(=O)[C@@H]1CCC(=O)O)O
Polar Molecule_N-ACETYLTRYPTOPHAN [M-H]	32	rs3757131	chr6:25783909_C_T	103651	245.093	0.844833	chr6	25783909	C	T	9.2e-14	-13.0362	0.197557	0.0265119	0.436158	-0.0001	-0.02	CC(=O)NC(CC1=CNC2=CC=CC=C21)C(=O)O
Polar Molecule_N-ACETYLTRYPTOPHAN [M-H]	32	rs1892249	chr6:25768992_A_G	103651	245.093	0.844833	chr6	25768992	A	G	1.1e-13	-12.9586	0.19688	0.0265245	0.435966	-0.0001	-0.02	CC(=O)NC(CC1=CNC2=CC=CC=C21)C(=O)O
Eicosanoid_9S-HpOTrE [M-H+Acetate]	36	rs10948722	chr6:52663813_A_G	1306374	369.231	4.0145	chr6	52663813	A	G	6.2e-31	-30.2076	0.328844	0.028433	0.422796	0.004	-0.07	CC/C=C\C/C=C\C=C\[C@H](CCCCCCCC(=O)O)OO
Eicosanoid_9S-HpOTrE [M-H+Acetate]	36	rs6932500	chr6:52665671_G_A	1306374	369.231	4.0145	chr6	52665671	G	A	6.2e-31	-30.2076	0.328844	0.028433	0.422796	0.004	-0.07	CC/C=C\C/C=C\C=C\[C@H](CCCCCCCC(=O)O)OO
Eicosanoid_9S-HpOTrE [M-H+Acetate]	36	rs1984728	chr6:52677591_G_A	1306374	369.231	4.0145	chr6	52677591	G	A	1.6e-30	-29.7959	0.326262	0.0284105	0.423373	0.004	-0.07	CC/C=C\C/C=C\C=C\[C@H](CCCCCCCC(=O)O)OO
Eicosanoid_9S-HpOTrE [M-H+Acetate]	36	rs4317409	chr6:52694489_G_A	1306374	369.231	4.0145	chr6	52694489	G	A	3.2e-30	-29.4949	0.324642	0.0284206	0.423566	0.004	-0.07	CC/C=C\C/C=C\C=C\[C@H](CCCCCCCC(=O)O)OO
Eicosanoid_9S-HpOTrE [M-H+Acetate]	36	rs2397112	chr6:52684333_A_G	1306374	369.231	4.0145	chr6	52684333	A	G	3.4e-30	-29.4685	0.324649	0.0284348	0.423373	0.004	-0.07	CC/C=C\C/C=C\C=C\[C@H](CCCCCCCC(=O)O)OO
Putative_Androstan-3-ol-17-one 3-glucuronide	41	rs45446698	chr7:99332948_T_G	583181	465.249	2.0535	chr7	99332948	T	G	1.1e-26	-25.9586	0.736766	0.0689238	0.0322454	0.0002	-0.1	C[C@]12CC[C@H](C[C@H]1CC[C@@H]3[C@@H]2CC[C@]4([C@H]3CCC4=O)C)O[C@H]5[C@@H]([C@H]([C@@H]([C@H](O5)C(=O)O)O)O)O
Putative_Androstan-3-ol-17-one 3-glucuronide	41	rs118168183	chr7:99291144_G_A	583181	465.249	2.0535	chr7	99291144	G	A	6.8e-21	-20.1675	0.692938	0.0739045	0.028313	0.0002	-0.1	C[C@]12CC[C@H](C[C@H]1CC[C@@H]3[C@@H]2CC[C@]4([C@H]3CCC4=O)C)O[C@H]5[C@@H]([C@H]([C@@H]([C@H](O5)C(=O)O)O)O)O
Putative_Androstan-3-ol-17-one 3-glucuronide	41	rs148100109	chr7:99436506_G_A	583181	465.249	2.0535	chr7	99436506	G	A	8.7e-17	-16.0605	0.497466	0.0597804	0.0444357	0.0002	-0.1	C[C@]12CC[C@H](C[C@H]1CC[C@@H]3[C@@H]2CC[C@]4([C@H]3CCC4=O)C)O[C@H]5[C@@H]([C@H]([C@@H]([C@H](O5)C(=O)O)O)O)O
Putative_1,3,5(10)-Estratrien-3,17b-diol diglucosiduronate	41	rs10242455	chr7:99240179_A_G	788015	623.344	2.54067	chr7	99240179	A	G	2e-24	-23.699	0.630129	0.061772	0.0679468	0.0141	-0.09	C[C@]12CCC3C(C1CC[C@@H]2O[C@H]4[C@@H]([C@H]([C@@H]([C@H](O4)C(=O)O)O)O)O)CCC5=C3C=CC(=C5)OC6[C@@H]([C@H]([C@@H]([C@H](O6)C(=O)O)O)O)O
Putative_1,3,5(10)-Estratrien-3,17b-diol diglucosiduronate	41	rs7780328	chr7:99256844_A_G	788015	623.344	2.54067	chr7	99256844	A	G	4.9e-23	-22.3098	0.614025	0.062123	0.0669621	0.0141	-0.09	C[C@]12CCC3C(C1CC[C@@H]2O[C@H]4[C@@H]([C@H]([C@@H]([C@H](O4)C(=O)O)O)O)O)CCC5=C3C=CC(=C5)OC6[C@@H]([C@H]([C@@H]([C@H](O6)C(=O)O)O)O)O
Putative_1,3,5(10)-Estratrien-3,17b-diol diglucosiduronate	41	rs4646437	chr7:99365083_G_A	788015	623.344	2.54067	chr7	99365083	G	A	2e-18	-17.699	0.457111	0.0521941	0.0982275	0.0141	-0.09	C[C@]12CCC3C(C1CC[C@@H]2O[C@H]4[C@@H]([C@H]([C@@H]([C@H](O4)C(=O)O)O)O)O)CCC5=C3C=CC(=C5)OC6[C@@H]([C@H]([C@@H]([C@H](O6)C(=O)O)O)O)O
Putative_1,3,5(10)-Estratrien-3,17b-diol diglucosiduronate	41	rs776745	chr7:99291337_T_G	788015	623.344	2.54067	chr7	99291337	T	G	3.2e-18	-17.4949	0.491958	0.0565153	0.0844412	0.0141	-0.09	C[C@]12CCC3C(C1CC[C@@H]2O[C@H]4[C@@H]([C@H]([C@@H]([C@H](O4)C(=O)O)O)O)O)CCC5=C3C=CC(=C5)OC6[C@@H]([C@H]([C@@H]([C@H](O6)C(=O)O)O)O)O
Putative_1,3,5(10)-Estratrien-3,17b-diol diglucosiduronate	41	rs6956344	chr7:99359151_C_T	788015	623.344	2.54067	chr7	99359151	C	T	1.5e-16	-15.8239	0.466206	0.0564503	0.0846873	0.0141	-0.09	C[C@]12CCC3C(C1CC[C@@H]2O[C@H]4[C@@H]([C@H]([C@@H]([C@H](O4)C(=O)O)O)O)O)CCC5=C3C=CC(=C5)OC6[C@@H]([C@H]([C@@H]([C@H](O6)C(=O)O)O)O)O
Putative_1,3,5(10)-Estratrien-3,17b-diol diglucosiduronate	41	rs35042392	chr7:99352648_T_C	788015	623.344	2.54067	chr7	99352648	T	C	3.8e-16	-15.4202	0.460342	0.0565094	0.0837026	0.0141	-0.09	C[C@]12CCC3C(C1CC[C@@H]2O[C@H]4[C@@H]([C@H]([C@@H]([C@H](O4)C(=O)O)O)O)O)CCC5=C3C=CC(=C5)OC6[C@@H]([C@H]([C@@H]([C@H](O6)C(=O)O)O)O)O
Putative_1,3,5(10)-Estratrien-3,17b-diol diglucosiduronate	41	rs6945984	chr7:99348328_T_C	788015	623.344	2.54067	chr7	99348328	T	C	3.1e-15	-14.5086	0.410837	0.0520879	0.102166	0.0141	-0.09	C[C@]12CCC3C(C1CC[C@@H]2O[C@H]4[C@@H]([C@H]([C@@H]([C@H](O4)C(=O)O)O)O)O)CCC5=C3C=CC(=C5)OC6[C@@H]([C@H]([C@@H]([C@H](O6)C(=O)O)O)O)O
Putative_1,3,5(10)-Estratrien-3,17b-diol diglucosiduronate	41	rs6956305	chr7:99241310_A_G	788015	623.344	2.54067	chr7	99241310	A	G	2.1e-13	-12.6778	0.569137	0.0775149	0.0423437	0.0141	-0.09	C[C@]12CCC3C(C1CC[C@@H]2O[C@H]4[C@@H]([C@H]([C@@H]([C@H](O4)C(=O)O)O)O)O)CCC5=C3C=CC(=C5)OC6[C@@H]([C@H]([C@@H]([C@H](O6)C(=O)O)O)O)O
Eicosanoid_11-dehydro-2,3-dinor-TXB2 [M-H]	41	rs10242455	chr7:99240179_A_G	407799	339.18	1.66192	chr7	99240179	A	G	3.1e-37	-36.5086	-0.722486	0.0566657	0.0642008	-0.0012	-0.04	CCCCC[C@@H](/C=C/[C@@H]1[C@H]([C@H](CC(=O)O1)O)C/C=C\CC(=O)O)O
Eicosanoid_11-dehydro-2,3-dinor-TXB2 [M-H]	41	rs12334077	chr7:99251868_A_C	407799	339.18	1.66192	chr7	99251868	A	C	4e-35	-34.3979	-0.649492	0.0525222	0.077041	-0.0012	-0.04	CCCCC[C@@H](/C=C/[C@@H]1[C@H]([C@H](CC(=O)O1)O)C/C=C\CC(=O)O)O
Eicosanoid_11-dehydro-2,3-dinor-TXB2 [M-H]	41	rs6956305	chr7:99241310_A_G	407799	339.18	1.66192	chr7	99241310	A	G	9.1e-24	-23.041	-0.721528	0.0717891	0.0392871	-0.0012	-0.04	CCCCC[C@@H](/C=C/[C@@H]1[C@H]([C@H](CC(=O)O1)O)C/C=C\CC(=O)O)O
Eicosanoid_11-dehydro-2,3-dinor-TXB2 [M-H]	41	rs776745	chr7:99291337_T_G	407799	339.18	1.66192	chr7	99291337	T	G	8.8e-22	-21.0555	-0.488785	0.0509682	0.0822154	-0.0012	-0.04	CCCCC[C@@H](/C=C/[C@@H]1[C@H]([C@H](CC(=O)O1)O)C/C=C\CC(=O)O)O
Eicosanoid_11-dehydro-2,3-dinor-TXB2 [M-H]	41	rs2242480	chr7:99361466_C_T	407799	339.18	1.66192	chr7	99361466	C	T	8.4e-21	-20.0757	-0.461123	0.0492941	0.088923	-0.0012	-0.04	CCCCC[C@@H](/C=C/[C@@H]1[C@H]([C@H](CC(=O)O1)O)C/C=C\CC(=O)O)O
Eicosanoid_11-dehydro-2,3-dinor-TXB2 [M-H]	41	rs3735451	chr7:99355975_T_C	407799	339.18	1.66192	chr7	99355975	T	C	3.8e-19	-18.4202	-0.419579	0.0469162	0.0998467	-0.0012	-0.04	CCCCC[C@@H](/C=C/[C@@H]1[C@H]([C@H](CC(=O)O1)O)C/C=C\CC(=O)O)O
Eicosanoid_11-dehydro-2,3-dinor-TXB2 [M-H]	41	rs6945984	chr7:99348328_T_C	407799	339.18	1.66192	chr7	99348328	T	C	3.8e-19	-18.4202	-0.419579	0.0469162	0.0998467	-0.0012	-0.04	CCCCC[C@@H](/C=C/[C@@H]1[C@H]([C@H](CC(=O)O1)O)C/C=C\CC(=O)O)O
Eicosanoid_11-dehydro-2,3-dinor-TXB2 [M-H]	41	rs3823812	chr7:99278314_A_T	407799	339.18	1.66192	chr7	99278314	A	T	2.2e-12	-11.6576	-0.654529	0.0932494	0.022614	-0.0012	-0.04	CCCCC[C@@H](/C=C/[C@@H]1[C@H]([C@H](CC(=O)O1)O)C/C=C\CC(=O)O)O
Eicosanoid_11-dehydro-2,3-dinor-TXB2 [M-H]	41	rs2023165	chr7:99427995_G_T	407799	339.18	1.66192	chr7	99427995	G	T	4.8e-12	-11.3188	-0.620385	0.0897456	0.0254887	-0.0012	-0.04	CCCCC[C@@H](/C=C/[C@@H]1[C@H]([C@H](CC(=O)O1)O)C/C=C\CC(=O)O)O
Bile Acid_Taurocholic Acid [M-H]	41	rs45446698	chr7:99332948_T_G	351499	514.28	1.51083	chr7	99332948	T	G	7e-36	-35.1549	0.985805	0.0788301	0.031274	-0.0042	-0.09	C[C@H](CCC(=O)NCCS(=O)(=O)O)[C@H]1CC[C@@H]2[C@@]1([C@H](C[C@H]3[C@H]2[C@@H](C[C@H]4[C@@]3(CC[C@H](C4)O)C)O)O)C
Bile Acid_Taurocholic Acid [M-H]	41	rs118168183	chr7:99291144_G_A	351499	514.28	1.51083	chr7	99291144	G	A	2.3e-27	-26.6383	0.916448	0.0845749	0.0274367	-0.0042	-0.09	C[C@H](CCC(=O)NCCS(=O)(=O)O)[C@H]1CC[C@@H]2[C@@]1([C@H](C[C@H]3[C@H]2[C@@H](C[C@H]4[C@@]3(CC[C@H](C4)O)C)O)O)C
Bile Acid_Taurocholic Acid [M-H]	41	rs148100109	chr7:99436506_G_A	351499	514.28	1.51083	chr7	99436506	G	A	1.5e-22	-21.8239	0.668545	0.0684266	0.0429777	-0.0042	-0.09	C[C@H](CCC(=O)NCCS(=O)(=O)O)[C@H]1CC[C@@H]2[C@@]1([C@H](C[C@H]3[C@H]2[C@@H](C[C@H]4[C@@]3(CC[C@H](C4)O)C)O)O)C
Bile Acid_Tauroursodeoxycholic acid [M-H]	41	rs10242455	chr7:99240179_A_G	607908	498.284	2.109	chr7	99240179	A	G	2.4e-21	-20.6198	0.541892	0.0571137	0.0642255	-0.005	0.04	C[C@H](CCC(=O)NCCS(=O)(=O)O)[C@H]1CC[C@@H]2[C@@]1(CC[C@H]3[C@H]2[C@H](C[C@H]4[C@@]3(CC[C@H](C4)O)C)O)C
Bile Acid_Tauroursodeoxycholic acid [M-H]	41	rs7780328	chr7:99256844_A_G	607908	498.284	2.109	chr7	99256844	A	G	2.9e-21	-20.5376	0.544574	0.0575236	0.0630752	-0.005	0.04	C[C@H](CCC(=O)NCCS(=O)(=O)O)[C@H]1CC[C@@H]2[C@@]1(CC[C@H]3[C@H]2[C@H](C[C@H]4[C@@]3(CC[C@H](C4)O)C)O)C
Bile Acid_Tauroursodeoxycholic acid [M-H]	41	rs776739	chr7:99283696_T_C	607908	498.284	2.109	chr7	99283696	T	C	1.5e-18	-17.8239	0.451103	0.0513234	0.0824387	-0.005	0.04	C[C@H](CCC(=O)NCCS(=O)(=O)O)[C@H]1CC[C@@H]2[C@@]1(CC[C@H]3[C@H]2[C@H](C[C@H]4[C@@]3(CC[C@H](C4)O)C)O)C
Bile Acid_Tauroursodeoxycholic acid [M-H]	41	rs4646437	chr7:99365083_G_A	607908	498.284	2.109	chr7	99365083	G	A	2.7e-14	-13.5686	0.360477	0.047342	0.0975844	-0.005	0.04	C[C@H](CCC(=O)NCCS(=O)(=O)O)[C@H]1CC[C@@H]2[C@@]1(CC[C@H]3[C@H]2[C@H](C[C@H]4[C@@]3(CC[C@H](C4)O)C)O)C
Bile Acid_Tauroursodeoxycholic acid [M-H]	41	rs6956344	chr7:99359151_C_T	607908	498.284	2.109	chr7	99359151	C	T	8.6e-14	-13.0655	0.381527	0.0511426	0.0832055	-0.005	0.04	C[C@H](CCC(=O)NCCS(=O)(=O)O)[C@H]1CC[C@@H]2[C@@]1(CC[C@H]3[C@H]2[C@H](C[C@H]4[C@@]3(CC[C@H](C4)O)C)O)C
Bile Acid_Tauroursodeoxycholic acid [M-H]	41	rs2014764	chr7:99347506_T_C	607908	498.284	2.109	chr7	99347506	T	C	2.3e-12	-11.6383	0.307738	0.0438668	0.114839	-0.005	0.04	C[C@H](CCC(=O)NCCS(=O)(=O)O)[C@H]1CC[C@@H]2[C@@]1(CC[C@H]3[C@H]2[C@H](C[C@H]4[C@@]3(CC[C@H](C4)O)C)O)C
EIC_311	41	rs10242455	chr7:99240179_A_G	1357935	363.255	4.16867	chr7	99240179	A	G	3.3e-15	-14.4815	-0.440964	0.0559625	0.0644606	0.0004	-0.08	NA
EIC_311	41	rs12334077	chr7:99251868_A_C	1357935	363.255	4.16867	chr7	99251868	A	C	4e-15	-14.3979	-0.407793	0.0519151	0.0772762	0.0004	-0.08	NA
Putative_1a-Methyl-5a-androstan-3a,17b-diol glucuronide	41	rs45446698	chr7:99332948_T_G	277829	481.244	1.33817	chr7	99332948	T	G	1e-12	-12	0.549687	0.0771272	0.0314056	-0.0006	-0.04	NA
EIC_115;EIC_116;EIC_119	42	rs7341557	chr8:27402777_G_A	691477	325.2	2.30942	chr8	27402777	G	A	5.2e-18	-17.284	0.403884	0.0466947	0.101111	-0.0020;-0.0020;-0.0020	0.08;0.06;0.03	NA, NA, NA
EIC_115;EIC_116;EIC_119	42	rs2741342	chr8:27330096_C_T	691477	325.2	2.30942	chr8	27330096	C	T	5e-17	-16.301	0.281802	0.0336052	0.220222	-0.0020;-0.0020;-0.0020	0.08;0.06;0.03	NA, NA, NA
EIC_116;EIC_119	42	rs751141	chr8:27373865_G_A	707365	325.201	2.3495	chr8	27373865	G	A	1.9e-16	-15.7212	0.392279	0.0476807	0.100315	-8e-04;-8e-04	0.10;0.07	NA, NA
EIC_116;EIC_119	42	rs2741342	chr8:27330096_C_T	707365	325.201	2.3495	chr8	27330096	C	T	2.1e-12	-11.6778	0.238575	0.0339373	0.223098	-8e-04;-8e-04	0.10;0.07	NA, NA
EIC_26;Eicosanoid_12,13 EpOME [M-H]	42	rs751141	chr8:27373865_G_A	1600870	295.228	5.1985	chr8	27373865	G	A	4.8e-14	-13.3188	0.348031	0.0461716	0.0988906	0.0000;0.0000	-0.06;-0.05	NA, CCCCC[C@@H]1[C@@H](O1)C/C=C\CCCCCCCC(=O)O
EIC_128	42	rs34181437	chr8:27374686_A_T	788824	329.233	2.54683	chr8	27374686	A	T	1.9e-13	-12.7212	-0.355018	0.0482743	0.0950096	-0.0001	0.08	NA
EIC_158;EIC_163;Eicosanoid_8-iso-PGA1 [M-H];Eicosanoid_PGA1 [M-H]	43	rs151078229	chr8:144023755_A_G	862486	335.223	2.73183	chr8	144023755	A	G	5.3e-16	-15.2757	0.221937	0.0273829	0.422341	1e-04;1e-04;1e-04;1e-04	-0.01;-0.07;0.03;-0.10	NA, NA, CCCCC[C@@H](/C=C/[C@H]1C=CC(=O)[C@H]1CCCCCCC(=O)O)O, CCCCC[C@@H](/C=C/[C@H]1C=CC(=O)[C@@H]1CCCCCCC(=O)O)O
EIC_158;EIC_163;Eicosanoid_8-iso-PGA1 [M-H];Eicosanoid_PGA1 [M-H]	43	rs9773022	chr8:144059713_T_C	862486	335.223	2.73183	chr8	144059713	T	C	1.6e-15	-14.7959	0.218551	0.0274289	0.441852	1e-04;1e-04;1e-04;1e-04	-0.01;-0.07;0.03;-0.10	NA, NA, CCCCC[C@@H](/C=C/[C@H]1C=CC(=O)[C@H]1CCCCCCC(=O)O)O, CCCCC[C@@H](/C=C/[C@H]1C=CC(=O)[C@@H]1CCCCCCC(=O)O)O
Eicosanoid_12-HHTrE [M-H+Acetate]	47	rs192622661	chr10:96410154_G_T	1228518	339.22	3.76629	chr10	96410154	G	T	1.3e-13	-12.8861	-0.44251	0.0597678	0.0588123	0.0036	0.1	CCCCC[C@@H](/C=C/C=C/C/C=C\CCCC(=O)O)O
Eicosanoid_12-HHTrE [M-H+Acetate]	47	rs79722608	chr10:96757633_C_G	1228518	339.22	3.76629	chr10	96757633	C	G	1.8e-13	-12.7447	-0.425908	0.0578259	0.0632184	0.0036	0.1	CCCCC[C@@H](/C=C/C=C/C/C=C\CCCC(=O)O)O
Eicosanoid_12-HHTrE [M-H+Acetate]	47	rs117677135	chr10:96501708_G_A	1228518	339.22	3.76629	chr10	96501708	G	A	2.2e-13	-12.6576	-0.441101	0.0601444	0.0584291	0.0036	0.1	CCCCC[C@@H](/C=C/C=C/C/C=C\CCCC(=O)O)O
Eicosanoid_12-HHTrE [M-H+Acetate]	47	rs113103955	chr10:96414633_C_T	1228518	339.22	3.76629	chr10	96414633	C	T	2.3e-13	-12.6383	-0.438588	0.0598487	0.0586207	0.0036	0.1	CCCCC[C@@H](/C=C/C=C/C/C=C\CCCC(=O)O)O
Eicosanoid_12-HHTrE [M-H+Acetate]	47	rs75404862	chr10:96441082_T_C	1228518	339.22	3.76629	chr10	96441082	T	C	2.3e-13	-12.6383	-0.438588	0.0598487	0.0586207	0.0036	0.1	CCCCC[C@@H](/C=C/C=C/C/C=C\CCCC(=O)O)O
Eicosanoid_12-HHTrE [M-H+Acetate]	47	rs3862009	chr10:96619025_C_T	1228518	339.22	3.76629	chr10	96619025	C	T	2.3e-13	-12.6383	-0.438588	0.0598487	0.0586207	0.0036	0.1	CCCCC[C@@H](/C=C/C=C/C/C=C\CCCC(=O)O)O
Eicosanoid_12-HHTrE [M-H+Acetate]	47	rs113251361	chr10:96626220_A_G	1228518	339.22	3.76629	chr10	96626220	A	G	2.3e-13	-12.6383	-0.438588	0.0598487	0.0586207	0.0036	0.1	CCCCC[C@@H](/C=C/C=C/C/C=C\CCCC(=O)O)O
Eicosanoid_12-HHTrE [M-H+Acetate]	47	rs17110314	chr10:96633434_G_A	1228518	339.22	3.76629	chr10	96633434	G	A	2.3e-13	-12.6383	-0.438588	0.0598487	0.0586207	0.0036	0.1	CCCCC[C@@H](/C=C/C=C/C/C=C\CCCC(=O)O)O
Eicosanoid_12-HHTrE [M-H+Acetate]	47	rs146058526	chr10:96530497_A_G	1228518	339.22	3.76629	chr10	96530497	A	G	2.3e-13	-12.6383	-0.438588	0.0598487	0.0586207	0.0036	0.1	CCCCC[C@@H](/C=C/C=C/C/C=C\CCCC(=O)O)O
Eicosanoid_12-HHTrE [M-H+Acetate]	47	rs78919131	chr10:96638446_T_C	1228518	339.22	3.76629	chr10	96638446	T	C	2.3e-13	-12.6383	-0.438588	0.0598487	0.0586207	0.0036	0.1	CCCCC[C@@H](/C=C/C=C/C/C=C\CCCC(=O)O)O
Eicosanoid_12-HHTrE [M-H+Acetate]	47	rs78373114	chr10:96643896_T_A	1228518	339.22	3.76629	chr10	96643896	T	A	2.3e-13	-12.6383	-0.438588	0.0598487	0.0586207	0.0036	0.1	CCCCC[C@@H](/C=C/C=C/C/C=C\CCCC(=O)O)O
Eicosanoid_12-HHTrE [M-H+Acetate]	47	rs76937928	chr10:96649690_C_T	1228518	339.22	3.76629	chr10	96649690	C	T	2.3e-13	-12.6383	-0.438588	0.0598487	0.0586207	0.0036	0.1	CCCCC[C@@H](/C=C/C=C/C/C=C\CCCC(=O)O)O
Eicosanoid_12-HHTrE [M-H+Acetate]	47	rs10509680	chr10:96734339_G_T	1228518	339.22	3.76629	chr10	96734339	G	T	2.5e-13	-12.6021	-0.427946	0.0584763	0.0614943	0.0036	0.1	CCCCC[C@@H](/C=C/C=C/C/C=C\CCCC(=O)O)O
Eicosanoid_12-HHTrE [M-H+Acetate]	47	rs111691688	chr10:96699682_C_T	1228518	339.22	3.76629	chr10	96699682	C	T	3.2e-13	-12.4949	-0.426062	0.0584794	0.0614943	0.0036	0.1	CCCCC[C@@H](/C=C/C=C/C/C=C\CCCC(=O)O)O
Eicosanoid_12-HHTrE [M-H+Acetate]	47	rs78441737	chr10:96693563_G_A	1228518	339.22	3.76629	chr10	96693563	G	A	4.9e-13	-12.3098	-0.423265	0.0585528	0.0613027	0.0036	0.1	CCCCC[C@@H](/C=C/C=C/C/C=C\CCCC(=O)O)O
Eicosanoid_12-HHTrE [M-H+Acetate]	47	rs9332092	chr10:96696529_T_C	1228518	339.22	3.76629	chr10	96696529	T	C	4.9e-13	-12.3098	-0.423265	0.0585528	0.0613027	0.0036	0.1	CCCCC[C@@H](/C=C/C=C/C/C=C\CCCC(=O)O)O
Eicosanoid_8,9-diHETrE [M-H]	47	rs34367065	chr10:96486253_A_C	1306225	337.235	4.00833	chr10	96486253	A	C	2.4e-14	-13.6198	-0.260805	0.0341934	0.218894	-0.0033	-0.03	CCCCCC=CCC=CCC(C(CC=CCCCC(=O)O)O)O
Eicosanoid_8,9-diHETrE [M-H]	47	rs1998591	chr10:96407978_G_A	1306225	337.235	4.00833	chr10	96407978	G	A	4e-14	-13.3979	-0.256921	0.033977	0.220622	-0.0033	-0.03	CCCCCC=CCC=CCC(C(CC=CCCCC(=O)O)O)O
Eicosanoid_8,9-diHETrE [M-H]	47	rs35476215	chr10:96569929_G_A	1306225	337.235	4.00833	chr10	96569929	G	A	4.1e-14	-13.3872	-0.259548	0.0343369	0.214478	-0.0033	-0.03	CCCCCC=CCC=CCC(C(CC=CCCCC(=O)O)O)O
Eicosanoid_8,9-diHETrE [M-H]	47	rs34870400	chr10:96434823_T_C	1306225	337.235	4.00833	chr10	96434823	T	C	4.5e-14	-13.3468	-0.255745	0.0338977	0.221198	-0.0033	-0.03	CCCCCC=CCC=CCC(C(CC=CCCCC(=O)O)O)O
Eicosanoid_8,9-diHETrE [M-H]	47	rs4501922	chr10:96532607_T_C	1306225	337.235	4.00833	chr10	96532607	T	C	6.8e-14	-13.1675	-0.256282	0.0342093	0.217742	-0.0033	-0.03	CCCCCC=CCC=CCC(C(CC=CCCCC(=O)O)O)O
Eicosanoid_8,9-diHETrE [M-H]	47	rs4918758	chr10:96697252_T_C	1306225	337.235	4.00833	chr10	96697252	T	C	2e-12	-11.699	-0.206249	0.0293201	0.364055	-0.0033	-0.03	CCCCCC=CCC=CCC(C(CC=CCCCC(=O)O)O)O
Endocannabinoid_Docosahexaenoyl Ethanolamide [M-H]	47	rs192622661	chr10:96410154_G_T	1711140	370.275	5.772	chr10	96410154	G	T	2.2e-12	-11.6576	0.484556	0.0689837	0.0691769	0.0014	-0.04	CC/C=C\C/C=C\C/C=C\C/C=C\C/C=C\C/C=C\CCC(=O)NCCO
Endocannabinoid_Docosahexaenoyl Ethanolamide [M-H]	47	rs17878627	chr10:96610628_C_G	1711140	370.275	5.772	chr10	96610628	C	G	4.7e-12	-11.3279	0.478492	0.0692142	0.0685931	0.0014	-0.04	CC/C=C\C/C=C\C/C=C\C/C=C\C/C=C\C/C=C\CCC(=O)NCCO
Eicosanoid_13-oxoODE [M-H+Acetate]	49	rs603424	chr10:102075479_G_A	1452735	353.232	4.514	chr10	102075479	G	A	1.6e-18	-17.7959	-0.276495	0.0314712	0.207536	-0.0001	-0.09	CCCCCC(=O)/C=C/C=C/CCCCCCCC(=O)O
Eicosanoid_9-HETE [M-H+Acetate]	49	rs603424	chr10:102075479_G_A	1564546	379.249	5.05358	chr10	102075479	G	A	2.3e-16	-15.6383	-0.258787	0.0315423	0.207663	0.0015	0.04	CCCCC/C=C\C/C=C\CC(/C=C/C=C\CCCC(=O)O)O
Eicosanoid_5-HETE [M-H+Acetate]	49	rs603424	chr10:102075479_G_A	1588238	379.248	5.14608	chr10	102075479	G	A	1.8e-15	-14.7447	-0.254702	0.0320306	0.207583	0.0011	-0.02	CCCCC/C=C\C/C=C\C/C=C\C=C\[C@H](CCCC(=O)O)O
Putative_5a-Androstan-17b-ol-3-one glucosiduronate	53	rs78176967	chr11:62825317_G_T	777244	465.25	2.51908	chr11	62825317	G	T	5.3e-280	-279.276	1.97875	0.0553401	0.0607745	0.0008	0.04	CC12CCC(=O)CC1CCC3C2CCC4(C3CCC4OC5C(C(C(C(O5)C(=O)O)O)O)O)C
Putative_5a-Androstan-17b-ol-3-one glucosiduronate	53	rs142131421	chr11:62818385_G_A	777244	465.25	2.51908	chr11	62818385	G	A	1.8e-279	-278.745	1.99566	0.055866	0.0603911	0.0008	0.04	CC12CCC(=O)CC1CCC3C2CCC4(C3CCC4OC5C(C(C(C(O5)C(=O)O)O)O)O)C
Putative_5a-Androstan-17b-ol-3-one glucosiduronate	53	rs113939203	chr11:62882727_T_A	777244	465.25	2.51908	chr11	62882727	T	A	2.2e-279	-278.658	1.96733	0.0550814	0.0609663	0.0008	0.04	CC12CCC(=O)CC1CCC3C2CCC4(C3CCC4OC5C(C(C(C(O5)C(=O)O)O)O)O)C
Putative_5a-Androstan-17b-ol-3-one glucosiduronate	53	rs113497640	chr11:62923738_A_G	777244	465.25	2.51908	chr11	62923738	A	G	5.3e-229	-228.276	1.87929	0.058167	0.0548313	0.0008	0.04	CC12CCC(=O)CC1CCC3C2CCC4(C3CCC4OC5C(C(C(C(O5)C(=O)O)O)O)O)C
Putative_5a-Androstan-17b-ol-3-one glucosiduronate	53	rs113939203	chr11:62882727_T_A	801263	465.249	2.56533	chr11	62882727	T	A	1.2e-227	-226.921	1.84859	0.0573869	0.0709024	0.0004	0.09	CC12CCC(=O)CC1CCC3C2CCC4(C3CCC4OC5C(C(C(C(O5)C(=O)O)O)O)O)C
Putative_5a-Androstan-17b-ol-3-one glucosiduronate	53	rs78176967	chr11:62825317_G_T	801263	465.249	2.56533	chr11	62825317	G	T	4.2e-227	-226.377	1.85281	0.0575887	0.0709024	0.0004	0.09	CC12CCC(=O)CC1CCC3C2CCC4(C3CCC4OC5C(C(C(C(O5)C(=O)O)O)O)O)C
Putative_5a-Androstan-17b-ol-3-one glucosiduronate	53	rs142131421	chr11:62818385_G_A	801263	465.249	2.56533	chr11	62818385	G	A	9.4e-227	-226.027	1.86961	0.0581562	0.070442	0.0004	0.09	CC12CCC(=O)CC1CCC3C2CCC4(C3CCC4OC5C(C(C(C(O5)C(=O)O)O)O)O)C
Putative_5a-Androstan-17b-ol-3-one glucosiduronate	53	rs113497640	chr11:62923738_A_G	801263	465.249	2.56533	chr11	62923738	A	G	2.3e-192	-191.638	1.79641	0.0607206	0.0633057	0.0004	0.09	CC12CCC(=O)CC1CCC3C2CCC4(C3CCC4OC5C(C(C(C(O5)C(=O)O)O)O)O)C
Putative_5a-Androstan-17b-ol-3-one glucosiduronate	53	rs112528361	chr11:62968568_C_T	777244	465.25	2.51908	chr11	62968568	C	T	3.6e-186	-185.444	1.77454	0.0609815	0.0494632	0.0008	0.04	CC12CCC(=O)CC1CCC3C2CCC4(C3CCC4OC5C(C(C(C(O5)C(=O)O)O)O)O)C
Putative_5a-Androstan-17b-ol-3-one glucosiduronate	53	rs148330118	chr11:63001843_G_A	777244	465.25	2.51908	chr11	63001843	G	A	9.6e-182	-181.018	1.7861	0.0621294	0.0473543	0.0008	0.04	CC12CCC(=O)CC1CCC3C2CCC4(C3CCC4OC5C(C(C(C(O5)C(=O)O)O)O)O)C
Putative_5a-Androstan-17b-ol-3-one glucosiduronate	53	rs113230491	chr11:63151445_C_T	777244	465.25	2.51908	chr11	63151445	C	T	7.1e-180	-179.149	1.75415	0.0613383	0.0483129	0.0008	0.04	CC12CCC(=O)CC1CCC3C2CCC4(C3CCC4OC5C(C(C(C(O5)C(=O)O)O)O)O)C
Putative_5a-Androstan-17b-ol-3-one glucosiduronate	53	rs113140844	chr11:63009296_A_G	777244	465.25	2.51908	chr11	63009296	A	G	1.6e-178	-177.796	1.76384	0.0619145	0.0477377	0.0008	0.04	CC12CCC(=O)CC1CCC3C2CCC4(C3CCC4OC5C(C(C(C(O5)C(=O)O)O)O)O)C
Putative_5a-Androstan-17b-ol-3-one glucosiduronate	53	rs111827389	chr11:63011962_A_G	777244	465.25	2.51908	chr11	63011962	A	G	5.3e-178	-177.276	1.7509	0.0615489	0.0479294	0.0008	0.04	CC12CCC(=O)CC1CCC3C2CCC4(C3CCC4OC5C(C(C(C(O5)C(=O)O)O)O)O)C
Putative_5a-Androstan-17b-ol-3-one glucosiduronate	53	rs113007099	chr11:63029378_C_T	777244	465.25	2.51908	chr11	63029378	C	T	9.7e-178	-177.013	1.75253	0.0616529	0.0477377	0.0008	0.04	CC12CCC(=O)CC1CCC3C2CCC4(C3CCC4OC5C(C(C(C(O5)C(=O)O)O)O)O)C
Putative_5a-Androstan-17b-ol-3-one glucosiduronate	53	rs72542470	chr11:63137221_T_G	777244	465.25	2.51908	chr11	63137221	T	G	9.7e-178	-177.013	1.75253	0.0616529	0.0477377	0.0008	0.04	CC12CCC(=O)CC1CCC3C2CCC4(C3CCC4OC5C(C(C(C(O5)C(=O)O)O)O)O)C
Putative_5a-Androstan-17b-ol-3-one glucosiduronate	53	rs112528361	chr11:62968568_C_T	801263	465.249	2.56533	chr11	62968568	C	T	5.7e-159	-158.244	1.72314	0.0641422	0.0559392	0.0004	0.09	CC12CCC(=O)CC1CCC3C2CCC4(C3CCC4OC5C(C(C(C(O5)C(=O)O)O)O)O)C
Putative_5a-Androstan-17b-ol-3-one glucosiduronate	53	rs113230491	chr11:63151445_C_T	801263	465.249	2.56533	chr11	63151445	C	T	2e-155	-154.699	1.7138	0.064527	0.054558	0.0004	0.09	CC12CCC(=O)CC1CCC3C2CCC4(C3CCC4OC5C(C(C(C(O5)C(=O)O)O)O)O)C
Putative_5a-Androstan-17b-ol-3-one glucosiduronate	53	rs113140844	chr11:63009296_A_G	801263	465.249	2.56533	chr11	63009296	A	G	3.2e-154	-153.495	1.72416	0.0651742	0.0538674	0.0004	0.09	CC12CCC(=O)CC1CCC3C2CCC4(C3CCC4OC5C(C(C(C(O5)C(=O)O)O)O)O)C
Putative_5a-Androstan-17b-ol-3-one glucosiduronate	53	rs148330118	chr11:63001843_G_A	801263	465.249	2.56533	chr11	63001843	G	A	3.2e-154	-153.495	1.72416	0.0651742	0.0538674	0.0004	0.09	CC12CCC(=O)CC1CCC3C2CCC4(C3CCC4OC5C(C(C(C(O5)C(=O)O)O)O)O)C
Putative_5a-Androstan-17b-ol-3-one glucosiduronate	53	rs111827389	chr11:63011962_A_G	801263	465.249	2.56533	chr11	63011962	A	G	5.8e-153	-152.237	1.70629	0.0647661	0.0540976	0.0004	0.09	CC12CCC(=O)CC1CCC3C2CCC4(C3CCC4OC5C(C(C(C(O5)C(=O)O)O)O)O)C
Putative_5a-Androstan-17b-ol-3-one glucosiduronate	53	rs113007099	chr11:63029378_C_T	801263	465.249	2.56533	chr11	63029378	C	T	6.2e-153	-152.208	1.70908	0.0648778	0.0538674	0.0004	0.09	CC12CCC(=O)CC1CCC3C2CCC4(C3CCC4OC5C(C(C(C(O5)C(=O)O)O)O)O)C
Putative_5a-Androstan-17b-ol-3-one glucosiduronate	53	rs72542470	chr11:63137221_T_G	801263	465.249	2.56533	chr11	63137221	T	G	6.2e-153	-152.208	1.70908	0.0648778	0.0538674	0.0004	0.09	CC12CCC(=O)CC1CCC3C2CCC4(C3CCC4OC5C(C(C(C(O5)C(=O)O)O)O)O)C
Putative_5a-Androstan-17b-ol-3-one glucosiduronate	53	rs78176967	chr11:62825317_G_T	739212	465.25	2.43583	chr11	62825317	G	T	6.7e-102	-101.174	1.24276	0.057986	0.0660496	0.0006	-0.04	CC12CCC(=O)CC1CCC3C2CCC4(C3CCC4OC5C(C(C(C(O5)C(=O)O)O)O)O)C
Putative_5a-Androstan-17b-ol-3-one glucosiduronate	53	rs113939203	chr11:62882727_T_A	739212	465.25	2.43583	chr11	62882727	T	A	4e-101	-100.398	1.23225	0.0577193	0.06626	0.0006	-0.04	CC12CCC(=O)CC1CCC3C2CCC4(C3CCC4OC5C(C(C(C(O5)C(=O)O)O)O)O)C
Putative_5a-Androstan-17b-ol-3-one glucosiduronate	53	rs142131421	chr11:62818385_G_A	739212	465.25	2.43583	chr11	62818385	G	A	1.6e-100	-99.7959	1.24599	0.0585445	0.0656289	0.0006	-0.04	CC12CCC(=O)CC1CCC3C2CCC4(C3CCC4OC5C(C(C(C(O5)C(=O)O)O)O)O)C
Putative_5a-Androstan-17b-ol-3-one glucosiduronate	53	rs113497640	chr11:62923738_A_G	739212	465.25	2.43583	chr11	62923738	A	G	1.6e-81	-80.7959	1.16545	0.0609435	0.0595288	0.0006	-0.04	CC12CCC(=O)CC1CCC3C2CCC4(C3CCC4OC5C(C(C(C(O5)C(=O)O)O)O)O)C
Putative_5a-Androstan-17b-ol-3-one glucosiduronate	53	rs113276570	chr11:62931644_C_T	739212	465.25	2.43583	chr11	62931644	C	T	4e-65	-64.3979	1.10736	0.0649766	0.0515355	0.0006	-0.04	CC12CCC(=O)CC1CCC3C2CCC4(C3CCC4OC5C(C(C(C(O5)C(=O)O)O)O)O)C
Putative_5a-Androstan-17b-ol-3-one glucosiduronate	53	rs113230491	chr11:63151445_C_T	739212	465.25	2.43583	chr11	63151445	C	T	1.1e-62	-61.9586	1.07911	0.0645755	0.0517459	0.0006	-0.04	CC12CCC(=O)CC1CCC3C2CCC4(C3CCC4OC5C(C(C(C(O5)C(=O)O)O)O)O)C
Putative_5a-Androstan-17b-ol-3-one glucosiduronate	53	rs148330118	chr11:63001843_G_A	739212	465.25	2.43583	chr11	63001843	G	A	1.2e-62	-61.9208	1.09115	0.0653141	0.0509045	0.0006	-0.04	CC12CCC(=O)CC1CCC3C2CCC4(C3CCC4OC5C(C(C(C(O5)C(=O)O)O)O)O)C
Putative_5a-Androstan-17b-ol-3-one glucosiduronate	53	rs113140844	chr11:63009296_A_G	739212	465.25	2.43583	chr11	63009296	A	G	1.6e-61	-60.7959	1.07914	0.065198	0.0511149	0.0006	-0.04	CC12CCC(=O)CC1CCC3C2CCC4(C3CCC4OC5C(C(C(C(O5)C(=O)O)O)O)O)C
Putative_5a-Androstan-17b-ol-3-one glucosiduronate	53	rs113007099	chr11:63029378_C_T	739212	465.25	2.43583	chr11	63029378	C	T	4.1e-61	-60.3872	1.0706	0.0649141	0.0511149	0.0006	-0.04	CC12CCC(=O)CC1CCC3C2CCC4(C3CCC4OC5C(C(C(C(O5)C(=O)O)O)O)O)C
Putative_5a-Androstan-17b-ol-3-one glucosiduronate	53	rs72542470	chr11:63137221_T_G	739212	465.25	2.43583	chr11	63137221	T	G	4.1e-61	-60.3872	1.0706	0.0649141	0.0511149	0.0006	-0.04	CC12CCC(=O)CC1CCC3C2CCC4(C3CCC4OC5C(C(C(C(O5)C(=O)O)O)O)O)C
Putative_5a-Androstan-17b-ol-3-one glucosiduronate	53	rs111827389	chr11:63011962_A_G	739212	465.25	2.43583	chr11	63011962	A	G	4.2e-61	-60.3768	1.06874	0.064804	0.0513252	0.0006	-0.04	CC12CCC(=O)CC1CCC3C2CCC4(C3CCC4OC5C(C(C(C(O5)C(=O)O)O)O)O)C
Putative_5a-Androstan-17b-ol-3-one glucosiduronate	53	rs76727724	chr11:62724522_T_C	777244	465.25	2.51908	chr11	62724522	T	C	6.6e-59	-58.1805	1.15837	0.0715772	0.0350844	0.0008	0.04	CC12CCC(=O)CC1CCC3C2CCC4(C3CCC4OC5C(C(C(C(O5)C(=O)O)O)O)O)C
Putative_5a-Androstan-17b-ol-3-one glucosiduronate	53	rs76727724	chr11:62724522_T_C	801263	465.249	2.56533	chr11	62724522	T	C	1.9e-47	-46.7212	1.09195	0.0754753	0.0393646	0.0004	0.09	CC12CCC(=O)CC1CCC3C2CCC4(C3CCC4OC5C(C(C(C(O5)C(=O)O)O)O)O)C
Putative_5a-Androstan-17b-ol-3-one glucosiduronate	53	rs1193893	chr11:63005013_A_C	777244	465.25	2.51908	chr11	63005013	A	C	4.8e-25	-24.3188	0.274672	0.0265721	0.434433	0.0008	0.04	CC12CCC(=O)CC1CCC3C2CCC4(C3CCC4OC5C(C(C(C(O5)C(=O)O)O)O)O)C
Putative_5a-Androstan-17b-ol-3-one glucosiduronate	53	rs76727724	chr11:62724522_T_C	739212	465.25	2.43583	chr11	62724522	T	C	2.4e-23	-22.6198	0.760349	0.0763901	0.0363904	0.0006	-0.04	CC12CCC(=O)CC1CCC3C2CCC4(C3CCC4OC5C(C(C(C(O5)C(=O)O)O)O)O)C
Putative_5a-Androstan-17b-ol-3-one glucosiduronate	53	rs1193897	chr11:63003968_A_G	801263	465.249	2.56533	chr11	63003968	A	G	2.7e-18	-17.5686	0.255962	0.0293424	0.441989	0.0004	0.09	CC12CCC(=O)CC1CCC3C2CCC4(C3CCC4OC5C(C(C(C(O5)C(=O)O)O)O)O)C
Putative_5a-Androstan-17b-ol-3-one glucosiduronate	53	rs190366677	chr11:63192726_T_C	777244	465.25	2.51908	chr11	63192726	T	C	4.8e-13	-12.3188	1.35342	0.18716	0.00498466	0.0008	0.04	CC12CCC(=O)CC1CCC3C2CCC4(C3CCC4OC5C(C(C(C(O5)C(=O)O)O)O)O)C
Putative_Androstan-3-ol-17-one 3-glucuronide	53	rs78176967	chr11:62825317_G_T	644681	465.25	2.2015	chr11	62825317	G	T	8.4e-82	-81.0757	0.972394	0.0507581	0.0605071	0.0008	0.05	C[C@]12CC[C@H](C[C@H]1CC[C@@H]3[C@@H]2CC[C@]4([C@H]3CCC4=O)C)O[C@H]5[C@@H]([C@H]([C@@H]([C@H](O5)C(=O)O)O)O)O
Putative_Androstan-3-ol-17-one 3-glucuronide	53	rs142131421	chr11:62818385_G_A	644681	465.25	2.2015	chr11	62818385	G	A	2.1e-81	-80.6778	0.979303	0.0512432	0.0601229	0.0008	0.05	C[C@]12CC[C@H](C[C@H]1CC[C@@H]3[C@@H]2CC[C@]4([C@H]3CCC4=O)C)O[C@H]5[C@@H]([C@H]([C@@H]([C@H](O5)C(=O)O)O)O)O
Putative_Androstan-3-ol-17-one 3-glucuronide	53	rs113939203	chr11:62882727_T_A	644681	465.25	2.2015	chr11	62882727	T	A	2.9e-81	-80.5376	0.964592	0.0505191	0.0606992	0.0008	0.05	C[C@]12CC[C@H](C[C@H]1CC[C@@H]3[C@@H]2CC[C@]4([C@H]3CCC4=O)C)O[C@H]5[C@@H]([C@H]([C@@H]([C@H](O5)C(=O)O)O)O)O
Putative_Androstan-3-ol-17-one 3-glucuronide	53	rs113939203	chr11:62882727_T_A	583181	465.249	2.0535	chr11	62882727	T	A	1.4e-71	-70.8539	0.925538	0.0517312	0.0619347	0.0002	-0.1	C[C@]12CC[C@H](C[C@H]1CC[C@@H]3[C@@H]2CC[C@]4([C@H]3CCC4=O)C)O[C@H]5[C@@H]([C@H]([C@@H]([C@H](O5)C(=O)O)O)O)O
Putative_Androstan-3-ol-17-one 3-glucuronide	53	rs78176967	chr11:62825317_G_T	583181	465.249	2.0535	chr11	62825317	G	T	2.9e-71	-70.5376	0.927762	0.0519768	0.0617381	0.0002	-0.1	C[C@]12CC[C@H](C[C@H]1CC[C@@H]3[C@@H]2CC[C@]4([C@H]3CCC4=O)C)O[C@H]5[C@@H]([C@H]([C@@H]([C@H](O5)C(=O)O)O)O)O
Putative_Androstan-3-ol-17-one 3-glucuronide	53	rs142131421	chr11:62818385_G_A	583181	465.249	2.0535	chr11	62818385	G	A	7.1e-71	-70.1487	0.934046	0.0524756	0.0613449	0.0002	-0.1	C[C@]12CC[C@H](C[C@H]1CC[C@@H]3[C@@H]2CC[C@]4([C@H]3CCC4=O)C)O[C@H]5[C@@H]([C@H]([C@@H]([C@H](O5)C(=O)O)O)O)O
Putative_Androstan-3-ol-17-one 3-glucuronide	53	rs113497640	chr11:62923738_A_G	644681	465.25	2.2015	chr11	62923738	A	G	3.5e-69	-68.4559	0.936824	0.0532907	0.0547445	0.0008	0.05	C[C@]12CC[C@H](C[C@H]1CC[C@@H]3[C@@H]2CC[C@]4([C@H]3CCC4=O)C)O[C@H]5[C@@H]([C@H]([C@@H]([C@H](O5)C(=O)O)O)O)O
Putative_Androstan-3-ol-17-one 3-glucuronide	53	rs113497640	chr11:62923738_A_G	583181	465.249	2.0535	chr11	62923738	A	G	1.7e-60	-59.7696	0.896734	0.0546515	0.0556429	0.0002	-0.1	C[C@]12CC[C@H](C[C@H]1CC[C@@H]3[C@@H]2CC[C@]4([C@H]3CCC4=O)C)O[C@H]5[C@@H]([C@H]([C@@H]([C@H](O5)C(=O)O)O)O)O
Putative_Androstan-3-ol-17-one 3-glucuronide	53	rs112528361	chr11:62968568_C_T	583181	465.249	2.0535	chr11	62968568	C	T	4.5e-53	-52.3468	0.880417	0.0574145	0.049941	0.0002	-0.1	C[C@]12CC[C@H](C[C@H]1CC[C@@H]3[C@@H]2CC[C@]4([C@H]3CCC4=O)C)O[C@H]5[C@@H]([C@H]([C@@H]([C@H](O5)C(=O)O)O)O)O
Putative_Androstan-3-ol-17-one 3-glucuronide	53	rs112528361	chr11:62968568_C_T	644681	465.25	2.2015	chr11	62968568	C	T	6.5e-53	-52.1871	0.85553	0.0558773	0.0493661	0.0008	0.05	C[C@]12CC[C@H](C[C@H]1CC[C@@H]3[C@@H]2CC[C@]4([C@H]3CCC4=O)C)O[C@H]5[C@@H]([C@H]([C@@H]([C@H](O5)C(=O)O)O)O)O
Putative_Androstan-3-ol-17-one 3-glucuronide	53	rs112875818	chr11:63029307_T_C	644681	465.25	2.2015	chr11	63029307	T	C	1.2e-51	-50.9208	0.844273	0.0558306	0.0489819	0.0008	0.05	C[C@]12CC[C@H](C[C@H]1CC[C@@H]3[C@@H]2CC[C@]4([C@H]3CCC4=O)C)O[C@H]5[C@@H]([C@H]([C@@H]([C@H](O5)C(=O)O)O)O)O
Putative_Androstan-3-ol-17-one 3-glucuronide	53	rs113230491	chr11:63151445_C_T	644681	465.25	2.2015	chr11	63151445	C	T	1.2e-51	-50.9208	0.849865	0.0562063	0.0482136	0.0008	0.05	C[C@]12CC[C@H](C[C@H]1CC[C@@H]3[C@@H]2CC[C@]4([C@H]3CCC4=O)C)O[C@H]5[C@@H]([C@H]([C@@H]([C@H](O5)C(=O)O)O)O)O
Putative_Androstan-3-ol-17-one 3-glucuronide	53	rs113253118	chr11:63137948_C_T	644681	465.25	2.2015	chr11	63137948	C	T	2.6e-51	-50.585	0.855769	0.0567878	0.0470611	0.0008	0.05	C[C@]12CC[C@H](C[C@H]1CC[C@@H]3[C@@H]2CC[C@]4([C@H]3CCC4=O)C)O[C@H]5[C@@H]([C@H]([C@@H]([C@H](O5)C(=O)O)O)O)O
Putative_Androstan-3-ol-17-one 3-glucuronide	53	rs148330118	chr11:63001843_G_A	644681	465.25	2.2015	chr11	63001843	G	A	4e-51	-50.3979	0.856337	0.056934	0.0472532	0.0008	0.05	C[C@]12CC[C@H](C[C@H]1CC[C@@H]3[C@@H]2CC[C@]4([C@H]3CCC4=O)C)O[C@H]5[C@@H]([C@H]([C@@H]([C@H](O5)C(=O)O)O)O)O
Putative_Androstan-3-ol-17-one 3-glucuronide	53	rs113230491	chr11:63151445_C_T	583181	465.249	2.0535	chr11	63151445	C	T	5.7e-51	-50.2441	0.867294	0.0577542	0.0487613	0.0002	-0.1	C[C@]12CC[C@H](C[C@H]1CC[C@@H]3[C@@H]2CC[C@]4([C@H]3CCC4=O)C)O[C@H]5[C@@H]([C@H]([C@@H]([C@H](O5)C(=O)O)O)O)O
Putative_Androstan-3-ol-17-one 3-glucuronide	53	rs72542470	chr11:63137221_T_G	644681	465.25	2.2015	chr11	63137221	T	G	6e-51	-50.2218	0.848162	0.0564954	0.0476373	0.0008	0.05	C[C@]12CC[C@H](C[C@H]1CC[C@@H]3[C@@H]2CC[C@]4([C@H]3CCC4=O)C)O[C@H]5[C@@H]([C@H]([C@@H]([C@H](O5)C(=O)O)O)O)O
Putative_Androstan-3-ol-17-one 3-glucuronide	53	rs111827389	chr11:63011962_A_G	644681	465.25	2.2015	chr11	63011962	A	G	1.1e-50	-49.9586	0.844443	0.0563996	0.0478294	0.0008	0.05	C[C@]12CC[C@H](C[C@H]1CC[C@@H]3[C@@H]2CC[C@]4([C@H]3CCC4=O)C)O[C@H]5[C@@H]([C@H]([C@@H]([C@H](O5)C(=O)O)O)O)O
Putative_Androstan-3-ol-17-one 3-glucuronide	53	rs113140844	chr11:63009296_A_G	644681	465.25	2.2015	chr11	63009296	A	G	1.2e-50	-49.9208	0.849053	0.056736	0.0476373	0.0008	0.05	C[C@]12CC[C@H](C[C@H]1CC[C@@H]3[C@@H]2CC[C@]4([C@H]3CCC4=O)C)O[C@H]5[C@@H]([C@H]([C@@H]([C@H](O5)C(=O)O)O)O)O
Putative_Androstan-3-ol-17-one 3-glucuronide	53	rs148330118	chr11:63001843_G_A	583181	465.249	2.0535	chr11	63001843	G	A	4.3e-50	-49.3665	0.870759	0.0585099	0.0477782	0.0002	-0.1	C[C@]12CC[C@H](C[C@H]1CC[C@@H]3[C@@H]2CC[C@]4([C@H]3CCC4=O)C)O[C@H]5[C@@H]([C@H]([C@@H]([C@H](O5)C(=O)O)O)O)O
Putative_Androstan-3-ol-17-one 3-glucuronide	53	rs113253118	chr11:63137948_C_T	583181	465.249	2.0535	chr11	63137948	C	T	6.6e-50	-49.1805	0.866853	0.0583582	0.0475816	0.0002	-0.1	C[C@]12CC[C@H](C[C@H]1CC[C@@H]3[C@@H]2CC[C@]4([C@H]3CCC4=O)C)O[C@H]5[C@@H]([C@H]([C@@H]([C@H](O5)C(=O)O)O)O)O
Putative_Androstan-3-ol-17-one 3-glucuronide	53	rs112875818	chr11:63029307_T_C	583181	465.249	2.0535	chr11	63029307	T	C	7.1e-50	-49.1487	0.853251	0.0574621	0.0493512	0.0002	-0.1	C[C@]12CC[C@H](C[C@H]1CC[C@@H]3[C@@H]2CC[C@]4([C@H]3CCC4=O)C)O[C@H]5[C@@H]([C@H]([C@@H]([C@H](O5)C(=O)O)O)O)O
Putative_Androstan-3-ol-17-one 3-glucuronide	53	rs72542470	chr11:63137221_T_G	583181	465.249	2.0535	chr11	63137221	T	G	9.4e-50	-49.0269	0.860933	0.0580546	0.0481715	0.0002	-0.1	C[C@]12CC[C@H](C[C@H]1CC[C@@H]3[C@@H]2CC[C@]4([C@H]3CCC4=O)C)O[C@H]5[C@@H]([C@H]([C@@H]([C@H](O5)C(=O)O)O)O)O
Putative_Androstan-3-ol-17-one 3-glucuronide	53	rs111827389	chr11:63011962_A_G	583181	465.249	2.0535	chr11	63011962	A	G	1.4e-49	-48.8539	0.858001	0.0579552	0.0483681	0.0002	-0.1	C[C@]12CC[C@H](C[C@H]1CC[C@@H]3[C@@H]2CC[C@]4([C@H]3CCC4=O)C)O[C@H]5[C@@H]([C@H]([C@@H]([C@H](O5)C(=O)O)O)O)O
Putative_Androstan-3-ol-17-one 3-glucuronide	53	rs113140844	chr11:63009296_A_G	583181	465.249	2.0535	chr11	63009296	A	G	1.8e-49	-48.7447	0.862033	0.0583049	0.0481715	0.0002	-0.1	C[C@]12CC[C@H](C[C@H]1CC[C@@H]3[C@@H]2CC[C@]4([C@H]3CCC4=O)C)O[C@H]5[C@@H]([C@H]([C@@H]([C@H](O5)C(=O)O)O)O)O
Putative_Androstan-3-ol-17-one 3-glucuronide	53	rs78176967	chr11:62825317_G_T	621847	465.249	2.15217	chr11	62825317	G	T	1.3e-42	-41.8861	0.758987	0.0554678	0.060635	0.0001	0	C[C@]12CC[C@H](C[C@H]1CC[C@@H]3[C@@H]2CC[C@]4([C@H]3CCC4=O)C)O[C@H]5[C@@H]([C@H]([C@@H]([C@H](O5)C(=O)O)O)O)O
Putative_Androstan-3-ol-17-one 3-glucuronide	53	rs113939203	chr11:62882727_T_A	621847	465.249	2.15217	chr11	62882727	T	A	2.1e-42	-41.6778	0.75342	0.0552081	0.0608263	0.0001	0	C[C@]12CC[C@H](C[C@H]1CC[C@@H]3[C@@H]2CC[C@]4([C@H]3CCC4=O)C)O[C@H]5[C@@H]([C@H]([C@@H]([C@H](O5)C(=O)O)O)O)O
Putative_Androstan-3-ol-17-one 3-glucuronide	53	rs142131421	chr11:62818385_G_A	621847	465.249	2.15217	chr11	62818385	G	A	6.5e-42	-41.1871	0.759563	0.0559948	0.0602525	0.0001	0	C[C@]12CC[C@H](C[C@H]1CC[C@@H]3[C@@H]2CC[C@]4([C@H]3CCC4=O)C)O[C@H]5[C@@H]([C@H]([C@@H]([C@H](O5)C(=O)O)O)O)O
Putative_Androstan-3-ol-17-one 3-glucuronide	53	rs113497640	chr11:62923738_A_G	621847	465.249	2.15217	chr11	62923738	A	G	1.1e-36	-35.9586	0.737482	0.0583021	0.0547054	0.0001	0	C[C@]12CC[C@H](C[C@H]1CC[C@@H]3[C@@H]2CC[C@]4([C@H]3CCC4=O)C)O[C@H]5[C@@H]([C@H]([C@@H]([C@H](O5)C(=O)O)O)O)O
Putative_Androstan-3-ol-17-one 3-glucuronide	53	rs113230491	chr11:63151445_C_T	621847	465.249	2.15217	chr11	63151445	C	T	1.2e-26	-25.9208	0.656895	0.0614814	0.048202	0.0001	0	C[C@]12CC[C@H](C[C@H]1CC[C@@H]3[C@@H]2CC[C@]4([C@H]3CCC4=O)C)O[C@H]5[C@@H]([C@H]([C@@H]([C@H](O5)C(=O)O)O)O)O
Putative_Androstan-3-ol-17-one 3-glucuronide	53	rs113170055	chr11:62993655_A_G	621847	465.249	2.15217	chr11	62993655	A	G	2e-26	-25.699	0.657829	0.0618473	0.0480107	0.0001	0	C[C@]12CC[C@H](C[C@H]1CC[C@@H]3[C@@H]2CC[C@]4([C@H]3CCC4=O)C)O[C@H]5[C@@H]([C@H]([C@@H]([C@H](O5)C(=O)O)O)O)O
Putative_Androstan-3-ol-17-one 3-glucuronide	53	rs113524304	chr11:63013299_T_C	621847	465.249	2.15217	chr11	63013299	T	C	2.2e-26	-25.6576	0.666056	0.062662	0.0460979	0.0001	0	C[C@]12CC[C@H](C[C@H]1CC[C@@H]3[C@@H]2CC[C@]4([C@H]3CCC4=O)C)O[C@H]5[C@@H]([C@H]([C@@H]([C@H](O5)C(=O)O)O)O)O
Putative_Androstan-3-ol-17-one 3-glucuronide	53	rs148330118	chr11:63001843_G_A	621847	465.249	2.15217	chr11	63001843	G	A	2.7e-26	-25.5686	0.660578	0.0622743	0.0472456	0.0001	0	C[C@]12CC[C@H](C[C@H]1CC[C@@H]3[C@@H]2CC[C@]4([C@H]3CCC4=O)C)O[C@H]5[C@@H]([C@H]([C@@H]([C@H](O5)C(=O)O)O)O)O
Putative_Androstan-3-ol-17-one 3-glucuronide	53	rs112875818	chr11:63029307_T_C	621847	465.249	2.15217	chr11	63029307	T	C	3e-26	-25.5229	0.647296	0.0610722	0.0489671	0.0001	0	C[C@]12CC[C@H](C[C@H]1CC[C@@H]3[C@@H]2CC[C@]4([C@H]3CCC4=O)C)O[C@H]5[C@@H]([C@H]([C@@H]([C@H](O5)C(=O)O)O)O)O
Putative_Androstan-3-ol-17-one 3-glucuronide	53	rs113253118	chr11:63137948_C_T	621847	465.249	2.15217	chr11	63137948	C	T	4.8e-26	-25.3188	0.65563	0.0621152	0.0470543	0.0001	0	C[C@]12CC[C@H](C[C@H]1CC[C@@H]3[C@@H]2CC[C@]4([C@H]3CCC4=O)C)O[C@H]5[C@@H]([C@H]([C@@H]([C@H](O5)C(=O)O)O)O)O
Putative_Androstan-3-ol-17-one 3-glucuronide	53	rs72542470	chr11:63137221_T_G	621847	465.249	2.15217	chr11	63137221	T	G	7.2e-26	-25.1427	0.649915	0.0617966	0.0476282	0.0001	0	C[C@]12CC[C@H](C[C@H]1CC[C@@H]3[C@@H]2CC[C@]4([C@H]3CCC4=O)C)O[C@H]5[C@@H]([C@H]([C@@H]([C@H](O5)C(=O)O)O)O)O
Putative_Androstan-3-ol-17-one 3-glucuronide	53	rs113140844	chr11:63009296_A_G	621847	465.249	2.15217	chr11	63009296	A	G	1e-25	-25	0.6507	0.0620587	0.0476282	0.0001	0	C[C@]12CC[C@H](C[C@H]1CC[C@@H]3[C@@H]2CC[C@]4([C@H]3CCC4=O)C)O[C@H]5[C@@H]([C@H]([C@@H]([C@H](O5)C(=O)O)O)O)O
Putative_Androstan-3-ol-17-one 3-glucuronide	53	rs76727724	chr11:62724522_T_C	644681	465.25	2.2015	chr11	62724522	T	C	1.8e-18	-17.7447	0.577188	0.0657975	0.0347676	0.0008	0.05	C[C@]12CC[C@H](C[C@H]1CC[C@@H]3[C@@H]2CC[C@]4([C@H]3CCC4=O)C)O[C@H]5[C@@H]([C@H]([C@@H]([C@H](O5)C(=O)O)O)O)O
Putative_Androstan-3-ol-17-one 3-glucuronide	53	rs76727724	chr11:62724522_T_C	583181	465.249	2.0535	chr11	62724522	T	C	1.6e-17	-16.7959	0.5741	0.0674126	0.0353913	0.0002	-0.1	C[C@]12CC[C@H](C[C@H]1CC[C@@H]3[C@@H]2CC[C@]4([C@H]3CCC4=O)C)O[C@H]5[C@@H]([C@H]([C@@H]([C@H](O5)C(=O)O)O)O)O
Putative_Androstan-3-ol-17-one 3-glucuronide	53	rs1193896	chr11:63004763_A_G	644681	465.25	2.2015	chr11	63004763	A	G	2.3e-13	-12.6383	0.178325	0.0243372	0.434114	0.0008	0.05	C[C@]12CC[C@H](C[C@H]1CC[C@@H]3[C@@H]2CC[C@]4([C@H]3CCC4=O)C)O[C@H]5[C@@H]([C@H]([C@@H]([C@H](O5)C(=O)O)O)O)O
Putative_5a-Androstan-3a,17b-diol-17b-glucuronide	53	rs78176967	chr11:62825317_G_T	511900	467.263	1.89625	chr11	62825317	G	T	1.3e-42	-41.8861	0.697603	0.0509965	0.0607692	-0.0016	-0.05	C[C@]12CC[C@@H](C[C@@H]1CC[C@@H]3[C@@H]2CC[C@]4([C@H]3CC[C@@H]4O[C@H]5[C@@H]([C@H]([C@@H]([C@H](O5)C(=O)O)O)O)O)C)O
Putative_5a-Androstan-3a,17b-diol-17b-glucuronide	53	rs113939203	chr11:62882727_T_A	511900	467.263	1.89625	chr11	62882727	T	A	2.2e-42	-41.6576	0.692467	0.0507574	0.0609615	-0.0016	-0.05	C[C@]12CC[C@@H](C[C@@H]1CC[C@@H]3[C@@H]2CC[C@]4([C@H]3CC[C@@H]4O[C@H]5[C@@H]([C@H]([C@@H]([C@H](O5)C(=O)O)O)O)O)C)O
Putative_5a-Androstan-3a,17b-diol-17b-glucuronide	53	rs142131421	chr11:62818385_G_A	511900	467.263	1.89625	chr11	62818385	G	A	4.2e-42	-41.3768	0.700019	0.0514826	0.0603846	-0.0016	-0.05	C[C@]12CC[C@@H](C[C@@H]1CC[C@@H]3[C@@H]2CC[C@]4([C@H]3CC[C@@H]4O[C@H]5[C@@H]([C@H]([C@@H]([C@H](O5)C(=O)O)O)O)O)C)O
Putative_5a-Androstan-3a,17b-diol-17b-glucuronide	53	rs113497640	chr11:62923738_A_G	511900	467.263	1.89625	chr11	62923738	A	G	2.8e-39	-38.5528	0.702979	0.0536123	0.0548077	-0.0016	-0.05	C[C@]12CC[C@@H](C[C@@H]1CC[C@@H]3[C@@H]2CC[C@]4([C@H]3CC[C@@H]4O[C@H]5[C@@H]([C@H]([C@@H]([C@H](O5)C(=O)O)O)O)O)C)O
Putative_5a-Androstan-3a,17b-diol-17b-glucuronide	53	rs117588481	chr11:62943310_T_C	511900	467.263	1.89625	chr11	62943310	T	C	2.6e-30	-29.585	0.640016	0.0559339	0.05	-0.0016	-0.05	C[C@]12CC[C@@H](C[C@@H]1CC[C@@H]3[C@@H]2CC[C@]4([C@H]3CC[C@@H]4O[C@H]5[C@@H]([C@H]([C@@H]([C@H](O5)C(=O)O)O)O)O)C)O
Putative_5a-Androstan-3a,17b-diol-17b-glucuronide	53	rs112875818	chr11:63029307_T_C	511900	467.263	1.89625	chr11	63029307	T	C	3.7e-29	-28.4318	0.629486	0.0561661	0.0490385	-0.0016	-0.05	C[C@]12CC[C@@H](C[C@@H]1CC[C@@H]3[C@@H]2CC[C@]4([C@H]3CC[C@@H]4O[C@H]5[C@@H]([C@H]([C@@H]([C@H](O5)C(=O)O)O)O)O)C)O
Putative_5a-Androstan-3a,17b-diol-17b-glucuronide	53	rs113230491	chr11:63151445_C_T	511900	467.263	1.89625	chr11	63151445	C	T	1.1e-28	-27.9586	0.628509	0.0565442	0.0482692	-0.0016	-0.05	C[C@]12CC[C@@H](C[C@@H]1CC[C@@H]3[C@@H]2CC[C@]4([C@H]3CC[C@@H]4O[C@H]5[C@@H]([C@H]([C@@H]([C@H](O5)C(=O)O)O)O)O)C)O
Putative_5a-Androstan-3a,17b-diol-17b-glucuronide	53	rs148330118	chr11:63001843_G_A	511900	467.263	1.89625	chr11	63001843	G	A	1.4e-28	-27.8539	0.635289	0.0572764	0.0473077	-0.0016	-0.05	C[C@]12CC[C@@H](C[C@@H]1CC[C@@H]3[C@@H]2CC[C@]4([C@H]3CC[C@@H]4O[C@H]5[C@@H]([C@H]([C@@H]([C@H](O5)C(=O)O)O)O)O)C)O
Putative_5a-Androstan-3a,17b-diol-17b-glucuronide	53	rs113253118	chr11:63137948_C_T	511900	467.263	1.89625	chr11	63137948	C	T	2.7e-28	-27.5686	0.630288	0.057129	0.0471154	-0.0016	-0.05	C[C@]12CC[C@@H](C[C@@H]1CC[C@@H]3[C@@H]2CC[C@]4([C@H]3CC[C@@H]4O[C@H]5[C@@H]([C@H]([C@@H]([C@H](O5)C(=O)O)O)O)O)C)O
Putative_5a-Androstan-3a,17b-diol-17b-glucuronide	53	rs72542470	chr11:63137221_T_G	511900	467.263	1.89625	chr11	63137221	T	G	3.9e-28	-27.4089	0.62502	0.056835	0.0476923	-0.0016	-0.05	C[C@]12CC[C@@H](C[C@@H]1CC[C@@H]3[C@@H]2CC[C@]4([C@H]3CC[C@@H]4O[C@H]5[C@@H]([C@H]([C@@H]([C@H](O5)C(=O)O)O)O)O)C)O
Putative_5a-Androstan-3a,17b-diol-17b-glucuronide	53	rs113140844	chr11:63009296_A_G	511900	467.263	1.89625	chr11	63009296	A	G	4.7e-28	-27.3279	0.626742	0.0570771	0.0476923	-0.0016	-0.05	C[C@]12CC[C@@H](C[C@@H]1CC[C@@H]3[C@@H]2CC[C@]4([C@H]3CC[C@@H]4O[C@H]5[C@@H]([C@H]([C@@H]([C@H](O5)C(=O)O)O)O)O)C)O
Putative_5a-Androstan-3a,17b-diol-17b-glucuronide	53	rs111827389	chr11:63011962_A_G	511900	467.263	1.89625	chr11	63011962	A	G	5.9e-28	-27.2291	0.62189	0.0567387	0.0478846	-0.0016	-0.05	C[C@]12CC[C@@H](C[C@@H]1CC[C@@H]3[C@@H]2CC[C@]4([C@H]3CC[C@@H]4O[C@H]5[C@@H]([C@H]([C@@H]([C@H](O5)C(=O)O)O)O)O)C)O
Putative_4-Androsten-17b-ol-3-one glucosiduronate	53	rs80237154	chr11:62913772_C_G	527870	463.234	1.93017	chr11	62913772	C	G	2.9e-12	-11.5376	0.383607	0.0549509	0.0596014	0.001	0.04	C[C@]12CC[C@H]3[C@H]([C@@H]1CC[C@@H]2O[C@H]4[C@@H]([C@H]([C@@H]([C@H](O4)C(=O)O)O)O)O)CCC5=CC(=O)CC[C@]35C
Eicosanoid_11t LTD4 [M-H];Eicosanoid_14,15 LTD4 [M-H];Eicosanoid_LTD4 [M-H]	54	rs4149056	chr12:21331549_T_C	997514	495.259	3.14192	chr12	21331549	T	C	1.4e-99	-98.8539	0.817335	0.0385878	0.150268	0.0056;0.0056;0.0056	-0.04;0.09;0.09	CCCCC/C=C\C/C=C/C=C/C=C/[C@H]([C@H](CCCC(=O)O)O)SC[C@@H](C(=O)NCC(=O)O)N, CCCCC/C=C\C/C=C\C=C\C=C\[C@H]([C@H](CCCC(=O)O)O)SC[C@@H](C(=O)NCC(=O)O)N CCCCC[C@@H]([C@@H](/C=C/C=C/C=C\C/C=C\CCCC(=O)O)SC[C@@H](C(=O)NCC(=O)O)N)O,
Eicosanoid_11t LTD4 [M-H];Eicosanoid_14,15 LTD4 [M-H];Eicosanoid_LTD4 [M-H]	54	rs73079476	chr12:21343833_A_C	997514	495.259	3.14192	chr12	21343833	A	C	1.4e-93	-92.8539	0.790888	0.0385376	0.149119	0.0056;0.0056;0.0056	-0.04;0.09;0.09	CCCCC/C=C\C/C=C/C=C/C=C/[C@H]([C@H](CCCC(=O)O)O)SC[C@@H](C(=O)NCC(=O)O)N, CCCCC/C=C\C/C=C\C=C\C=C\[C@H]([C@H](CCCC(=O)O)O)SC[C@@H](C(=O)NCC(=O)O)N CCCCC[C@@H]([C@@H](/C=C/C=C/C=C\C/C=C\CCCC(=O)O)SC[C@@H](C(=O)NCC(=O)O)N)O,
Eicosanoid_11t LTD4 [M-H];Eicosanoid_14,15 LTD4 [M-H];Eicosanoid_LTD4 [M-H]	54	rs73069021	chr12:21399955_G_A	997514	495.259	3.14192	chr12	21399955	G	A	1.5e-80	-79.8239	0.725579	0.0381716	0.156011	0.0056;0.0056;0.0056	-0.04;0.09;0.09	CCCCC/C=C\C/C=C/C=C/C=C/[C@H]([C@H](CCCC(=O)O)O)SC[C@@H](C(=O)NCC(=O)O)N, CCCCC/C=C\C/C=C\C=C\C=C\[C@H]([C@H](CCCC(=O)O)O)SC[C@@H](C(=O)NCC(=O)O)N CCCCC[C@@H]([C@@H](/C=C/C=C/C=C\C/C=C\CCCC(=O)O)SC[C@@H](C(=O)NCC(=O)O)N)O,
Eicosanoid_11t LTD4 [M-H];Eicosanoid_14,15 LTD4 [M-H];Eicosanoid_LTD4 [M-H]	54	rs11045899	chr12:21395835_A_T	997514	495.259	3.14192	chr12	21395835	A	T	4.5e-80	-79.3468	0.721223	0.0380605	0.156968	0.0056;0.0056;0.0056	-0.04;0.09;0.09	CCCCC/C=C\C/C=C/C=C/C=C/[C@H]([C@H](CCCC(=O)O)O)SC[C@@H](C(=O)NCC(=O)O)N, CCCCC/C=C\C/C=C\C=C\C=C\[C@H]([C@H](CCCC(=O)O)O)SC[C@@H](C(=O)NCC(=O)O)N CCCCC[C@@H]([C@@H](/C=C/C=C/C=C\C/C=C\CCCC(=O)O)SC[C@@H](C(=O)NCC(=O)O)N)O,
Eicosanoid_11t LTD4 [M-H];Eicosanoid_14,15 LTD4 [M-H];Eicosanoid_LTD4 [M-H]	54	rs2199680	chr12:21415496_A_T	997514	495.259	3.14192	chr12	21415496	A	T	4.6e-79	-78.3372	0.71594	0.0380296	0.157542	0.0056;0.0056;0.0056	-0.04;0.09;0.09	CCCCC/C=C\C/C=C/C=C/C=C/[C@H]([C@H](CCCC(=O)O)O)SC[C@@H](C(=O)NCC(=O)O)N, CCCCC/C=C\C/C=C\C=C\C=C\[C@H]([C@H](CCCC(=O)O)O)SC[C@@H](C(=O)NCC(=O)O)N CCCCC[C@@H]([C@@H](/C=C/C=C/C=C\C/C=C\CCCC(=O)O)SC[C@@H](C(=O)NCC(=O)O)N)O,
Eicosanoid_11t LTD4 [M-H];Eicosanoid_14,15 LTD4 [M-H];Eicosanoid_LTD4 [M-H]	54	rs4149000	chr12:21447997_C_T	997514	495.259	3.14192	chr12	21447997	C	T	6.2e-50	-49.2076	0.628389	0.0422935	0.123469	0.0056;0.0056;0.0056	-0.04;0.09;0.09	CCCCC/C=C\C/C=C/C=C/C=C/[C@H]([C@H](CCCC(=O)O)O)SC[C@@H](C(=O)NCC(=O)O)N, CCCCC/C=C\C/C=C\C=C\C=C\[C@H]([C@H](CCCC(=O)O)O)SC[C@@H](C(=O)NCC(=O)O)N CCCCC[C@@H]([C@@H](/C=C/C=C/C=C\C/C=C\CCCC(=O)O)SC[C@@H](C(=O)NCC(=O)O)N)O,
Eicosanoid_11t LTD4 [M-H];Eicosanoid_14,15 LTD4 [M-H];Eicosanoid_LTD4 [M-H]	54	rs77623305	chr12:21140219_A_C	997514	495.259	3.14192	chr12	21140219	A	C	3.9e-20	-19.4089	0.632662	0.0688321	0.0415391	0.0056;0.0056;0.0056	-0.04;0.09;0.09	CCCCC/C=C\C/C=C/C=C/C=C/[C@H]([C@H](CCCC(=O)O)O)SC[C@@H](C(=O)NCC(=O)O)N, CCCCC/C=C\C/C=C\C=C\C=C\[C@H]([C@H](CCCC(=O)O)O)SC[C@@H](C(=O)NCC(=O)O)N CCCCC[C@@H]([C@@H](/C=C/C=C/C=C\C/C=C\CCCC(=O)O)SC[C@@H](C(=O)NCC(=O)O)N)O,
Eicosanoid_11t LTD4 [M-H];Eicosanoid_14,15 LTD4 [M-H];Eicosanoid_LTD4 [M-H]	54	rs117005939	chr12:20994540_A_G	997514	495.259	3.14192	chr12	20994540	A	G	2e-13	-12.699	0.44926	0.0611458	0.0522588	0.0056;0.0056;0.0056	-0.04;0.09;0.09	CCCCC/C=C\C/C=C/C=C/C=C/[C@H]([C@H](CCCC(=O)O)O)SC[C@@H](C(=O)NCC(=O)O)N, CCCCC/C=C\C/C=C\C=C\C=C\[C@H]([C@H](CCCC(=O)O)O)SC[C@@H](C(=O)NCC(=O)O)N CCCCC[C@@H]([C@@H](/C=C/C=C/C=C\C/C=C\CCCC(=O)O)SC[C@@H](C(=O)NCC(=O)O)N)O,
Eicosanoid_11t LTD4 [M-H];Eicosanoid_14,15 LTD4 [M-H];Eicosanoid_LTD4 [M-H]	54	rs10450678	chr12:21250347_G_A	997514	495.259	3.14192	chr12	21250347	G	A	4.1e-12	-11.3872	0.395656	0.0570689	0.0601072	0.0056;0.0056;0.0056	-0.04;0.09;0.09	CCCCC/C=C\C/C=C/C=C/C=C/[C@H]([C@H](CCCC(=O)O)O)SC[C@@H](C(=O)NCC(=O)O)N, CCCCC/C=C\C/C=C\C=C\C=C\[C@H]([C@H](CCCC(=O)O)O)SC[C@@H](C(=O)NCC(=O)O)N CCCCC[C@@H]([C@@H](/C=C/C=C/C=C\C/C=C\CCCC(=O)O)SC[C@@H](C(=O)NCC(=O)O)N)O,
Eicosanoid_20cooh AA [M-H]	54	rs4149056	chr12:21331549_T_C	1286605	333.208	3.9405	chr12	21331549	T	C	4.1e-46	-45.3872	0.559741	0.0392633	0.150153	0.0008	-0.03	C(CCC(=O)O)C/C=C\C/C=C\C/C=C\C/C=C\CCCC(=O)O
Eicosanoid_20cooh AA [M-H]	54	rs58310495	chr12:21357711_C_T	1286605	333.208	3.9405	chr12	21357711	C	T	3.5e-44	-43.4559	0.551198	0.0395355	0.148814	0.0008	-0.03	C(CCC(=O)O)C/C=C\C/C=C\C/C=C\C/C=C\CCCC(=O)O
Eicosanoid_20cooh AA [M-H]	54	rs11519067	chr12:21412403_A_T	1286605	333.208	3.9405	chr12	21412403	A	T	3.3e-34	-33.4815	0.473453	0.038821	0.156274	0.0008	-0.03	C(CCC(=O)O)C/C=C\C/C=C\C/C=C\C/C=C\CCCC(=O)O
Eicosanoid_20cooh AA [M-H]	54	rs2199680	chr12:21415496_A_T	1286605	333.208	3.9405	chr12	21415496	A	T	5.1e-34	-33.2924	0.470488	0.038695	0.157422	0.0008	-0.03	C(CCC(=O)O)C/C=C\C/C=C\C/C=C\C/C=C\CCCC(=O)O
Eicosanoid_20cooh AA [M-H]	54	rs11045899	chr12:21395835_A_T	1286605	333.208	3.9405	chr12	21395835	A	T	6.9e-34	-33.1612	0.469953	0.0387265	0.156848	0.0008	-0.03	C(CCC(=O)O)C/C=C\C/C=C\C/C=C\C/C=C\CCCC(=O)O
Eicosanoid_20cooh AA [M-H]	54	rs4149000	chr12:21447997_C_T	1286605	333.208	3.9405	chr12	21447997	C	T	4.5e-24	-23.3468	0.435479	0.0430351	0.123374	0.0008	-0.03	C(CCC(=O)O)C/C=C\C/C=C\C/C=C\C/C=C\CCCC(=O)O
Eicosanoid_20cooh AA [M-H]	54	rs4149056	chr12:21331549_T_C	1266419	333.207	3.87883	chr12	21331549	T	C	6.5e-15	-14.1871	0.306894	0.0393794	0.150153	0.0004	-0.09	C(CCC(=O)O)C/C=C\C/C=C\C/C=C\C/C=C\CCCC(=O)O
Eicosanoid_20cooh AA [M-H]	54	rs58310495	chr12:21357711_C_T	1266419	333.207	3.87883	chr12	21357711	C	T	1.5e-14	-13.8239	0.304996	0.0396525	0.148814	0.0004	-0.09	C(CCC(=O)O)C/C=C\C/C=C\C/C=C\C/C=C\CCCC(=O)O
Novel EIC_8	54	rs4149056	chr12:21331549_T_C	1567521	325.238	5.07517	chr12	21331549	T	C	2e-45	-44.699	0.555117	0.0392471	0.150019	-0.0001	-0.02	NA
Novel EIC_8	54	rs73079476	chr12:21343833_A_C	1567521	325.238	5.07517	chr12	21343833	A	C	1.9e-44	-43.7212	0.548218	0.0391962	0.148871	-0.0001	-0.02	NA
Novel EIC_8	54	rs59205959	chr12:21400966_G_A	1567521	325.238	5.07517	chr12	21400966	G	A	4.6e-36	-35.3372	0.485475	0.0387212	0.156525	-0.0001	-0.02	NA
Novel EIC_8	54	rs11045899	chr12:21395835_A_T	1567521	325.238	5.07517	chr12	21395835	A	T	5.5e-36	-35.2596	0.484801	0.0387096	0.156716	-0.0001	-0.02	NA
Novel EIC_8	54	rs2199680	chr12:21415496_A_T	1567521	325.238	5.07517	chr12	21415496	A	T	2.7e-35	-34.5686	0.479453	0.038678	0.15729	-0.0001	-0.02	NA
Novel EIC_8	54	rs4149000	chr12:21447997_C_T	1567521	325.238	5.07517	chr12	21447997	C	T	1e-24	-24	0.44168	0.0430238	0.12323	-0.0001	-0.02	NA
Novel EIC_8	54	rs4149056	chr12:21331549_T_C	1592086	325.239	5.15533	chr12	21331549	T	C	1.3e-22	-21.8861	0.384058	0.0392446	0.150019	0.0002	0.06	NA
Novel EIC_8	54	rs58310495	chr12:21357711_C_T	1592086	325.239	5.15533	chr12	21357711	C	T	3e-22	-21.5229	0.383389	0.0395171	0.14868	0.0002	0.06	NA
Novel EIC_8	54	rs11519067	chr12:21412403_A_T	1592086	325.239	5.15533	chr12	21412403	A	T	1.3e-18	-17.8861	0.341753	0.0388017	0.156142	0.0002	0.06	NA
Novel EIC_8	54	rs11045899	chr12:21395835_A_T	1592086	325.239	5.15533	chr12	21395835	A	T	1.5e-18	-17.8239	0.340178	0.0387072	0.156716	0.0002	0.06	NA
Novel EIC_8	54	rs2199680	chr12:21415496_A_T	1592086	325.239	5.15533	chr12	21415496	A	T	2.4e-18	-17.6198	0.337811	0.0386756	0.15729	0.0002	0.06	NA
EIC_121	54	rs4149056	chr12:21331549_T_C	1036773	327.219	3.22825	chr12	21331549	T	C	6e-43	-42.2218	0.538646	0.0392082	0.150153	0.0014	-0.07	NA
EIC_121	54	rs59205959	chr12:21400966_G_A	1036773	327.219	3.22825	chr12	21400966	G	A	1.6e-34	-33.7959	0.474012	0.0386837	0.156656	0.0014	-0.07	NA
EIC_121	54	rs11045899	chr12:21395835_A_T	1036773	327.219	3.22825	chr12	21395835	A	T	1.8e-34	-33.7447	0.473432	0.0386722	0.156848	0.0014	-0.07	NA
EIC_121	54	rs2199680	chr12:21415496_A_T	1036773	327.219	3.22825	chr12	21415496	A	T	3e-34	-33.5229	0.471512	0.0386407	0.157422	0.0014	-0.07	NA
EIC_121	54	rs4149000	chr12:21447997_C_T	1036773	327.219	3.22825	chr12	21447997	C	T	1.7e-21	-20.7696	0.409192	0.0429747	0.123374	0.0014	-0.07	NA
Eicosanoid_13(S) HOTrE [M-H+Acetate];Eicosanoid_13(S) HOTrE(y) [M-H+Acetate]	54	rs4149056	chr12:21331549_T_C	1330525	353.229	4.0885	chr12	21331549	T	C	2e-42	-41.699	0.533776	0.0391019	0.150153	-0.0029;-0.0029	0.09;0.00	CC/C=C\C[C@@H](/C=C/C=C\CCCCCCCC(=O)O)O, CCCCC[C@@H](/C=C/C=C\C/C=C\CCCCC(=O)O)O
Eicosanoid_13(S) HOTrE [M-H+Acetate];Eicosanoid_13(S) HOTrE(y) [M-H+Acetate]	54	rs58310495	chr12:21357711_C_T	1330525	353.229	4.0885	chr12	21357711	C	T	4.1e-41	-40.3872	0.528749	0.039373	0.148814	-0.0029;-0.0029	0.09;0.00	CC/C=C\C[C@@H](/C=C/C=C\CCCCCCCC(=O)O)O, CCCCC[C@@H](/C=C/C=C\C/C=C\CCCCC(=O)O)O
Eicosanoid_13(S) HOTrE [M-H+Acetate];Eicosanoid_13(S) HOTrE(y) [M-H+Acetate]	54	rs11519067	chr12:21412403_A_T	1330525	353.229	4.0885	chr12	21412403	A	T	1.4e-35	-34.8539	0.481378	0.0386615	0.156274	-0.0029;-0.0029	0.09;0.00	CC/C=C\C[C@@H](/C=C/C=C\CCCCCCCC(=O)O)O, CCCCC[C@@H](/C=C/C=C\C/C=C\CCCCC(=O)O)O
Eicosanoid_13(S) HOTrE [M-H+Acetate];Eicosanoid_13(S) HOTrE(y) [M-H+Acetate]	54	rs11045899	chr12:21395835_A_T	1330525	353.229	4.0885	chr12	21395835	A	T	2.1e-35	-34.6778	0.478896	0.0385674	0.156848	-0.0029;-0.0029	0.09;0.00	CC/C=C\C[C@@H](/C=C/C=C\CCCCCCCC(=O)O)O, CCCCC[C@@H](/C=C/C=C\C/C=C\CCCCC(=O)O)O
Eicosanoid_13(S) HOTrE [M-H+Acetate];Eicosanoid_13(S) HOTrE(y) [M-H+Acetate]	54	rs2199680	chr12:21415496_A_T	1330525	353.229	4.0885	chr12	21415496	A	T	3.5e-35	-34.4559	0.476908	0.038536	0.157422	-0.0029;-0.0029	0.09;0.00	CC/C=C\C[C@@H](/C=C/C=C\CCCCCCCC(=O)O)O, CCCCC[C@@H](/C=C/C=C\C/C=C\CCCCC(=O)O)O
Eicosanoid_13(S) HOTrE [M-H+Acetate];Eicosanoid_13(S) HOTrE(y) [M-H+Acetate]	54	rs4149000	chr12:21447997_C_T	1330525	353.229	4.0885	chr12	21447997	C	T	1.3e-21	-20.8861	0.409304	0.0428582	0.123374	-0.0029;-0.0029	0.09;0.00	CC/C=C\C[C@@H](/C=C/C=C\CCCCCCCC(=O)O)O, CCCCC[C@@H](/C=C/C=C\C/C=C\CCCCC(=O)O)O
EIC_46	54	rs4149056	chr12:21331549_T_C	1284689	309.208	3.93433	chr12	21331549	T	C	2.9e-42	-41.5376	0.540879	0.0397021	0.150153	0.0009	-0.05	NA
EIC_46	54	rs4149056	chr12:21331549_T_C	1266265	309.207	3.885	chr12	21331549	T	C	4.4e-41	-40.3565	0.531916	0.0396249	0.150153	0.0001	-0.1	NA
EIC_46	54	rs1871395	chr12:21352315_A_G	1284689	309.208	3.93433	chr12	21352315	A	G	3.1e-39	-38.5086	0.520562	0.039727	0.148814	0.0009	-0.05	NA
EIC_46	54	rs73079476	chr12:21343833_A_C	1266265	309.207	3.885	chr12	21343833	A	C	9.2e-38	-37.0362	0.508299	0.0395735	0.149005	0.0001	-0.1	NA
EIC_46	54	rs11519067	chr12:21412403_A_T	1284689	309.208	3.93433	chr12	21412403	A	T	5.1e-30	-29.2924	0.44684	0.0392549	0.156274	0.0009	-0.05	NA
EIC_46	54	rs11045899	chr12:21395835_A_T	1284689	309.208	3.93433	chr12	21395835	A	T	1.2e-29	-28.9208	0.442948	0.0391593	0.156848	0.0009	-0.05	NA
EIC_46	54	rs11519067	chr12:21412403_A_T	1266265	309.207	3.885	chr12	21412403	A	T	1.2e-29	-28.9208	0.442935	0.0391786	0.156274	0.0001	-0.1	NA
EIC_46	54	rs2199680	chr12:21415496_A_T	1284689	309.208	3.93433	chr12	21415496	A	T	1.6e-29	-28.7959	0.441443	0.0391274	0.157422	0.0009	-0.05	NA
EIC_46	54	rs2199680	chr12:21415496_A_T	1266265	309.207	3.885	chr12	21415496	A	T	4.5e-29	-28.3468	0.437048	0.0390514	0.157422	0.0001	-0.1	NA
EIC_46	54	rs11045899	chr12:21395835_A_T	1266265	309.207	3.885	chr12	21395835	A	T	4.8e-29	-28.3188	0.437173	0.0390832	0.156848	0.0001	-0.1	NA
EIC_46	54	rs4149000	chr12:21447997_C_T	1284689	309.208	3.93433	chr12	21447997	C	T	2.8e-19	-18.5528	0.390663	0.043516	0.123374	0.0009	-0.05	NA
EIC_46	54	rs4149000	chr12:21447997_C_T	1266265	309.207	3.885	chr12	21447997	C	T	1.1e-18	-17.9586	0.383179	0.0434315	0.123374	0.0001	-0.1	NA
Eicosanoid_9-HODE [M-H+Acetate]	54	rs4149056	chr12:21331549_T_C	1471862	355.25	4.63425	chr12	21331549	T	C	5.9e-42	-41.2291	0.529548	0.0390185	0.150153	0.0022	0.05	CCCCC/C=C\C=C\C(CCCCCCCC(=O)O)O
Eicosanoid_9-HODE [M-H+Acetate]	54	rs58310495	chr12:21357711_C_T	1471862	355.25	4.63425	chr12	21357711	C	T	2.3e-40	-39.6383	0.522563	0.039289	0.148814	0.0022	0.05	CCCCC/C=C\C=C\C(CCCCCCCC(=O)O)O
Eicosanoid_9-HODE [M-H+Acetate]	54	rs73069021	chr12:21399955_G_A	1471862	355.25	4.63425	chr12	21399955	G	A	4.2e-35	-34.3768	0.477156	0.0385974	0.155891	0.0022	0.05	CCCCC/C=C\C=C\C(CCCCCCCC(=O)O)O
Eicosanoid_9-HODE [M-H+Acetate]	54	rs11045899	chr12:21395835_A_T	1471862	355.25	4.63425	chr12	21395835	A	T	7.1e-35	-34.1487	0.474113	0.0384851	0.156848	0.0022	0.05	CCCCC/C=C\C=C\C(CCCCCCCC(=O)O)O
Eicosanoid_9-HODE [M-H+Acetate]	54	rs2199680	chr12:21415496_A_T	1471862	355.25	4.63425	chr12	21415496	A	T	3.1e-34	-33.5086	0.469113	0.0384537	0.157422	0.0022	0.05	CCCCC/C=C\C=C\C(CCCCCCCC(=O)O)O
Eicosanoid_9-HODE [M-H+Acetate]	54	rs4149000	chr12:21447997_C_T	1471862	355.25	4.63425	chr12	21447997	C	T	8.5e-21	-20.0706	0.400006	0.0427668	0.123374	0.0022	0.05	CCCCC/C=C\C=C\C(CCCCCCCC(=O)O)O
Putative_Chenodeoxycholic acid 24-acyl-b-D-glucuronide	54	rs58310495	chr12:21357711_C_T	898119	567.318	2.89062	chr12	21357711	C	T	2.9e-30	-29.5376	0.447319	0.0391248	0.148814	-0.0013	0.09	C[C@@H](CCC(=O)O[C@H]1C(C([C@@H](C(O1)C(=O)O)O)O)O)[C@@H]2CC[C@H]3[C@@]2(CC[C@@H]4[C@H]3[C@H](C[C@H]5[C@@]4(CC[C@@H](C5)O)C)O)C
Putative_Chenodeoxycholic acid 24-acyl-b-D-glucuronide	54	rs4149056	chr12:21331549_T_C	898119	567.318	2.89062	chr12	21331549	T	C	6.9e-30	-29.1612	0.441255	0.0388554	0.150153	-0.0013	0.09	C[C@@H](CCC(=O)O[C@H]1C(C([C@@H](C(O1)C(=O)O)O)O)O)[C@@H]2CC[C@H]3[C@@]2(CC[C@@H]4[C@H]3[C@H](C[C@H]5[C@@]4(CC[C@@H](C5)O)C)O)C
Putative_Chenodeoxycholic acid 24-acyl-b-D-glucuronide	54	rs11519067	chr12:21412403_A_T	898119	567.318	2.89062	chr12	21412403	A	T	5.2e-29	-28.284	0.429469	0.0384177	0.156274	-0.0013	0.09	C[C@@H](CCC(=O)O[C@H]1C(C([C@@H](C(O1)C(=O)O)O)O)O)[C@@H]2CC[C@H]3[C@@]2(CC[C@@H]4[C@H]3[C@H](C[C@H]5[C@@]4(CC[C@@H](C5)O)C)O)C
Putative_Chenodeoxycholic acid 24-acyl-b-D-glucuronide	54	rs11045899	chr12:21395835_A_T	898119	567.318	2.89062	chr12	21395835	A	T	8.5e-29	-28.0706	0.426713	0.0383242	0.156848	-0.0013	0.09	C[C@@H](CCC(=O)O[C@H]1C(C([C@@H](C(O1)C(=O)O)O)O)O)[C@@H]2CC[C@H]3[C@@]2(CC[C@@H]4[C@H]3[C@H](C[C@H]5[C@@]4(CC[C@@H](C5)O)C)O)C
Putative_Chenodeoxycholic acid 24-acyl-b-D-glucuronide	54	rs2199680	chr12:21415496_A_T	898119	567.318	2.89062	chr12	21415496	A	T	9.1e-29	-28.041	0.426148	0.038293	0.157422	-0.0013	0.09	C[C@@H](CCC(=O)O[C@H]1C(C([C@@H](C(O1)C(=O)O)O)O)O)[C@@H]2CC[C@H]3[C@@]2(CC[C@@H]4[C@H]3[C@H](C[C@H]5[C@@]4(CC[C@@H](C5)O)C)O)C
Putative_Chenodeoxycholic acid 24-acyl-b-D-glucuronide	54	rs4149000	chr12:21447997_C_T	898119	567.318	2.89062	chr12	21447997	C	T	4.6e-17	-16.3372	0.357628	0.042588	0.123374	-0.0013	0.09	C[C@@H](CCC(=O)O[C@H]1C(C([C@@H](C(O1)C(=O)O)O)O)O)[C@@H]2CC[C@H]3[C@@]2(CC[C@@H]4[C@H]3[C@H](C[C@H]5[C@@]4(CC[C@@H](C5)O)C)O)C
EIC_63	54	rs4149056	chr12:21331549_T_C	1448639	311.224	4.4955	chr12	21331549	T	C	3.2e-41	-40.4949	0.529739	0.0393963	0.150153	0.0007	0.06	NA
EIC_63	54	rs1871395	chr12:21352315_A_G	1448639	311.224	4.4955	chr12	21352315	A	G	2.8e-40	-39.5528	0.523788	0.0394209	0.148814	0.0007	0.06	NA
EIC_63	54	rs73069021	chr12:21399955_G_A	1448639	311.224	4.4955	chr12	21399955	G	A	4.5e-31	-30.3468	0.451777	0.0389711	0.155891	0.0007	0.06	NA
EIC_63	54	rs11045899	chr12:21395835_A_T	1448639	311.224	4.4955	chr12	21395835	A	T	9e-31	-30.0458	0.448157	0.0388577	0.156848	0.0007	0.06	NA
EIC_63	54	rs2199680	chr12:21415496_A_T	1448639	311.224	4.4955	chr12	21415496	A	T	1.5e-30	-29.8239	0.446007	0.038826	0.157422	0.0007	0.06	NA
EIC_63	54	rs4149000	chr12:21447997_C_T	1448639	311.224	4.4955	chr12	21447997	C	T	3.9e-21	-20.4089	0.407465	0.0431808	0.123374	0.0007	0.06	NA
Putative_1,3,5(10)-Estratrien-3,17b-diol diglucosiduronate	54	rs4149056	chr12:21331549_T_C	861658	623.341	2.71333	chr12	21331549	T	C	6.2e-40	-39.2076	0.510051	0.0385656	0.150134	0.0106	0.08	C[C@]12CCC3C(C1CC[C@@H]2O[C@H]4[C@@H]([C@H]([C@@H]([C@H](O4)C(=O)O)O)O)O)CCC5=C3C=CC(=C5)OC6[C@@H]([C@H]([C@@H]([C@H](O6)C(=O)O)O)O)O
Putative_1,3,5(10)-Estratrien-3,17b-diol diglucosiduronate	54	rs58310495	chr12:21357711_C_T	861658	623.341	2.71333	chr12	21357711	C	T	5e-39	-38.301	0.507468	0.0388332	0.148794	0.0106	0.08	C[C@]12CCC3C(C1CC[C@@H]2O[C@H]4[C@@H]([C@H]([C@@H]([C@H](O4)C(=O)O)O)O)O)CCC5=C3C=CC(=C5)OC6[C@@H]([C@H]([C@@H]([C@H](O6)C(=O)O)O)O)O
Putative_1,3,5(10)-Estratrien-3,17b-diol diglucosiduronate	54	rs11045899	chr12:21395835_A_T	861658	623.341	2.71333	chr12	21395835	A	T	5.3e-34	-33.2757	0.462413	0.0380381	0.156836	0.0106	0.08	C[C@]12CCC3C(C1CC[C@@H]2O[C@H]4[C@@H]([C@H]([C@@H]([C@H](O4)C(=O)O)O)O)O)CCC5=C3C=CC(=C5)OC6[C@@H]([C@H]([C@@H]([C@H](O6)C(=O)O)O)O)O
Putative_1,3,5(10)-Estratrien-3,17b-diol diglucosiduronate	54	rs73069021	chr12:21399955_G_A	861658	623.341	2.71333	chr12	21399955	G	A	8.9e-34	-33.0506	0.462158	0.0381492	0.155879	0.0106	0.08	C[C@]12CCC3C(C1CC[C@@H]2O[C@H]4[C@@H]([C@H]([C@@H]([C@H](O4)C(=O)O)O)O)O)CCC5=C3C=CC(=C5)OC6[C@@H]([C@H]([C@@H]([C@H](O6)C(=O)O)O)O)O
Putative_1,3,5(10)-Estratrien-3,17b-diol diglucosiduronate	54	rs2199680	chr12:21415496_A_T	861658	623.341	2.71333	chr12	21415496	A	T	2.2e-33	-32.6576	0.457559	0.0380071	0.157411	0.0106	0.08	C[C@]12CCC3C(C1CC[C@@H]2O[C@H]4[C@@H]([C@H]([C@@H]([C@H](O4)C(=O)O)O)O)O)CCC5=C3C=CC(=C5)OC6[C@@H]([C@H]([C@@H]([C@H](O6)C(=O)O)O)O)O
Putative_1,3,5(10)-Estratrien-3,17b-diol diglucosiduronate	54	rs4149056	chr12:21331549_T_C	804440	623.342	2.58075	chr12	21331549	T	C	2e-23	-22.699	0.393772	0.0394867	0.150896	0.012	-0.05	C[C@]12CCC3C(C1CC[C@@H]2O[C@H]4[C@@H]([C@H]([C@@H]([C@H](O4)C(=O)O)O)O)O)CCC5=C3C=CC(=C5)OC6[C@@H]([C@H]([C@@H]([C@H](O6)C(=O)O)O)O)O
Putative_1,3,5(10)-Estratrien-3,17b-diol diglucosiduronate	54	rs73079476	chr12:21343833_A_C	804440	623.342	2.58075	chr12	21343833	A	C	1.7e-21	-20.7696	0.375386	0.0394347	0.149727	0.012	-0.05	C[C@]12CCC3C(C1CC[C@@H]2O[C@H]4[C@@H]([C@H]([C@@H]([C@H](O4)C(=O)O)O)O)O)CCC5=C3C=CC(=C5)OC6[C@@H]([C@H]([C@@H]([C@H](O6)C(=O)O)O)O)O
Putative_1,3,5(10)-Estratrien-3,17b-diol diglucosiduronate	54	rs4149000	chr12:21447997_C_T	861658	623.341	2.71333	chr12	21447997	C	T	1.2e-20	-19.9208	0.393734	0.0422759	0.123324	0.0106	0.08	C[C@]12CCC3C(C1CC[C@@H]2O[C@H]4[C@@H]([C@H]([C@@H]([C@H](O4)C(=O)O)O)O)O)CCC5=C3C=CC(=C5)OC6[C@@H]([C@H]([C@@H]([C@H](O6)C(=O)O)O)O)O
Putative_1,3,5(10)-Estratrien-3,17b-diol diglucosiduronate	54	rs73069021	chr12:21399955_G_A	804440	623.342	2.58075	chr12	21399955	G	A	2.2e-19	-18.6576	0.351672	0.0390614	0.156737	0.012	-0.05	C[C@]12CCC3C(C1CC[C@@H]2O[C@H]4[C@@H]([C@H]([C@@H]([C@H](O4)C(=O)O)O)O)O)CCC5=C3C=CC(=C5)OC6[C@@H]([C@H]([C@@H]([C@H](O6)C(=O)O)O)O)O
Putative_1,3,5(10)-Estratrien-3,17b-diol diglucosiduronate	54	rs11045899	chr12:21395835_A_T	804440	623.342	2.58075	chr12	21395835	A	T	3.2e-19	-18.4949	0.349046	0.0389469	0.15771	0.012	-0.05	C[C@]12CCC3C(C1CC[C@@H]2O[C@H]4[C@@H]([C@H]([C@@H]([C@H](O4)C(=O)O)O)O)O)CCC5=C3C=CC(=C5)OC6[C@@H]([C@H]([C@@H]([C@H](O6)C(=O)O)O)O)O
Putative_1,3,5(10)-Estratrien-3,17b-diol diglucosiduronate	54	rs2199680	chr12:21415496_A_T	804440	623.342	2.58075	chr12	21415496	A	T	8.2e-19	-18.0862	0.344681	0.0389149	0.158294	0.012	-0.05	C[C@]12CCC3C(C1CC[C@@H]2O[C@H]4[C@@H]([C@H]([C@@H]([C@H](O4)C(=O)O)O)O)O)CCC5=C3C=CC(=C5)OC6[C@@H]([C@H]([C@@H]([C@H](O6)C(=O)O)O)O)O
Putative_1,3,5(10)-Estratrien-3,17b-diol diglucosiduronate	54	rs4149056	chr12:21331549_T_C	788015	623.344	2.54067	chr12	21331549	T	C	4.6e-13	-12.3372	0.315561	0.0436001	0.159281	0.0141	-0.09	C[C@]12CCC3C(C1CC[C@@H]2O[C@H]4[C@@H]([C@H]([C@@H]([C@H](O4)C(=O)O)O)O)O)CCC5=C3C=CC(=C5)OC6[C@@H]([C@H]([C@@H]([C@H](O6)C(=O)O)O)O)O
Putative_1,3,5(10)-Estratrien-3,17b-diol diglucosiduronate	54	rs7969341	chr12:21385604_A_G	788015	623.344	2.54067	chr12	21385604	A	G	8.2e-13	-12.0862	0.305241	0.042644	0.167405	0.0141	-0.09	C[C@]12CCC3C(C1CC[C@@H]2O[C@H]4[C@@H]([C@H]([C@@H]([C@H](O4)C(=O)O)O)O)O)CCC5=C3C=CC(=C5)OC6[C@@H]([C@H]([C@@H]([C@H](O6)C(=O)O)O)O)O
Putative_1,3,5(10)-Estratrien-3,17b-diol diglucosiduronate	54	rs73069021	chr12:21399955_G_A	788015	623.344	2.54067	chr12	21399955	G	A	2.4e-12	-11.6198	0.301264	0.0429848	0.165436	0.0141	-0.09	C[C@]12CCC3C(C1CC[C@@H]2O[C@H]4[C@@H]([C@H]([C@@H]([C@H](O4)C(=O)O)O)O)O)CCC5=C3C=CC(=C5)OC6[C@@H]([C@H]([C@@H]([C@H](O6)C(=O)O)O)O)O
Putative_1,3,5(10)-Estratrien-3,17b-diol diglucosiduronate	54	rs11045899	chr12:21395835_A_T	788015	623.344	2.54067	chr12	21395835	A	T	2.7e-12	-11.5686	0.299638	0.0428409	0.166667	0.0141	-0.09	C[C@]12CCC3C(C1CC[C@@H]2O[C@H]4[C@@H]([C@H]([C@@H]([C@H](O4)C(=O)O)O)O)O)CCC5=C3C=CC(=C5)OC6[C@@H]([C@H]([C@@H]([C@H](O6)C(=O)O)O)O)O
Putative_1,3,5(10)-Estratrien-3,17b-diol diglucosiduronate	54	rs2199680	chr12:21415496_A_T	788015	623.344	2.54067	chr12	21415496	A	T	3.6e-12	-11.4437	0.29758	0.0428013	0.167405	0.0141	-0.09	C[C@]12CCC3C(C1CC[C@@H]2O[C@H]4[C@@H]([C@H]([C@@H]([C@H](O4)C(=O)O)O)O)O)CCC5=C3C=CC(=C5)OC6[C@@H]([C@H]([C@@H]([C@H](O6)C(=O)O)O)O)O
Docosanoid_10,11-DiHDPA [M-H+Acetate]	54	rs4149056	chr12:21331549_T_C	1277423	421.258	3.885	chr12	21331549	T	C	6.8e-40	-39.1675	0.517051	0.0391147	0.150383	0	0.09	CC/C=C\C/C=C\C/C=C\C[C@@H](O)[C@H](O)C/C=C\C/C=C\CCC(O)=O
Docosanoid_10,11-DiHDPA [M-H+Acetate]	54	rs58310495	chr12:21357711_C_T	1277423	421.258	3.885	chr12	21357711	C	T	3.6e-39	-38.4437	0.515713	0.0393858	0.149042	0	0.09	CC/C=C\C/C=C\C/C=C\C[C@@H](O)[C@H](O)C/C=C\C/C=C\CCC(O)=O
Docosanoid_10,11-DiHDPA [M-H+Acetate]	54	rs11519067	chr12:21412403_A_T	1277423	421.258	3.885	chr12	21412403	A	T	5.3e-32	-31.2757	0.455341	0.0386749	0.156513	0	0.09	CC/C=C\C/C=C\C/C=C\C[C@@H](O)[C@H](O)C/C=C\C/C=C\CCC(O)=O
Docosanoid_10,11-DiHDPA [M-H+Acetate]	54	rs11045899	chr12:21395835_A_T	1277423	421.258	3.885	chr12	21395835	A	T	8.3e-32	-31.0809	0.452784	0.0385808	0.157088	0	0.09	CC/C=C\C/C=C\C/C=C\C[C@@H](O)[C@H](O)C/C=C\C/C=C\CCC(O)=O
Docosanoid_10,11-DiHDPA [M-H+Acetate]	54	rs2199680	chr12:21415496_A_T	1277423	421.258	3.885	chr12	21415496	A	T	2.2e-31	-30.6576	0.449258	0.0385494	0.157663	0	0.09	CC/C=C\C/C=C\C/C=C\C[C@@H](O)[C@H](O)C/C=C\C/C=C\CCC(O)=O
Docosanoid_10,11-DiHDPA [M-H+Acetate]	54	rs16923647	chr12:21451395_C_T	1277423	421.258	3.885	chr12	21451395	C	T	1.2e-21	-20.9208	0.413402	0.043246	0.119349	0	0.09	CC/C=C\C/C=C\C/C=C\C[C@@H](O)[C@H](O)C/C=C\C/C=C\CCC(O)=O
Eicosanoid_5S-HpEPE [M-H]	54	rs4149056	chr12:21331549_T_C	1448701	333.205	4.4955	chr12	21331549	T	C	6.5e-37	-36.1871	0.499233	0.039332	0.150153	-0.0024	-0.07	CC/C=C\C/C=C\C/C=C\C/C=C\C=C\[C@H](CCCC(=O)O)OO
Eicosanoid_5S-HpEPE [M-H]	54	rs1871395	chr12:21352315_A_G	1448701	333.205	4.4955	chr12	21352315	A	G	9.3e-36	-35.0315	0.491264	0.0393567	0.148814	-0.0024	-0.07	CC/C=C\C/C=C\C/C=C\C/C=C\C=C\[C@H](CCCC(=O)O)OO
Eicosanoid_5S-HpEPE [M-H]	54	rs73069021	chr12:21399955_G_A	1448701	333.205	4.4955	chr12	21399955	G	A	5e-27	-26.301	0.418853	0.0389075	0.155891	-0.0024	-0.07	CC/C=C\C/C=C\C/C=C\C/C=C\C=C\[C@H](CCCC(=O)O)OO
Eicosanoid_5S-HpEPE [M-H]	54	rs12370842	chr12:21393586_G_A	1448701	333.205	4.4955	chr12	21393586	G	A	6.6e-27	-26.1805	-0.385136	0.035861	0.183053	-0.0024	-0.07	CC/C=C\C/C=C\C/C=C\C/C=C\C=C\[C@H](CCCC(=O)O)OO
Eicosanoid_5S-HpEPE [M-H]	54	rs11045856	chr12:21350689_T_G	1478016	333.205	4.61883	chr12	21350689	T	G	1.5e-24	-23.8239	-0.328164	0.0320905	0.243305	-0.0024	0.05	CC/C=C\C/C=C\C/C=C\C/C=C\C=C\[C@H](CCCC(=O)O)OO
Eicosanoid_5S-HpEPE [M-H]	54	rs4149056	chr12:21331549_T_C	1478016	333.205	4.61883	chr12	21331549	T	C	9.7e-20	-19.0132	0.352839	0.0388054	0.150153	-0.0024	0.05	CC/C=C\C/C=C\C/C=C\C/C=C\C=C\[C@H](CCCC(=O)O)OO
Eicosanoid_5S-HpEPE [M-H]	54	rs4148998	chr12:21450917_G_A	1448701	333.205	4.4955	chr12	21450917	G	A	2.9e-18	-17.5376	-0.346213	0.039721	0.148814	-0.0024	-0.07	CC/C=C\C/C=C\C/C=C\C/C=C\C=C\[C@H](CCCC(=O)O)OO
Eicosanoid_5S-HpEPE [M-H]	54	rs11045897	chr12:21394544_G_A	1478016	333.205	4.61883	chr12	21394544	G	A	3.7e-18	-17.4318	-0.307848	0.0354314	0.182862	-0.0024	0.05	CC/C=C\C/C=C\C/C=C\C/C=C\C=C\[C@H](CCCC(=O)O)OO
Eicosanoid_5S-HpEPE [M-H]	54	rs55773124	chr12:21397957_A_C	1478016	333.205	4.61883	chr12	21397957	A	C	3.7e-18	-17.4318	-0.307255	0.0353726	0.183244	-0.0024	0.05	CC/C=C\C/C=C\C/C=C\C/C=C\C=C\[C@H](CCCC(=O)O)OO
Eicosanoid_5S-HpEPE [M-H]	54	rs7967303	chr12:21451616_T_C	1478016	333.205	4.61883	chr12	21451616	T	C	3.2e-14	-13.4949	-0.305534	0.0402633	0.138485	-0.0024	0.05	CC/C=C\C/C=C\C/C=C\C/C=C\C=C\[C@H](CCCC(=O)O)OO
Putative_3-Hydroxystanozolol glucuronide	54	rs4149056	chr12:21331549_T_C	1033478	519.319	3.21283	chr12	21331549	T	C	5.8e-36	-35.2366	0.478692	0.0382361	0.150268	0	0.02	C[C@]12CC[C@H]3[C@H]([C@@H]1CC[C@]2(C)O)CC[C@@H]4[C@@]3(CC5=C(C4)NN=C5O[C@H]6[C@@H]([C@H]([C@@H]([C@H](O6)C(=O)O)O)O)O)C
Putative_3-Hydroxystanozolol glucuronide	54	rs73079476	chr12:21343833_A_C	1033478	519.319	3.21283	chr12	21343833	A	C	6.5e-33	-32.1871	0.456327	0.0381863	0.149119	0	0.02	C[C@]12CC[C@H]3[C@H]([C@@H]1CC[C@]2(C)O)CC[C@@H]4[C@@]3(CC5=C(C4)NN=C5O[C@H]6[C@@H]([C@H]([C@@H]([C@H](O6)C(=O)O)O)O)O)C
Putative_3-Hydroxystanozolol glucuronide	54	rs4149056	chr12:21331549_T_C	997661	519.33	3.11417	chr12	21331549	T	C	7.1e-31	-30.1487	0.464559	0.0402081	0.151384	0.0114	-0.08	C[C@]12CC[C@H]3[C@H]([C@@H]1CC[C@]2(C)O)CC[C@@H]4[C@@]3(CC5=C(C4)NN=C5O[C@H]6[C@@H]([C@H]([C@@H]([C@H](O6)C(=O)O)O)O)O)C
Putative_3-Hydroxystanozolol glucuronide	54	rs73069021	chr12:21399955_G_A	1033478	519.319	3.21283	chr12	21399955	G	A	6.5e-30	-29.1871	0.429745	0.0378235	0.156011	0	0.02	C[C@]12CC[C@H]3[C@H]([C@@H]1CC[C@]2(C)O)CC[C@@H]4[C@@]3(CC5=C(C4)NN=C5O[C@H]6[C@@H]([C@H]([C@@H]([C@H](O6)C(=O)O)O)O)O)C
Putative_3-Hydroxystanozolol glucuronide	54	rs11045899	chr12:21395835_A_T	1033478	519.319	3.21283	chr12	21395835	A	T	1.4e-29	-28.8539	0.425883	0.0377135	0.156968	0	0.02	C[C@]12CC[C@H]3[C@H]([C@@H]1CC[C@]2(C)O)CC[C@@H]4[C@@]3(CC5=C(C4)NN=C5O[C@H]6[C@@H]([C@H]([C@@H]([C@H](O6)C(=O)O)O)O)O)C
Putative_3-Hydroxystanozolol glucuronide	54	rs2199680	chr12:21415496_A_T	1033478	519.319	3.21283	chr12	21415496	A	T	3.7e-29	-28.4318	0.422403	0.0376829	0.157542	0	0.02	C[C@]12CC[C@H]3[C@H]([C@@H]1CC[C@]2(C)O)CC[C@@H]4[C@@]3(CC5=C(C4)NN=C5O[C@H]6[C@@H]([C@H]([C@@H]([C@H](O6)C(=O)O)O)O)O)C
Putative_3-Hydroxystanozolol glucuronide	54	rs73079476	chr12:21343833_A_C	997661	519.33	3.11417	chr12	21343833	A	C	1.5e-28	-27.8239	0.445701	0.0402167	0.150145	0.0114	-0.08	C[C@]12CC[C@H]3[C@H]([C@@H]1CC[C@]2(C)O)CC[C@@H]4[C@@]3(CC5=C(C4)NN=C5O[C@H]6[C@@H]([C@H]([C@@H]([C@H](O6)C(=O)O)O)O)O)C
Putative_3-Hydroxystanozolol glucuronide	54	rs11045899	chr12:21395835_A_T	997661	519.33	3.11417	chr12	21395835	A	T	7.7e-24	-23.1135	0.398849	0.0396158	0.158819	0.0114	-0.08	C[C@]12CC[C@H]3[C@H]([C@@H]1CC[C@]2(C)O)CC[C@@H]4[C@@]3(CC5=C(C4)NN=C5O[C@H]6[C@@H]([C@H]([C@@H]([C@H](O6)C(=O)O)O)O)O)C
Putative_3-Hydroxystanozolol glucuronide	54	rs2199680	chr12:21415496_A_T	997661	519.33	3.11417	chr12	21415496	A	T	1e-23	-23	0.39756	0.0395935	0.159232	0.0114	-0.08	C[C@]12CC[C@H]3[C@H]([C@@H]1CC[C@]2(C)O)CC[C@@H]4[C@@]3(CC5=C(C4)NN=C5O[C@H]6[C@@H]([C@H]([C@@H]([C@H](O6)C(=O)O)O)O)O)C
Putative_3-Hydroxystanozolol glucuronide	54	rs73069021	chr12:21399955_G_A	997661	519.33	3.11417	chr12	21399955	G	A	1.1e-23	-22.9586	0.398805	0.0397386	0.157786	0.0114	-0.08	C[C@]12CC[C@H]3[C@H]([C@@H]1CC[C@]2(C)O)CC[C@@H]4[C@@]3(CC5=C(C4)NN=C5O[C@H]6[C@@H]([C@H]([C@@H]([C@H](O6)C(=O)O)O)O)O)C
Putative_3-Hydroxystanozolol glucuronide	54	rs4149056	chr12:21331549_T_C	1047088	519.311	3.25754	chr12	21331549	T	C	3.4e-20	-19.4685	0.349929	0.0380093	0.150153	-0.0085	0.07	C[C@]12CC[C@H]3[C@H]([C@@H]1CC[C@]2(C)O)CC[C@@H]4[C@@]3(CC5=C(C4)NN=C5O[C@H]6[C@@H]([C@H]([C@@H]([C@H](O6)C(=O)O)O)O)O)C
Putative_3-Hydroxystanozolol glucuronide	54	rs4149000	chr12:21447997_C_T	1033478	519.319	3.21283	chr12	21447997	C	T	4.4e-19	-18.3565	0.374249	0.0419273	0.123277	0	0.02	C[C@]12CC[C@H]3[C@H]([C@@H]1CC[C@]2(C)O)CC[C@@H]4[C@@]3(CC5=C(C4)NN=C5O[C@H]6[C@@H]([C@H]([C@@H]([C@H](O6)C(=O)O)O)O)O)C
Putative_3-Hydroxystanozolol glucuronide	54	rs73067080	chr12:21388829_T_C	1047088	519.311	3.25754	chr12	21388829	T	C	1.7e-18	-17.7696	0.329807	0.0375813	0.155318	-0.0085	0.07	C[C@]12CC[C@H]3[C@H]([C@@H]1CC[C@]2(C)O)CC[C@@H]4[C@@]3(CC5=C(C4)NN=C5O[C@H]6[C@@H]([C@H]([C@@H]([C@H](O6)C(=O)O)O)O)O)C
Putative_3-Hydroxystanozolol glucuronide	54	rs73069021	chr12:21399955_G_A	1047088	519.311	3.25754	chr12	21399955	G	A	8.3e-18	-17.0809	0.323184	0.037599	0.155891	-0.0085	0.07	C[C@]12CC[C@H]3[C@H]([C@@H]1CC[C@]2(C)O)CC[C@@H]4[C@@]3(CC5=C(C4)NN=C5O[C@H]6[C@@H]([C@H]([C@@H]([C@H](O6)C(=O)O)O)O)O)C
Putative_3-Hydroxystanozolol glucuronide	54	rs11045899	chr12:21395835_A_T	1047088	519.311	3.25754	chr12	21395835	A	T	1.4e-17	-16.8539	0.320099	0.0374896	0.156848	-0.0085	0.07	C[C@]12CC[C@H]3[C@H]([C@@H]1CC[C@]2(C)O)CC[C@@H]4[C@@]3(CC5=C(C4)NN=C5O[C@H]6[C@@H]([C@H]([C@@H]([C@H](O6)C(=O)O)O)O)O)C
Putative_3-Hydroxystanozolol glucuronide	54	rs2199680	chr12:21415496_A_T	1047088	519.311	3.25754	chr12	21415496	A	T	1.9e-17	-16.7212	0.31844	0.0374591	0.157422	-0.0085	0.07	C[C@]12CC[C@H]3[C@H]([C@@H]1CC[C@]2(C)O)CC[C@@H]4[C@@]3(CC5=C(C4)NN=C5O[C@H]6[C@@H]([C@H]([C@@H]([C@H](O6)C(=O)O)O)O)O)C
Putative_3-Hydroxystanozolol glucuronide	54	rs4149000	chr12:21447997_C_T	997661	519.33	3.11417	chr12	21447997	C	T	9.9e-15	-14.0044	0.339882	0.0439115	0.125981	0.0114	-0.08	C[C@]12CC[C@H]3[C@H]([C@@H]1CC[C@]2(C)O)CC[C@@H]4[C@@]3(CC5=C(C4)NN=C5O[C@H]6[C@@H]([C@H]([C@@H]([C@H](O6)C(=O)O)O)O)O)C
Docosanoid_7,8-DiHDPA [M-H+Acetate]	54	rs58310495	chr12:21357711_C_T	1300790	421.26	3.98367	chr12	21357711	C	T	1.5e-34	-33.8239	0.512303	0.041795	0.152246	0.0024	-0.03	CC/C=C\C/C=C\C/C=C\C/C=C\C[C@@H](O)[C@H](O)C/C=C\CCC(O)=O
Docosanoid_7,8-DiHDPA [M-H+Acetate]	54	rs4149056	chr12:21331549_T_C	1300790	421.26	3.98367	chr12	21331549	T	C	1.6e-34	-33.7959	0.508145	0.0414759	0.15391	0.0024	-0.03	CC/C=C\C/C=C\C/C=C\C/C=C\C[C@@H](O)[C@H](O)C/C=C\CCC(O)=O
Docosanoid_7,8-DiHDPA [M-H+Acetate]	54	rs11045899	chr12:21395835_A_T	1300790	421.26	3.98367	chr12	21395835	A	T	1.6e-30	-29.7959	0.47151	0.0410646	0.160566	0.0024	-0.03	CC/C=C\C/C=C\C/C=C\C/C=C\C[C@@H](O)[C@H](O)C/C=C\CCC(O)=O
Docosanoid_7,8-DiHDPA [M-H+Acetate]	54	rs59205959	chr12:21400966_G_A	1300790	421.26	3.98367	chr12	21400966	G	A	1.7e-30	-29.7696	0.47144	0.0410767	0.160358	0.0024	-0.03	CC/C=C\C/C=C\C/C=C\C/C=C\C[C@@H](O)[C@H](O)C/C=C\CCC(O)=O
Docosanoid_7,8-DiHDPA [M-H+Acetate]	54	rs2199680	chr12:21415496_A_T	1300790	421.26	3.98367	chr12	21415496	A	T	8.6e-30	-29.0655	0.465158	0.0410295	0.16119	0.0024	-0.03	CC/C=C\C/C=C\C/C=C\C/C=C\C[C@@H](O)[C@H](O)C/C=C\CCC(O)=O
Docosanoid_7,8-DiHDPA [M-H+Acetate]	54	rs4149000	chr12:21447997_C_T	1300790	421.26	3.98367	chr12	21447997	C	T	3.9e-18	-17.4089	0.395685	0.0455803	0.12604	0.0024	-0.03	CC/C=C\C/C=C\C/C=C\C/C=C\C[C@@H](O)[C@H](O)C/C=C\CCC(O)=O
Eicosanoid_12-HHTrE [M-H+Acetate]	54	rs4149056	chr12:21331549_T_C	1205201	339.218	3.66917	chr12	21331549	T	C	9e-34	-33.0458	0.476965	0.0393764	0.15056	0.0017	0	CCCCC[C@@H](/C=C/C=C/C/C=C\CCCC(=O)O)O
Eicosanoid_12-HHTrE [M-H+Acetate]	54	rs73079476	chr12:21343833_A_C	1205201	339.218	3.66917	chr12	21343833	A	C	7.7e-33	-32.1135	0.469382	0.0393246	0.149401	0.0017	0	CCCCC[C@@H](/C=C/C=C/C/C=C\CCCC(=O)O)O
Eicosanoid_12-HHTrE [M-H+Acetate]	54	rs11519067	chr12:21412403_A_T	1205201	339.218	3.66917	chr12	21412403	A	T	1e-26	-26	0.416477	0.0389311	0.156745	0.0017	0	CCCCC[C@@H](/C=C/C=C/C/C=C\CCCC(=O)O)O
Eicosanoid_12-HHTrE [M-H+Acetate]	54	rs11045899	chr12:21395835_A_T	1205201	339.218	3.66917	chr12	21395835	A	T	3.9e-26	-25.4089	0.410685	0.0388356	0.157325	0.0017	0	CCCCC[C@@H](/C=C/C=C/C/C=C\CCCC(=O)O)O
Eicosanoid_12-HHTrE [M-H+Acetate]	54	rs2199680	chr12:21415496_A_T	1205201	339.218	3.66917	chr12	21415496	A	T	5.8e-26	-25.2366	0.4089	0.0388039	0.157905	0.0017	0	CCCCC[C@@H](/C=C/C=C/C/C=C\CCCC(=O)O)O
Eicosanoid_12-HHTrE [M-H+Acetate]	54	rs4149000	chr12:21447997_C_T	1205201	339.218	3.66917	chr12	21447997	C	T	2.7e-17	-16.5686	0.365327	0.043186	0.123502	0.0017	0	CCCCC[C@@H](/C=C/C=C/C/C=C\CCCC(=O)O)O
Eicosanoid_12-HHTrE [M-H+Acetate]	54	rs4149056	chr12:21331549_T_C	1228518	339.22	3.76629	chr12	21331549	T	C	1.1e-15	-14.9586	0.320766	0.0400108	0.149617	0.0036	0.1	CCCCC[C@@H](/C=C/C=C/C/C=C\CCCC(=O)O)O
Eicosanoid_12-HHTrE [M-H+Acetate]	54	rs58310495	chr12:21357711_C_T	1228518	339.22	3.76629	chr12	21357711	C	T	3.5e-15	-14.4559	0.317111	0.0402905	0.148276	0.0036	0.1	CCCCC[C@@H](/C=C/C=C/C/C=C\CCCC(=O)O)O
Eicosanoid_12-HHTrE [M-H+Acetate]	54	rs11519067	chr12:21412403_A_T	1228518	339.22	3.76629	chr12	21412403	A	T	2.3e-13	-12.6383	0.289852	0.039556	0.155747	0.0036	0.1	CCCCC[C@@H](/C=C/C=C/C/C=C\CCCC(=O)O)O
Eicosanoid_12-HHTrE [M-H+Acetate]	54	rs2199680	chr12:21415496_A_T	1228518	339.22	3.76629	chr12	21415496	A	T	4.9e-13	-12.3098	0.284937	0.0394265	0.156897	0.0036	0.1	CCCCC[C@@H](/C=C/C=C/C/C=C\CCCC(=O)O)O
Eicosanoid_12-HHTrE [M-H+Acetate]	54	rs11045899	chr12:21395835_A_T	1228518	339.22	3.76629	chr12	21395835	A	T	7.4e-13	-12.1308	0.282989	0.0394592	0.156322	0.0036	0.1	CCCCC[C@@H](/C=C/C=C/C/C=C\CCCC(=O)O)O
Eicosanoid_17S-HpDHA [M-H]	54	rs4149056	chr12:21331549_T_C	1510915	359.215	4.81617	chr12	21331549	T	C	2.5e-32	-31.6021	0.474583	0.0400894	0.150153	-0.008	0.04	CC/C=C\C[C@@H](/C=C/C=C\C/C=C\C/C=C\C/C=C\CCC(=O)O)OO
Eicosanoid_17S-HpDHA [M-H]	54	rs58310495	chr12:21357711_C_T	1510915	359.215	4.81617	chr12	21357711	C	T	1.8e-30	-29.7447	0.463077	0.0403673	0.148814	-0.008	0.04	CC/C=C\C[C@@H](/C=C/C=C\C/C=C\C/C=C\C/C=C\CCC(=O)O)OO
Eicosanoid_17S-HpDHA [M-H]	54	rs11045899	chr12:21395835_A_T	1510915	359.215	4.81617	chr12	21395835	A	T	1.5e-24	-23.8239	0.404377	0.0395413	0.156848	-0.008	0.04	CC/C=C\C[C@@H](/C=C/C=C\C/C=C\C/C=C\C/C=C\CCC(=O)O)OO
Eicosanoid_17S-HpDHA [M-H]	54	rs59205959	chr12:21400966_G_A	1510915	359.215	4.81617	chr12	21400966	G	A	1.5e-24	-23.8239	0.40449	0.0395531	0.156656	-0.008	0.04	CC/C=C\C[C@@H](/C=C/C=C\C/C=C\C/C=C\C/C=C\CCC(=O)O)OO
Eicosanoid_17S-HpDHA [M-H]	54	rs2199680	chr12:21415496_A_T	1510915	359.215	4.81617	chr12	21415496	A	T	9.4e-24	-23.0269	0.396967	0.0395091	0.157422	-0.008	0.04	CC/C=C\C[C@@H](/C=C/C=C\C/C=C\C/C=C\C/C=C\CCC(=O)O)OO
Eicosanoid_17S-HpDHA [M-H]	54	rs16923647	chr12:21451395_C_T	1510915	359.215	4.81617	chr12	21451395	C	T	1.4e-13	-12.8539	0.327807	0.0443262	0.119166	-0.008	0.04	CC/C=C\C[C@@H](/C=C/C=C\C/C=C\C/C=C\C/C=C\CCC(=O)O)OO
Eicosanoid_12,13 EpOME [M-H+Acetate];Eicosanoid_9,10 EpOME [M-H+Acetate]	54	rs58310495	chr12:21357711_C_T	1606022	355.25	5.22933	chr12	21357711	C	T	2.5e-29	-28.6021	0.439141	0.0390563	0.149366	0.0027;0.0027	-0.02;-0.10	CCCCCC1C(O1)C/C=C\CCCCCCCC(=O)O, CCCCC/C=C\C[C@@H]1[C@@H](O1)CCCCCCCC(=O)O
Eicosanoid_12,13 EpOME [M-H+Acetate];Eicosanoid_9,10 EpOME [M-H+Acetate]	54	rs4149056	chr12:21331549_T_C	1606022	355.25	5.22933	chr12	21331549	T	C	5.7e-29	-28.2441	0.433248	0.0387871	0.150711	0.0027;0.0027	-0.02;-0.10	CCCCCC1C(O1)C/C=C\CCCCCCCC(=O)O, CCCCC/C=C\C[C@@H]1[C@@H](O1)CCCCCCCC(=O)O
Eicosanoid_12,13 EpOME [M-H+Acetate];Eicosanoid_9,10 EpOME [M-H+Acetate]	54	rs73069021	chr12:21399955_G_A	1606022	355.25	5.22933	chr12	21399955	G	A	5.6e-27	-26.2518	0.412649	0.0383692	0.156478	0.0027;0.0027	-0.02;-0.10	CCCCCC1C(O1)C/C=C\CCCCCCCC(=O)O, CCCCC/C=C\C[C@@H]1[C@@H](O1)CCCCCCCC(=O)O
Eicosanoid_12,13 EpOME [M-H+Acetate];Eicosanoid_9,10 EpOME [M-H+Acetate]	54	rs11045899	chr12:21395835_A_T	1606022	355.25	5.22933	chr12	21395835	A	T	6.5e-27	-26.1871	0.41093	0.0382576	0.157439	0.0027;0.0027	-0.02;-0.10	CCCCCC1C(O1)C/C=C\CCCCCCCC(=O)O, CCCCC/C=C\C[C@@H]1[C@@H](O1)CCCCCCCC(=O)O
Eicosanoid_12,13 EpOME [M-H+Acetate];Eicosanoid_9,10 EpOME [M-H+Acetate]	54	rs2199680	chr12:21415496_A_T	1606022	355.25	5.22933	chr12	21415496	A	T	2.6e-26	-25.585	0.405649	0.0382266	0.158016	0.0027;0.0027	-0.02;-0.10	CCCCCC1C(O1)C/C=C\CCCCCCCC(=O)O, CCCCC/C=C\C[C@@H]1[C@@H](O1)CCCCCCCC(=O)O
Eicosanoid_12,13 EpOME [M-H+Acetate];Eicosanoid_9,10 EpOME [M-H+Acetate]	54	rs16923647	chr12:21451395_C_T	1606022	355.25	5.22933	chr12	21451395	C	T	3.5e-17	-16.4559	0.36153	0.0428851	0.119569	0.0027;0.0027	-0.02;-0.10	CCCCCC1C(O1)C/C=C\CCCCCCCC(=O)O, CCCCC/C=C\C[C@@H]1[C@@H](O1)CCCCCCCC(=O)O
Novel EIC_27;Novel EIC_30	54	rs4149056	chr12:21331549_T_C	1685099	351.254	5.64867	chr12	21331549	T	C	9.1e-29	-28.041	0.437273	0.0392908	0.150153	2e-04;2e-04	-0.07;0.03	NA, NA
Novel EIC_27;Novel EIC_30	54	rs73079476	chr12:21343833_A_C	1685099	351.254	5.64867	chr12	21343833	A	C	3.2e-28	-27.4949	0.432262	0.0392398	0.149005	2e-04;2e-04	-0.07;0.03	NA, NA
Novel EIC_27;Novel EIC_30	54	rs11519067	chr12:21412403_A_T	1685099	351.254	5.64867	chr12	21412403	A	T	7.7e-23	-22.1135	0.382179	0.0388482	0.156274	2e-04;2e-04	-0.07;0.03	NA, NA
Novel EIC_27;Novel EIC_30	54	rs11045899	chr12:21395835_A_T	1685099	351.254	5.64867	chr12	21395835	A	T	1.3e-22	-21.8861	0.379325	0.0387536	0.156848	2e-04;2e-04	-0.07;0.03	NA, NA
Novel EIC_27;Novel EIC_30	54	rs2199680	chr12:21415496_A_T	1685099	351.254	5.64867	chr12	21415496	A	T	1.9e-22	-21.7212	0.377342	0.0387221	0.157422	2e-04;2e-04	-0.07;0.03	NA, NA
Novel EIC_27;Novel EIC_30	54	rs4149000	chr12:21447997_C_T	1685099	351.254	5.64867	chr12	21447997	C	T	5.4e-14	-13.2676	0.3239	0.0430652	0.123374	2e-04;2e-04	-0.07;0.03	NA, NA
Novel EIC_28	54	rs4149056	chr12:21331549_T_C	1629887	351.254	5.37733	chr12	21331549	T	C	5.8e-27	-26.2366	0.424743	0.0395032	0.150153	0.0003	-0.02	NA
Novel EIC_28	54	rs58310495	chr12:21357711_C_T	1629887	351.254	5.37733	chr12	21357711	C	T	1.1e-26	-25.9586	0.42546	0.0397771	0.148814	0.0003	-0.02	NA
Novel EIC_28	54	rs11045899	chr12:21395835_A_T	1629887	351.254	5.37733	chr12	21395835	A	T	1.5e-20	-19.8239	0.362069	0.0389631	0.156848	0.0003	-0.02	NA
Novel EIC_28	54	rs59205959	chr12:21400966_G_A	1629887	351.254	5.37733	chr12	21400966	G	A	1.8e-20	-19.7447	0.361476	0.0389747	0.156656	0.0003	-0.02	NA
Novel EIC_28	54	rs2199680	chr12:21415496_A_T	1629887	351.254	5.37733	chr12	21415496	A	T	4.6e-20	-19.3372	0.357147	0.0389314	0.157422	0.0003	-0.02	NA
Novel EIC_28	54	rs16923647	chr12:21451395_C_T	1629887	351.254	5.37733	chr12	21451395	C	T	5.2e-13	-12.284	0.315349	0.0436781	0.119166	0.0003	-0.02	NA
Eicosanoid_13S-HpOTrE [M-H];Eicosanoid_13S-HpOTrE(gamma) [M-H]	54	rs4149056	chr12:21331549_T_C	1370267	309.207	4.21183	chr12	21331549	T	C	4.5e-26	-25.3468	0.421093	0.0398724	0.150153	1e-04;1e-04	0.06;-0.01	CC/C=C\C[C@@H](/C=C/C=C\CCCCCCCC(=O)O)OO, CCCCC[C@@H](/C=C/C=C\C/C=C\CCCCC(=O)O)OO
Eicosanoid_13S-HpOTrE [M-H];Eicosanoid_13S-HpOTrE(gamma) [M-H]	54	rs58310495	chr12:21357711_C_T	1370267	309.207	4.21183	chr12	21357711	C	T	6.3e-25	-24.2007	0.413962	0.0401489	0.148814	1e-04;1e-04	0.06;-0.01	CC/C=C\C[C@@H](/C=C/C=C\CCCCCCCC(=O)O)OO, CCCCC[C@@H](/C=C/C=C\C/C=C\CCCCC(=O)O)OO
Eicosanoid_13S-HpOTrE [M-H];Eicosanoid_13S-HpOTrE(gamma) [M-H]	54	rs11519067	chr12:21412403_A_T	1370267	309.207	4.21183	chr12	21412403	A	T	3e-19	-18.5229	0.353509	0.0394233	0.156274	1e-04;1e-04	0.06;-0.01	CC/C=C\C[C@@H](/C=C/C=C\CCCCCCCC(=O)O)OO, CCCCC[C@@H](/C=C/C=C\C/C=C\CCCCC(=O)O)OO
Eicosanoid_13S-HpOTrE [M-H];Eicosanoid_13S-HpOTrE(gamma) [M-H]	54	rs2199680	chr12:21415496_A_T	1370267	309.207	4.21183	chr12	21415496	A	T	3.5e-19	-18.4559	0.35177	0.0392953	0.157422	1e-04;1e-04	0.06;-0.01	CC/C=C\C[C@@H](/C=C/C=C\CCCCCCCC(=O)O)OO, CCCCC[C@@H](/C=C/C=C\C/C=C\CCCCC(=O)O)OO
Eicosanoid_13S-HpOTrE [M-H];Eicosanoid_13S-HpOTrE(gamma) [M-H]	54	rs11045899	chr12:21395835_A_T	1370267	309.207	4.21183	chr12	21395835	A	T	8.1e-19	-18.0915	0.348383	0.0393273	0.156848	1e-04;1e-04	0.06;-0.01	CC/C=C\C[C@@H](/C=C/C=C\CCCCCCCC(=O)O)OO, CCCCC[C@@H](/C=C/C=C\C/C=C\CCCCC(=O)O)OO
EIC_76	54	rs4149056	chr12:21331549_T_C	966833	313.238	3.04633	chr12	21331549	T	C	8.4e-25	-24.0757	0.398814	0.0387831	0.150153	-0.0002	-0.08	NA
EIC_76	54	rs73079476	chr12:21343833_A_C	966833	313.238	3.04633	chr12	21343833	A	C	3.4e-23	-22.4685	0.384196	0.0387328	0.149005	-0.0002	-0.08	NA
EIC_76	54	rs11519067	chr12:21412403_A_T	966833	313.238	3.04633	chr12	21412403	A	T	5.8e-20	-19.2366	0.350825	0.0383463	0.156274	-0.0002	-0.08	NA
EIC_76	54	rs2199680	chr12:21415496_A_T	966833	313.238	3.04633	chr12	21415496	A	T	9.7e-20	-19.0132	0.347515	0.0382218	0.157422	-0.0002	-0.08	NA
EIC_76	54	rs11045899	chr12:21395835_A_T	966833	313.238	3.04633	chr12	21395835	A	T	1e-19	-19	0.347481	0.0382529	0.156848	-0.0002	-0.08	NA
EIC_76	54	rs16923647	chr12:21451395_C_T	966833	313.238	3.04633	chr12	21451395	C	T	1e-14	-14	0.331719	0.0428819	0.119166	-0.0002	-0.08	NA
Eicosanoid_13-HpODE [M-H];Eicosanoid_9-HpODE [M-H]	54	rs11045856	chr12:21350689_T_G	1477895	311.223	4.61883	chr12	21350689	T	G	1.8e-24	-23.7447	-0.32835	0.0321558	0.243305	2e-04;2e-04	-0.05;-0.08	CCCCCC(/C=C/C=C\CCCCCCCC(=O)O)OO, CCCCC/C=C/C=C/C(CCCCCCCC(=O)O)OO
Eicosanoid_13-HpODE [M-H];Eicosanoid_9-HpODE [M-H]	54	rs4149056	chr12:21331549_T_C	1499583	311.223	4.76067	chr12	21331549	T	C	2.2e-21	-20.6576	0.377159	0.0397259	0.150153	1e-04;1e-04	0.09;0.06	CCCCCC(/C=C/C=C\CCCCCCCC(=O)O)OO, CCCCC/C=C/C=C/C(CCCCCCCC(=O)O)OO
Eicosanoid_13-HpODE [M-H];Eicosanoid_9-HpODE [M-H]	54	rs73079476	chr12:21343833_A_C	1499583	311.223	4.76067	chr12	21343833	A	C	1.1e-20	-19.9586	0.36999	0.0396743	0.149005	1e-04;1e-04	0.09;0.06	CCCCCC(/C=C/C=C\CCCCCCCC(=O)O)OO, CCCCC/C=C/C=C/C(CCCCCCCC(=O)O)OO
Eicosanoid_13-HpODE [M-H];Eicosanoid_9-HpODE [M-H]	54	rs4149056	chr12:21331549_T_C	1477895	311.223	4.61883	chr12	21331549	T	C	5.2e-20	-19.284	0.356176	0.0388843	0.150153	2e-04;2e-04	-0.05;-0.08	CCCCCC(/C=C/C=C\CCCCCCCC(=O)O)OO, CCCCC/C=C/C=C/C(CCCCCCCC(=O)O)OO
Eicosanoid_13-HpODE [M-H];Eicosanoid_9-HpODE [M-H]	54	rs55773124	chr12:21397957_A_C	1477895	311.223	4.61883	chr12	21397957	A	C	8e-19	-18.0969	-0.314043	0.0354446	0.183244	2e-04;2e-04	-0.05;-0.08	CCCCCC(/C=C/C=C\CCCCCCCC(=O)O)OO, CCCCC/C=C/C=C/C(CCCCCCCC(=O)O)OO
Eicosanoid_13-HpODE [M-H];Eicosanoid_9-HpODE [M-H]	54	rs11045897	chr12:21394544_G_A	1477895	311.223	4.61883	chr12	21394544	G	A	8.2e-19	-18.0862	-0.314487	0.0355036	0.182862	2e-04;2e-04	-0.05;-0.08	CCCCCC(/C=C/C=C\CCCCCCCC(=O)O)OO, CCCCC/C=C/C=C/C(CCCCCCCC(=O)O)OO
Eicosanoid_13-HpODE [M-H];Eicosanoid_9-HpODE [M-H]	54	rs11519067	chr12:21412403_A_T	1499583	311.223	4.76067	chr12	21412403	A	T	5.9e-17	-16.2291	0.328682	0.0392784	0.156274	1e-04;1e-04	0.09;0.06	CCCCCC(/C=C/C=C\CCCCCCCC(=O)O)OO, CCCCC/C=C/C=C/C(CCCCCCCC(=O)O)OO
Eicosanoid_13-HpODE [M-H];Eicosanoid_9-HpODE [M-H]	54	rs2199680	chr12:21415496_A_T	1499583	311.223	4.76067	chr12	21415496	A	T	9.1e-17	-16.041	0.32558	0.0391509	0.157422	1e-04;1e-04	0.09;0.06	CCCCCC(/C=C/C=C\CCCCCCCC(=O)O)OO, CCCCC/C=C/C=C/C(CCCCCCCC(=O)O)OO
Eicosanoid_13-HpODE [M-H];Eicosanoid_9-HpODE [M-H]	54	rs11045899	chr12:21395835_A_T	1499583	311.223	4.76067	chr12	21395835	A	T	1.1e-16	-15.9586	0.324959	0.0391828	0.156848	1e-04;1e-04	0.09;0.06	CCCCCC(/C=C/C=C\CCCCCCCC(=O)O)OO, CCCCC/C=C/C=C/C(CCCCCCCC(=O)O)OO
Eicosanoid_13-HpODE [M-H];Eicosanoid_9-HpODE [M-H]	54	rs7967303	chr12:21451616_T_C	1477895	311.223	4.61883	chr12	21451616	T	C	4.3e-15	-14.3665	-0.316588	0.0403452	0.138485	2e-04;2e-04	-0.05;-0.08	CCCCCC(/C=C/C=C\CCCCCCCC(=O)O)OO, CCCCC/C=C/C=C/C(CCCCCCCC(=O)O)OO
Eicosanoid_12S-HpETE [M-H]	54	rs4149056	chr12:21331549_T_C	1548091	335.221	4.96417	chr12	21331549	T	C	3.9e-24	-23.4089	0.399339	0.0394027	0.150153	-0.0015	-0.02	CCCCC/C=C\C[C@@H](/C=C/C=C\C/C=C\CCCC(=O)O)OO
Eicosanoid_12S-HpETE [M-H]	54	rs58310495	chr12:21357711_C_T	1548091	335.221	4.96417	chr12	21357711	C	T	4.5e-23	-22.3468	0.392501	0.0396759	0.148814	-0.0015	-0.02	CCCCC/C=C\C[C@@H](/C=C/C=C\C/C=C\CCCC(=O)O)OO
Eicosanoid_12S-HpETE [M-H]	54	rs11519067	chr12:21412403_A_T	1548091	335.221	4.96417	chr12	21412403	A	T	1.1e-18	-17.9586	0.343912	0.0389589	0.156274	-0.0015	-0.02	CCCCC/C=C\C[C@@H](/C=C/C=C\C/C=C\CCCC(=O)O)OO
Eicosanoid_12S-HpETE [M-H]	54	rs11045899	chr12:21395835_A_T	1548091	335.221	4.96417	chr12	21395835	A	T	1.5e-18	-17.8239	0.341698	0.038864	0.156848	-0.0015	-0.02	CCCCC/C=C\C[C@@H](/C=C/C=C\C/C=C\CCCC(=O)O)OO
Eicosanoid_12S-HpETE [M-H]	54	rs2199680	chr12:21415496_A_T	1548091	335.221	4.96417	chr12	21415496	A	T	3.3e-18	-17.4815	0.337861	0.0388324	0.157422	-0.0015	-0.02	CCCCC/C=C\C[C@@H](/C=C/C=C\C/C=C\CCCC(=O)O)OO
Eicosanoid_8(S) HETrE [M-H+Acetate]	54	rs4149056	chr12:21331549_T_C	1596415	381.264	5.21083	chr12	21331549	T	C	7.1e-23	-22.1487	0.386845	0.0392899	0.150153	0.0006	0	CCCCC/C=C\C/C=C/C=C\[C@H](CCCCCCC(=O)O)O
Eicosanoid_8(S) HETrE [M-H+Acetate]	54	rs58310495	chr12:21357711_C_T	1596415	381.264	5.21083	chr12	21357711	C	T	9.1e-22	-21.041	0.379247	0.0395623	0.148814	0.0006	0	CCCCC/C=C\C/C=C/C=C\[C@H](CCCCCCC(=O)O)O
Eicosanoid_8(S) HETrE [M-H+Acetate]	54	rs11519067	chr12:21412403_A_T	1596415	381.264	5.21083	chr12	21412403	A	T	4.4e-19	-18.3565	0.34681	0.0388473	0.156274	0.0006	0	CCCCC/C=C\C/C=C/C=C\[C@H](CCCCCCC(=O)O)O
Eicosanoid_8(S) HETrE [M-H+Acetate]	54	rs11045899	chr12:21395835_A_T	1596415	381.264	5.21083	chr12	21395835	A	T	1.4e-18	-17.8539	0.34097	0.0387527	0.156848	0.0006	0	CCCCC/C=C\C/C=C/C=C\[C@H](CCCCCCC(=O)O)O
Eicosanoid_8(S) HETrE [M-H+Acetate]	54	rs2199680	chr12:21415496_A_T	1596415	381.264	5.21083	chr12	21415496	A	T	3.2e-18	-17.4949	0.337098	0.0387212	0.157422	0.0006	0	CCCCC/C=C\C/C=C/C=C\[C@H](CCCCCCC(=O)O)O
Eicosanoid_8(S) HETrE [M-H+Acetate]	54	rs16923647	chr12:21451395_C_T	1596415	381.264	5.21083	chr12	21451395	C	T	1e-12	-12	0.309552	0.0434422	0.119166	0.0006	0	CCCCC/C=C\C/C=C/C=C\[C@H](CCCCCCC(=O)O)O
Putative_N-Oleoyl-L-serine	54	rs11045856	chr12:21350689_T_G	1826672	368.286	6.253	chr12	21350689	T	G	3.9e-18	-17.4089	-0.283801	0.0326854	0.243305	0.005	-0.06	CCCCCCCC/C=C\CCCCCCCC(=O)N[C@@H](CO)C(=O)O
Putative_N-Oleoyl-L-serine	54	rs58310495	chr12:21357711_C_T	1840731	368.285	6.35398	chr12	21357711	C	T	1.9e-17	-16.7212	0.339742	0.0399757	0.148871	0.0037	0.04	CCCCCCCC/C=C\CCCCCCCC(=O)N[C@@H](CO)C(=O)O
Putative_N-Oleoyl-L-serine	54	rs4149056	chr12:21331549_T_C	1840731	368.285	6.35398	chr12	21331549	T	C	9.5e-17	-16.0223	0.329948	0.0397005	0.15021	0.0037	0.04	CCCCCCCC/C=C\CCCCCCCC(=O)N[C@@H](CO)C(=O)O
Putative_N-Oleoyl-L-serine	54	rs59205959	chr12:21400966_G_A	1826672	368.286	6.253	chr12	21400966	G	A	1.4e-15	-14.8539	0.311356	0.038996	0.156656	0.005	-0.06	CCCCCCCC/C=C\CCCCCCCC(=O)N[C@@H](CO)C(=O)O
Putative_N-Oleoyl-L-serine	54	rs4149056	chr12:21331549_T_C	1826672	368.286	6.253	chr12	21331549	T	C	1.7e-15	-14.7696	0.314566	0.0395248	0.150153	0.005	-0.06	CCCCCCCC/C=C\CCCCCCCC(=O)N[C@@H](CO)C(=O)O
Putative_N-Oleoyl-L-serine	54	rs11045899	chr12:21395835_A_T	1826672	368.286	6.253	chr12	21395835	A	T	1.7e-15	-14.7696	0.310267	0.0389844	0.156848	0.005	-0.06	CCCCCCCC/C=C\CCCCCCCC(=O)N[C@@H](CO)C(=O)O
Putative_N-Oleoyl-L-serine	54	rs2199680	chr12:21415496_A_T	1826672	368.286	6.253	chr12	21415496	A	T	4.3e-15	-14.3665	0.305671	0.0389527	0.157422	0.005	-0.06	CCCCCCCC/C=C\CCCCCCCC(=O)N[C@@H](CO)C(=O)O
Putative_N-Oleoyl-L-serine	54	rs73069021	chr12:21399955_G_A	1840731	368.285	6.35398	chr12	21399955	G	A	6.5e-15	-14.1871	0.306116	0.0392719	0.155951	0.0037	0.04	CCCCCCCC/C=C\CCCCCCCC(=O)N[C@@H](CO)C(=O)O
Putative_N-Oleoyl-L-serine	54	rs11045899	chr12:21395835_A_T	1840731	368.285	6.35398	chr12	21395835	A	T	8.3e-15	-14.0809	0.304005	0.0391576	0.156908	0.0037	0.04	CCCCCCCC/C=C\CCCCCCCC(=O)N[C@@H](CO)C(=O)O
Putative_N-Oleoyl-L-serine	54	rs2199680	chr12:21415496_A_T	1840731	368.285	6.35398	chr12	21415496	A	T	2.8e-14	-13.5528	0.297627	0.0391258	0.157482	0.0037	0.04	CCCCCCCC/C=C\CCCCCCCC(=O)N[C@@H](CO)C(=O)O
Eicosanoid_12S-HpEPE [M-H];Eicosanoid_15S-HpEPE [M-H]	54	rs4149056	chr12:21331549_T_C	1397678	333.207	4.30433	chr12	21331549	T	C	2.4e-21	-20.6198	0.3756	0.0395902	0.150153	0.0000;0.0000	-0.05;0.05	CC/C=C\C/C=C\C[C@@H](/C=C/C=C\C/C=C\CCCC(=O)O)OO, CC/C=C\CC(/C=C/C=C\C/C=C\C/C=C\CCCC(=O)O)OO
Eicosanoid_12S-HpEPE [M-H];Eicosanoid_15S-HpEPE [M-H]	54	rs58310495	chr12:21357711_C_T	1397678	333.207	4.30433	chr12	21357711	C	T	7.8e-21	-20.1079	0.373249	0.0398647	0.148814	0.0000;0.0000	-0.05;0.05	CC/C=C\C/C=C\C[C@@H](/C=C/C=C\C/C=C\CCCC(=O)O)OO, CC/C=C\CC(/C=C/C=C\C/C=C\C/C=C\CCCC(=O)O)OO
Eicosanoid_12S-HpEPE [M-H];Eicosanoid_15S-HpEPE [M-H]	54	rs2199680	chr12:21415496_A_T	1397678	333.207	4.30433	chr12	21415496	A	T	6.4e-16	-15.1938	0.315327	0.0390171	0.157422	0.0000;0.0000	-0.05;0.05	CC/C=C\C/C=C\C[C@@H](/C=C/C=C\C/C=C\CCCC(=O)O)OO, CC/C=C\CC(/C=C/C=C\C/C=C\C/C=C\CCCC(=O)O)OO
Eicosanoid_12S-HpEPE [M-H];Eicosanoid_15S-HpEPE [M-H]	54	rs11519067	chr12:21412403_A_T	1397678	333.207	4.30433	chr12	21412403	A	T	7.9e-16	-15.1024	0.315336	0.0391443	0.156274	0.0000;0.0000	-0.05;0.05	CC/C=C\C/C=C\C[C@@H](/C=C/C=C\C/C=C\CCCC(=O)O)OO, CC/C=C\CC(/C=C/C=C\C/C=C\C/C=C\CCCC(=O)O)OO
Eicosanoid_12S-HpEPE [M-H];Eicosanoid_15S-HpEPE [M-H]	54	rs11045899	chr12:21395835_A_T	1397678	333.207	4.30433	chr12	21395835	A	T	9.7e-16	-15.0132	0.313581	0.0390489	0.156848	0.0000;0.0000	-0.05;0.05	CC/C=C\C/C=C\C[C@@H](/C=C/C=C\C/C=C\CCCC(=O)O)OO, CC/C=C\CC(/C=C/C=C\C/C=C\C/C=C\CCCC(=O)O)OO
EIC_311	54	rs58310495	chr12:21357711_C_T	1357935	363.255	4.16867	chr12	21357711	C	T	2.8e-21	-20.5528	0.37722	0.0398378	0.148814	0.0004	-0.08	NA
EIC_311	54	rs4149056	chr12:21331549_T_C	1357935	363.255	4.16867	chr12	21331549	T	C	1.1e-20	-19.9586	0.369069	0.0395635	0.150153	0.0004	-0.08	NA
EIC_311	54	rs59205959	chr12:21400966_G_A	1357935	363.255	4.16867	chr12	21400966	G	A	3.5e-18	-17.4559	0.339318	0.0390343	0.156656	0.0004	-0.08	NA
EIC_311	54	rs11045899	chr12:21395835_A_T	1357935	363.255	4.16867	chr12	21395835	A	T	3.8e-18	-17.4202	0.338901	0.0390226	0.156848	0.0004	-0.08	NA
EIC_311	54	rs2199680	chr12:21415496_A_T	1357935	363.255	4.16867	chr12	21415496	A	T	7.2e-18	-17.1427	0.335805	0.0389909	0.157422	0.0004	-0.08	NA
EIC_175;Eicosanoid_5,6-diHETE [M-H]	54	rs58310495	chr12:21357711_C_T	1362131	335.231	4.1995	chr12	21357711	C	T	1.5e-20	-19.8239	0.368998	0.0396978	0.148814	0.0083;0.0083	0.09;0.00	NA, CC/C=C\C/C=C\C/C=C\C/C=C\CC(C(CCCC(=O)O)O)O
EIC_175;Eicosanoid_5,6-diHETE [M-H]	54	rs4149056	chr12:21331549_T_C	1362131	335.231	4.1995	chr12	21331549	T	C	3.4e-20	-19.4685	0.362874	0.0394245	0.150153	0.0083;0.0083	0.09;0.00	NA, CC/C=C\C/C=C\C/C=C\C/C=C\CC(C(CCCC(=O)O)O)O
EIC_175;Eicosanoid_5,6-diHETE [M-H]	54	rs59205959	chr12:21400966_G_A	1362131	335.231	4.1995	chr12	21400966	G	A	1.6e-16	-15.7959	0.320829	0.0388971	0.156656	0.0083;0.0083	0.09;0.00	NA, CC/C=C\C/C=C\C/C=C\C/C=C\CC(C(CCCC(=O)O)O)O
EIC_175;Eicosanoid_5,6-diHETE [M-H]	54	rs11045899	chr12:21395835_A_T	1362131	335.231	4.1995	chr12	21395835	A	T	1.7e-16	-15.7696	0.320462	0.0388855	0.156848	0.0083;0.0083	0.09;0.00	NA, CC/C=C\C/C=C\C/C=C\C/C=C\CC(C(CCCC(=O)O)O)O
EIC_175;Eicosanoid_5,6-diHETE [M-H]	54	rs2199680	chr12:21415496_A_T	1362131	335.231	4.1995	chr12	21415496	A	T	1.7e-16	-15.7696	0.320106	0.0388539	0.157422	0.0083;0.0083	0.09;0.00	NA, CC/C=C\C/C=C\C/C=C\C/C=C\CC(C(CCCC(=O)O)O)O
Putative_11a-Hydroxyprogesterone b-D-glucuronide	54	rs4149056	chr12:21331549_T_C	1024207	505.339	3.18046	chr12	21331549	T	C	1.9e-20	-19.7212	0.364497	0.0393311	0.150153	0.0011	0.05	CC(=O)[C@H]1CC[C@H]2[C@@H]3CCC4=CC(=O)CC[C@]4(C)[C@H]3[C@@H](C[C@]12C)O[C@@H]5O[C@@H]([C@@H](O)[C@H](O)[C@H]5O)C(=O)O
Putative_11a-Hydroxyprogesterone b-D-glucuronide	54	rs73079476	chr12:21343833_A_C	1024207	505.339	3.18046	chr12	21343833	A	C	1e-18	-18	0.346954	0.0392801	0.149005	0.0011	0.05	CC(=O)[C@H]1CC[C@H]2[C@@H]3CCC4=CC(=O)CC[C@]4(C)[C@H]3[C@@H](C[C@]12C)O[C@@H]5O[C@@H]([C@@H](O)[C@H](O)[C@H]5O)C(=O)O
Putative_11a-Hydroxyprogesterone b-D-glucuronide	54	rs73069021	chr12:21399955_G_A	1024207	505.339	3.18046	chr12	21399955	G	A	2.8e-16	-15.5528	0.318397	0.0389066	0.155891	0.0011	0.05	CC(=O)[C@H]1CC[C@H]2[C@@H]3CCC4=CC(=O)CC[C@]4(C)[C@H]3[C@@H](C[C@]12C)O[C@@H]5O[C@@H]([C@@H](O)[C@H](O)[C@H]5O)C(=O)O
Putative_11a-Hydroxyprogesterone b-D-glucuronide	54	rs11045899	chr12:21395835_A_T	1024207	505.339	3.18046	chr12	21395835	A	T	4e-16	-15.3979	0.315672	0.0387934	0.156848	0.0011	0.05	CC(=O)[C@H]1CC[C@H]2[C@@H]3CCC4=CC(=O)CC[C@]4(C)[C@H]3[C@@H](C[C@]12C)O[C@@H]5O[C@@H]([C@@H](O)[C@H](O)[C@H]5O)C(=O)O
Putative_11a-Hydroxyprogesterone b-D-glucuronide	54	rs2199680	chr12:21415496_A_T	1024207	505.339	3.18046	chr12	21415496	A	T	7.3e-16	-15.1367	0.312641	0.0387618	0.157422	0.0011	0.05	CC(=O)[C@H]1CC[C@H]2[C@@H]3CCC4=CC(=O)CC[C@]4(C)[C@H]3[C@@H](C[C@]12C)O[C@@H]5O[C@@H]([C@@H](O)[C@H](O)[C@H]5O)C(=O)O
EIC_77	54	rs4149056	chr12:21331549_T_C	1550968	313.239	4.98575	chr12	21331549	T	C	7e-20	-19.1549	0.35693	0.0391025	0.150153	0.0009	-0.01	NA
EIC_77	54	rs73079476	chr12:21343833_A_C	1550968	313.239	4.98575	chr12	21343833	A	C	9.4e-19	-18.0269	0.345275	0.0390517	0.149005	0.0009	-0.01	NA
EIC_77	54	rs73069021	chr12:21399955_G_A	1550968	313.239	4.98575	chr12	21399955	G	A	7e-15	-14.1549	0.301121	0.0386805	0.155891	0.0009	-0.01	NA
EIC_77	54	rs11045899	chr12:21395835_A_T	1550968	313.239	4.98575	chr12	21395835	A	T	1.3e-14	-13.8861	0.297094	0.0385679	0.156848	0.0009	-0.01	NA
EIC_77	54	rs2199680	chr12:21415496_A_T	1550968	313.239	4.98575	chr12	21415496	A	T	2.9e-14	-13.5376	0.293057	0.0385365	0.157422	0.0009	-0.01	NA
Novel EIC_33	54	rs58310495	chr12:21357711_C_T	1660358	365.267	5.54383	chr12	21357711	C	T	1.6e-19	-18.7959	0.36041	0.0398636	0.148814	-0.0028	-0.05	NA
Novel EIC_33	54	rs4149056	chr12:21331549_T_C	1660358	365.267	5.54383	chr12	21331549	T	C	6.5e-19	-18.1871	0.351647	0.0395891	0.150153	-0.0028	-0.05	NA
Novel EIC_33	54	rs59205959	chr12:21400966_G_A	1660358	365.267	5.54383	chr12	21400966	G	A	4.8e-16	-15.3188	0.317041	0.0390595	0.156656	-0.0028	-0.05	NA
Novel EIC_33	54	rs11045899	chr12:21395835_A_T	1660358	365.267	5.54383	chr12	21395835	A	T	5.8e-16	-15.2366	0.316005	0.0390479	0.156848	-0.0028	-0.05	NA
Novel EIC_33	54	rs2199680	chr12:21415496_A_T	1660358	365.267	5.54383	chr12	21415496	A	T	1.1e-15	-14.9586	0.312557	0.0390161	0.157422	-0.0028	-0.05	NA
EIC_69;EIC_70	54	rs4149056	chr12:21331549_T_C	1512978	313.24	4.82233	chr12	21331549	T	C	8e-19	-18.0969	0.353687	0.0399206	0.150153	0.0019;0.0019	-0.03;0.06	NA, NA
EIC_69;EIC_70	54	rs73079476	chr12:21343833_A_C	1512978	313.24	4.82233	chr12	21343833	A	C	7.7e-18	-17.1135	0.343015	0.0398688	0.149005	0.0019;0.0019	-0.03;0.06	NA, NA
EIC_69;EIC_70	54	rs59205959	chr12:21400966_G_A	1512978	313.24	4.82233	chr12	21400966	G	A	5.3e-14	-13.2757	0.29635	0.0393866	0.156656	0.0019;0.0019	-0.03;0.06	NA, NA
EIC_69;EIC_70	54	rs11045899	chr12:21395835_A_T	1512978	313.24	4.82233	chr12	21395835	A	T	5.7e-14	-13.2441	0.295906	0.0393748	0.156848	0.0019;0.0019	-0.03;0.06	NA, NA
EIC_69;EIC_70	54	rs2199680	chr12:21415496_A_T	1512978	313.24	4.82233	chr12	21415496	A	T	8.4e-14	-13.0757	0.293627	0.0393428	0.157422	0.0019;0.0019	-0.03;0.06	NA, NA
Eicosanoid_13-HODE [M-H+Acetate]	54	rs4149056	chr12:21331549_T_C	1433400	355.254	4.43383	chr12	21331549	T	C	3.6e-18	-17.4437	0.337647	0.0388541	0.150153	0.0071	-0.1	CCCCCC(/C=C/C=C\CCCCCCCC(=O)O)O
Eicosanoid_13-HODE [M-H+Acetate]	54	rs58310495	chr12:21357711_C_T	1433400	355.254	4.43383	chr12	21357711	C	T	2.1e-17	-16.6778	0.332063	0.0391235	0.148814	0.0071	-0.1	CCCCCC(/C=C/C=C\CCCCCCCC(=O)O)O
Eicosanoid_13-HODE [M-H+Acetate]	54	rs11519067	chr12:21412403_A_T	1433400	355.254	4.43383	chr12	21412403	A	T	1.1e-14	-13.9586	0.296706	0.0384165	0.156274	0.0071	-0.1	CCCCCC(/C=C/C=C\CCCCCCCC(=O)O)O
Eicosanoid_13-HODE [M-H+Acetate]	54	rs2199680	chr12:21415496_A_T	1433400	355.254	4.43383	chr12	21415496	A	T	1.7e-14	-13.7696	0.29381	0.0382917	0.157422	0.0071	-0.1	CCCCCC(/C=C/C=C\CCCCCCCC(=O)O)O
Eicosanoid_13-HODE [M-H+Acetate]	54	rs11045899	chr12:21395835_A_T	1433400	355.254	4.43383	chr12	21395835	A	T	1.8e-14	-13.7447	0.293642	0.0383229	0.156848	0.0071	-0.1	CCCCCC(/C=C/C=C\CCCCCCCC(=O)O)O
EIC_256;EIC_260	54	rs4149056	chr12:21331549_T_C	999259	353.229	3.1265	chr12	21331549	T	C	6.6e-18	-17.1805	0.342553	0.0397329	0.149845	-0.0043;-0.0043	-0.06;-0.02	NA, NA
EIC_256;EIC_260	54	rs4149080	chr12:21377559_G_C	999259	353.229	3.1265	chr12	21377559	G	C	1.6e-17	-16.7959	0.332323	0.0390021	0.157609	-0.0043;-0.0043	-0.06;-0.02	NA, NA
EIC_256;EIC_260	54	rs11045899	chr12:21395835_A_T	999259	353.229	3.1265	chr12	21395835	A	T	3e-15	-14.5229	0.309324	0.0391996	0.15625	-0.0043;-0.0043	-0.06;-0.02	NA, NA
EIC_256;EIC_260	54	rs59205959	chr12:21400966_G_A	999259	353.229	3.1265	chr12	21400966	G	A	3.3e-15	-14.4815	0.309008	0.0392116	0.156056	-0.0043;-0.0043	-0.06;-0.02	NA, NA
EIC_256;EIC_260	54	rs2199680	chr12:21415496_A_T	999259	353.229	3.1265	chr12	21415496	A	T	3.7e-15	-14.4318	0.308005	0.0391672	0.156832	-0.0043;-0.0043	-0.06;-0.02	NA, NA
EIC_184	54	rs58310495	chr12:21357711_C_T	1214460	341.233	3.70617	chr12	21357711	C	T	7e-18	-17.1549	0.341514	0.0396457	0.148871	-0.0007	-0.07	NA
EIC_184	54	rs4149056	chr12:21331549_T_C	1214460	341.233	3.70617	chr12	21331549	T	C	7.5e-18	-17.1249	0.338867	0.0393727	0.15021	-0.0007	-0.07	NA
EIC_184	54	rs11045899	chr12:21395835_A_T	1214460	341.233	3.70617	chr12	21395835	A	T	9.8e-15	-14.0088	0.300637	0.0388345	0.156908	-0.0007	-0.07	NA
EIC_184	54	rs2199680	chr12:21415496_A_T	1214460	341.233	3.70617	chr12	21415496	A	T	1.2e-14	-13.9208	0.299514	0.0388029	0.157482	-0.0007	-0.07	NA
EIC_184	54	rs59205959	chr12:21400966_G_A	1214460	341.233	3.70617	chr12	21400966	G	A	1.4e-14	-13.8539	0.299128	0.038846	0.156716	-0.0007	-0.07	NA
Eicosanoid_15S-HpETE [M-H]	54	rs4149056	chr12:21331549_T_C	1504393	335.221	4.78225	chr12	21331549	T	C	9.1e-18	-17.041	0.335436	0.0390761	0.150153	-0.0018	0.03	CCCCC[C@@H](/C=C/C=C\C/C=C\C/C=C\CCCC(=O)O)OO
Eicosanoid_15S-HpETE [M-H]	54	rs73079476	chr12:21343833_A_C	1504393	335.221	4.78225	chr12	21343833	A	C	4.1e-17	-16.3872	0.328209	0.0390254	0.149005	-0.0018	0.03	CCCCC[C@@H](/C=C/C=C\C/C=C\C/C=C\CCCC(=O)O)OO
Eicosanoid_15S-HpETE [M-H]	54	rs4149056	chr12:21331549_T_C	1514194	335.22	4.84083	chr12	21331549	T	C	1.6e-15	-14.7959	0.317054	0.039774	0.150153	-0.0032	0.08	CCCCC[C@@H](/C=C/C=C\C/C=C\C/C=C\CCCC(=O)O)OO
Eicosanoid_15S-HpETE [M-H]	54	rs58258204	chr12:21368015_C_T	1514194	335.22	4.84083	chr12	21368015	C	T	2e-15	-14.699	0.310242	0.0390582	0.157804	-0.0032	0.08	CCCCC[C@@H](/C=C/C=C\C/C=C\C/C=C\CCCC(=O)O)OO
Eicosanoid_15S-HpETE [M-H]	54	rs59205959	chr12:21400966_G_A	1504393	335.221	4.78225	chr12	21400966	G	A	5.7e-15	-14.2441	0.301081	0.0385533	0.156656	-0.0018	0.03	CCCCC[C@@H](/C=C/C=C\C/C=C\C/C=C\CCCC(=O)O)OO
Eicosanoid_15S-HpETE [M-H]	54	rs11045899	chr12:21395835_A_T	1504393	335.221	4.78225	chr12	21395835	A	T	7.1e-15	-14.1487	0.299932	0.0385418	0.156848	-0.0018	0.03	CCCCC[C@@H](/C=C/C=C\C/C=C\C/C=C\CCCC(=O)O)OO
Eicosanoid_15S-HpETE [M-H]	54	rs59205959	chr12:21400966_G_A	1514194	335.22	4.84083	chr12	21400966	G	A	1.4e-14	-13.8539	0.302012	0.0392419	0.156656	-0.0032	0.08	CCCCC[C@@H](/C=C/C=C\C/C=C\C/C=C\CCCC(=O)O)OO
Eicosanoid_15S-HpETE [M-H]	54	rs11045899	chr12:21395835_A_T	1514194	335.22	4.84083	chr12	21395835	A	T	1.8e-14	-13.7447	0.300775	0.0392302	0.156848	-0.0032	0.08	CCCCC[C@@H](/C=C/C=C\C/C=C\C/C=C\CCCC(=O)O)OO
Eicosanoid_15S-HpETE [M-H]	54	rs2199680	chr12:21415496_A_T	1504393	335.221	4.78225	chr12	21415496	A	T	2.1e-14	-13.6778	0.294374	0.0385105	0.157422	-0.0018	0.03	CCCCC[C@@H](/C=C/C=C\C/C=C\C/C=C\CCCC(=O)O)OO
Eicosanoid_15S-HpETE [M-H]	54	rs2199680	chr12:21415496_A_T	1514194	335.22	4.84083	chr12	21415496	A	T	2.6e-14	-13.585	0.298611	0.0391983	0.157422	-0.0032	0.08	CCCCC[C@@H](/C=C/C=C\C/C=C\C/C=C\CCCC(=O)O)OO
Eicosanoid_9,10 diHOME [M-H+Acetate]	54	rs4149056	chr12:21331549_T_C	1179607	373.259	3.6075	chr12	21331549	T	C	8.7e-17	-16.0605	0.344006	0.0413385	0.151718	0.0007	0.04	CCCCC/C=C\C[C@H]([C@@H](CCCCCCCC(=O)O)O)O
Eicosanoid_9,10 diHOME [M-H+Acetate]	54	rs11045899	chr12:21395835_A_T	1179607	373.259	3.6075	chr12	21395835	A	T	2.7e-14	-13.5686	0.311383	0.0408956	0.157586	0.0007	0.04	CCCCC/C=C\C[C@H]([C@@H](CCCCCCCC(=O)O)O)O
Eicosanoid_9,10 diHOME [M-H+Acetate]	54	rs59205959	chr12:21400966_G_A	1179607	373.259	3.6075	chr12	21400966	G	A	3.7e-14	-13.4318	0.309757	0.0409084	0.157376	0.0007	0.04	CCCCC/C=C\C[C@H]([C@@H](CCCCCCCC(=O)O)O)O
Eicosanoid_9,10 diHOME [M-H+Acetate]	54	rs2199680	chr12:21415496_A_T	1179607	373.259	3.6075	chr12	21415496	A	T	6e-14	-13.2218	0.306774	0.0408588	0.158215	0.0007	0.04	CCCCC/C=C\C[C@H]([C@@H](CCCCCCCC(=O)O)O)O
Docosanoid_10,11-DiHDPA [M-H+Acetate];Docosanoid_13,14-DiHDPA [M-H+Acetate];Docosanoid_16,17-DiHDPA [M-H+Acetate];Eicosanoid_19,20 DiHDPA [M-H+Acetate]	54	rs58310495	chr12:21357711_C_T	1220577	421.256	3.71233	chr12	21357711	C	T	9.3e-17	-16.0315	0.336641	0.0404915	0.151509	-0.0023;-0.0023;-0.0023;-0.0023	-0.08;0.02;0.09;0.10	CC/C=C\C/C=C\C/C=C\C[C@@H](O)[C@H](O)C/C=C\C/C=C\CCC(O)=O, CC/C=C\C/C=C\C[C@@H](O)[C@H](O)C/C=C\C/C=C\C/C=C\CCC(O)=O, CC/C=C\C[C@@H](O)[C@H](O)C/C=C\C/C=C\C/C=C\C/C=C\CCC(O)=O, CC[C@@H](O)[C@@H](O)C/C=C\C/C=C\C/C=C\C/C=C\C/C=C\CCC(O)=O
Docosanoid_10,11-DiHDPA [M-H+Acetate];Docosanoid_13,14-DiHDPA [M-H+Acetate];Docosanoid_16,17-DiHDPA [M-H+Acetate];Eicosanoid_19,20 DiHDPA [M-H+Acetate]	54	rs4149056	chr12:21331549_T_C	1220577	421.256	3.71233	chr12	21331549	T	C	1.3e-16	-15.8861	0.332877	0.0402169	0.152716	-0.0023;-0.0023;-0.0023;-0.0023	-0.08;0.02;0.09;0.10	CC/C=C\C/C=C\C/C=C\C[C@@H](O)[C@H](O)C/C=C\C/C=C\CCC(O)=O, CC/C=C\C/C=C\C[C@@H](O)[C@H](O)C/C=C\C/C=C\C/C=C\CCC(O)=O, CC/C=C\C[C@@H](O)[C@H](O)C/C=C\C/C=C\C/C=C\C/C=C\CCC(O)=O, CC[C@@H](O)[C@@H](O)C/C=C\C/C=C\C/C=C\C/C=C\C/C=C\CCC(O)=O
Docosanoid_10,11-DiHDPA [M-H+Acetate];Docosanoid_13,14-DiHDPA [M-H+Acetate];Docosanoid_16,17-DiHDPA [M-H+Acetate];Eicosanoid_19,20 DiHDPA [M-H+Acetate]	54	rs73069021	chr12:21399955_G_A	1220577	421.256	3.71233	chr12	21399955	G	A	1.2e-14	-13.9208	0.30688	0.0397758	0.158753	-0.0023;-0.0023;-0.0023;-0.0023	-0.08;0.02;0.09;0.10	CC/C=C\C/C=C\C/C=C\C[C@@H](O)[C@H](O)C/C=C\C/C=C\CCC(O)=O, CC/C=C\C/C=C\C[C@@H](O)[C@H](O)C/C=C\C/C=C\C/C=C\CCC(O)=O, CC/C=C\C[C@@H](O)[C@H](O)C/C=C\C/C=C\C/C=C\C/C=C\CCC(O)=O, CC[C@@H](O)[C@@H](O)C/C=C\C/C=C\C/C=C\C/C=C\C/C=C\CCC(O)=O
Docosanoid_10,11-DiHDPA [M-H+Acetate];Docosanoid_13,14-DiHDPA [M-H+Acetate];Docosanoid_16,17-DiHDPA [M-H+Acetate];Eicosanoid_19,20 DiHDPA [M-H+Acetate]	54	rs11045899	chr12:21395835_A_T	1220577	421.256	3.71233	chr12	21395835	A	T	1.6e-14	-13.7959	0.304403	0.0396574	0.159759	-0.0023;-0.0023;-0.0023;-0.0023	-0.08;0.02;0.09;0.10	CC/C=C\C/C=C\C/C=C\C[C@@H](O)[C@H](O)C/C=C\C/C=C\CCC(O)=O, CC/C=C\C/C=C\C[C@@H](O)[C@H](O)C/C=C\C/C=C\C/C=C\CCC(O)=O, CC/C=C\C[C@@H](O)[C@H](O)C/C=C\C/C=C\C/C=C\C/C=C\CCC(O)=O, CC[C@@H](O)[C@@H](O)C/C=C\C/C=C\C/C=C\C/C=C\C/C=C\CCC(O)=O
Docosanoid_10,11-DiHDPA [M-H+Acetate];Docosanoid_13,14-DiHDPA [M-H+Acetate];Docosanoid_16,17-DiHDPA [M-H+Acetate];Eicosanoid_19,20 DiHDPA [M-H+Acetate]	54	rs2199680	chr12:21415496_A_T	1220577	421.256	3.71233	chr12	21415496	A	T	4.7e-14	-13.3279	0.298736	0.0396248	0.160362	-0.0023;-0.0023;-0.0023;-0.0023	-0.08;0.02;0.09;0.10	CC/C=C\C/C=C\C/C=C\C[C@@H](O)[C@H](O)C/C=C\C/C=C\CCC(O)=O, CC/C=C\C/C=C\C[C@@H](O)[C@H](O)C/C=C\C/C=C\C/C=C\CCC(O)=O, CC/C=C\C[C@@H](O)[C@H](O)C/C=C\C/C=C\C/C=C\C/C=C\CCC(O)=O, CC[C@@H](O)[C@@H](O)C/C=C\C/C=C\C/C=C\C/C=C\C/C=C\CCC(O)=O
EIC_51;EIC_58;Putative_9-Oxo-11-(3-pentyl-2-oxiranyl)-10E-undecenoic acid	54	rs4149056	chr12:21331549_T_C	1225447	309.207	3.74933	chr12	21331549	T	C	1.2e-16	-15.9208	0.325205	0.0392798	0.150153	-4e-04;-4e-04;-0.0013	0.10;-0.02;-0.02	NA, NA, CCCCCC1C(O1)/C=C/C(=O)CCCCCCCC(=O)O
EIC_51;EIC_58;Putative_9-Oxo-11-(3-pentyl-2-oxiranyl)-10E-undecenoic acid	54	rs73079476	chr12:21343833_A_C	1225447	309.207	3.74933	chr12	21343833	A	C	1e-15	-15	0.314667	0.0392288	0.149005	-4e-04;-4e-04;-0.0013	0.10;-0.02;-0.02	NA, NA, CCCCCC1C(O1)/C=C/C(=O)CCCCCCCC(=O)O
EIC_51;EIC_58;Putative_9-Oxo-11-(3-pentyl-2-oxiranyl)-10E-undecenoic acid	54	rs59205959	chr12:21400966_G_A	1225447	309.207	3.74933	chr12	21400966	G	A	2.4e-13	-12.6198	0.283833	0.0387543	0.156656	-4e-04;-4e-04;-0.0013	0.10;-0.02;-0.02	NA, NA, CCCCCC1C(O1)/C=C/C(=O)CCCCCCCC(=O)O
EIC_51;EIC_58;Putative_9-Oxo-11-(3-pentyl-2-oxiranyl)-10E-undecenoic acid	54	rs11045899	chr12:21395835_A_T	1225447	309.207	3.74933	chr12	21395835	A	T	2.6e-13	-12.585	0.283334	0.0387428	0.156848	-4e-04;-4e-04;-0.0013	0.10;-0.02;-0.02	NA, NA, CCCCCC1C(O1)/C=C/C(=O)CCCCCCCC(=O)O
EIC_51;EIC_58;Putative_9-Oxo-11-(3-pentyl-2-oxiranyl)-10E-undecenoic acid	54	rs2199680	chr12:21415496_A_T	1225447	309.207	3.74933	chr12	21415496	A	T	3e-13	-12.5229	0.282463	0.0387112	0.157422	-4e-04;-4e-04;-0.0013	0.10;-0.02;-0.02	NA, NA, CCCCCC1C(O1)/C=C/C(=O)CCCCCCCC(=O)O
Eicosanoid_9-HpODE [M-H]	54	rs4149056	chr12:21331549_T_C	1505664	311.223	4.79767	chr12	21331549	T	C	1.8e-16	-15.7447	0.331167	0.0402308	0.150153	0	0.1	CCCCC/C=C/C=C/C(CCCCCCCC(=O)O)OO
Eicosanoid_9-HpODE [M-H]	54	rs73079476	chr12:21343833_A_C	1505664	311.223	4.79767	chr12	21343833	A	C	1.3e-15	-14.8861	0.321104	0.0401786	0.149005	0	0.1	CCCCC/C=C/C=C/C(CCCCCCCC(=O)O)OO
Eicosanoid_9-HpODE [M-H]	54	rs11519067	chr12:21412403_A_T	1505664	311.223	4.79767	chr12	21412403	A	T	7.1e-15	-14.1487	0.309611	0.0397777	0.156274	0	0.1	CCCCC/C=C/C=C/C(CCCCCCCC(=O)O)OO
Eicosanoid_9-HpODE [M-H]	54	rs2199680	chr12:21415496_A_T	1505664	311.223	4.79767	chr12	21415496	A	T	2.9e-14	-13.5376	0.301361	0.0396485	0.157422	0	0.1	CCCCC/C=C/C=C/C(CCCCCCCC(=O)O)OO
Eicosanoid_9-HpODE [M-H]	54	rs11045899	chr12:21395835_A_T	1505664	311.223	4.79767	chr12	21395835	A	T	6.1e-14	-13.2147	0.297825	0.0396808	0.156848	0	0.1	CCCCC/C=C/C=C/C(CCCCCCCC(=O)O)OO
EIC_271	54	rs4149056	chr12:21331549_T_C	1032592	355.25	3.21283	chr12	21331549	T	C	2.4e-16	-15.6198	0.318552	0.0388473	0.150577	0.0012	-0.07	NA
EIC_271	54	rs73079476	chr12:21343833_A_C	1032592	355.25	3.21283	chr12	21343833	A	C	2.8e-15	-14.5528	0.306491	0.0387963	0.149423	0.0012	-0.07	NA
EIC_271	54	rs11045899	chr12:21395835_A_T	1032592	355.25	3.21283	chr12	21395835	A	T	2.1e-12	-11.6778	0.269401	0.0383265	0.157115	0.0012	-0.07	NA
EIC_271	54	rs59205959	chr12:21400966_G_A	1032592	355.25	3.21283	chr12	21400966	G	A	2.3e-12	-11.6383	0.26892	0.0383379	0.156923	0.0012	-0.07	NA
EIC_271	54	rs2199680	chr12:21415496_A_T	1032592	355.25	3.21283	chr12	21415496	A	T	3.1e-12	-11.5086	0.266951	0.0382951	0.157692	0.0012	-0.07	NA
EIC_221	54	rs4149056	chr12:21331549_T_C	1464372	349.24	4.5695	chr12	21331549	T	C	6e-16	-15.2218	0.315792	0.0390371	0.150115	0.0017	-0.06	NA
EIC_221	54	rs59205959	chr12:21400966_G_A	1464372	349.24	4.5695	chr12	21400966	G	A	4.4e-14	-13.3565	0.290776	0.0385134	0.156633	0.0017	-0.06	NA
EIC_221	54	rs11045899	chr12:21395835_A_T	1464372	349.24	4.5695	chr12	21395835	A	T	4.9e-14	-13.3098	0.290131	0.0385019	0.156825	0.0017	-0.06	NA
EIC_221	54	rs2199680	chr12:21415496_A_T	1464372	349.24	4.5695	chr12	21415496	A	T	6.7e-14	-13.1739	0.28826	0.0384705	0.1574	0.0017	-0.06	NA
EIC_270	54	rs73079476	chr12:21343833_A_C	1224021	353.229	3.72467	chr12	21343833	A	C	2.6e-15	-14.585	0.313839	0.039692	0.148871	-0.0038	0.05	NA
EIC_270	54	rs4149056	chr12:21331549_T_C	1224021	353.229	3.72467	chr12	21331549	T	C	2.7e-15	-14.5686	0.314113	0.0397435	0.150019	-0.0038	0.05	NA
EIC_270	54	rs73069021	chr12:21399955_G_A	1224021	353.229	3.72467	chr12	21399955	G	A	6.2e-13	-12.2076	0.282924	0.0393139	0.15576	-0.0038	0.05	NA
EIC_270	54	rs11045899	chr12:21395835_A_T	1224021	353.229	3.72467	chr12	21395835	A	T	7.6e-13	-12.1192	0.281014	0.0391992	0.156716	-0.0038	0.05	NA
EIC_270	54	rs2199680	chr12:21415496_A_T	1224021	353.229	3.72467	chr12	21415496	A	T	1.5e-12	-11.8239	0.277105	0.0391672	0.15729	-0.0038	0.05	NA
Polar Molecule_GAMMA-LINOLENATE [M-H+Acetate]	54	rs4149056	chr12:21331549_T_C	1820956	337.239	6.216	chr12	21331549	T	C	7.7e-15	-14.1135	0.304301	0.0391488	0.150153	0.0019	-0.07	CCCCC/C=C\C/C=C\C/C=C\CCCCC(=O)[O-]
Polar Molecule_GAMMA-LINOLENATE [M-H+Acetate]	54	rs73079476	chr12:21343833_A_C	1820956	337.239	6.216	chr12	21343833	A	C	1.2e-13	-12.9208	0.289805	0.039098	0.149005	0.0019	-0.07	CCCCC/C=C\C/C=C\C/C=C\CCCCC(=O)[O-]
Eicosanoid_5(S) HETrE [M-H+Acetate]	54	rs58310495	chr12:21357711_C_T	1772714	381.264	6.03717	chr12	21357711	C	T	1.1e-14	-13.9586	0.304247	0.0393929	0.148814	0.0011	0.04	CCCCCCCC/C=C\C/C=C\C=C\[C@H](CCCC(=O)O)O
Eicosanoid_5(S) HETrE [M-H+Acetate]	54	rs4149056	chr12:21331549_T_C	1772714	381.264	6.03717	chr12	21331549	T	C	4.6e-14	-13.3372	0.295058	0.0391217	0.150153	0.0011	0.04	CCCCCCCC/C=C\C/C=C\C=C\[C@H](CCCC(=O)O)O
Eicosanoid_5(S) HETrE [M-H+Acetate]	54	rs73069021	chr12:21399955_G_A	1772714	381.264	6.03717	chr12	21399955	G	A	2e-12	-11.699	0.272221	0.0386994	0.155891	0.0011	0.04	CCCCCCCC/C=C\C/C=C\C=C\[C@H](CCCC(=O)O)O
Eicosanoid_5(S) HETrE [M-H+Acetate]	54	rs11045899	chr12:21395835_A_T	1772714	381.264	6.03717	chr12	21395835	A	T	2.3e-12	-11.6383	0.27073	0.0385868	0.156848	0.0011	0.04	CCCCCCCC/C=C\C/C=C\C=C\[C@H](CCCC(=O)O)O
Eicosanoid_17-HETE [M-H+Acetate];Eicosanoid_18(+/-)-HETE [M-H+Acetate];Eicosanoid_20-HETE [M-H+Acetate]	54	rs58310495	chr12:21357711_C_T	1366531	379.25	4.21183	chr12	21357711	C	T	1.5e-13	-12.8239	0.295989	0.0400698	0.148814	0.0030;0.0030;0.0030	-0.10;-0.04;0.03	CCCC(C/C=C\C/C=C\C/C=C\C/C=C\CCCC(=O)O)O, CCC(CC/C=C\C/C=C\C/C=C\C/C=C\CCCC(=O)O)O, C(CC/C=C\C/C=C\C/C=C\C/C=C\CCCC(=O)O)CCO
Eicosanoid_17-HETE [M-H+Acetate];Eicosanoid_18(+/-)-HETE [M-H+Acetate];Eicosanoid_20-HETE [M-H+Acetate]	54	rs4149056	chr12:21331549_T_C	1366531	379.25	4.21183	chr12	21331549	T	C	1.8e-12	-11.7447	0.280483	0.0397939	0.150153	0.0030;0.0030;0.0030	-0.10;-0.04;0.03	CCCC(C/C=C\C/C=C\C/C=C\C/C=C\CCCC(=O)O)O, CCC(CC/C=C\C/C=C\C/C=C\C/C=C\CCCC(=O)O)O, C(CC/C=C\C/C=C\C/C=C\C/C=C\CCCC(=O)O)CCO
EIC_164;EIC_166;EIC_174;EIC_175;Eicosanoid_HXA3 [M-H];Eicosanoid_HXB3 [M-H]	54	rs4149056	chr12:21331549_T_C	1309538	335.219	4.02067	chr12	21331549	T	C	7.4e-13	-12.1308	0.277749	0.0387239	0.150153	-0.0035;-0.0035;-0.0035;-0.0035;-0.0035;-0.0035	0.00;0.09;-0.03;-0.09;0.09;0.01	NA, NA, NA, NA, CCCCC/C=C\C[C@H]1C(O1)/C=C/C(C/C=C\CCCC(=O)O)O, CCCCC/C=C\C[C@H]1C(O1)C(/C=C\C/C=C\CCCC(=O)O)O
EIC_72	54	rs11045856	chr12:21350689_T_G	1605957	313.238	5.22317	chr12	21350689	T	G	9.6e-13	-12.0177	-0.230979	0.0323675	0.243305	0.0001	0.02	NA
Eicosanoid_8,9-diHETrE [M-H+Acetate]	54	rs4149056	chr12:21331549_T_C	1306509	397.261	4.00833	chr12	21331549	T	C	1.2e-12	-11.9208	0.301357	0.0424296	0.152212	0.0031	-0.03	CCCCCC=CCC=CCC(C(CC=CCCCC(=O)O)O)O
EIC_351;EIC_352	54	rs4149056	chr12:21331549_T_C	649067	391.22	2.21692	chr12	21331549	T	C	1.7e-12	-11.7696	0.280061	0.0396878	0.149885	0.0072;0.0072	-0.06;-0.02	NA, NA
Eicosanoid_13-HpODE [M-H+Acetate]	54	rs11519067	chr12:21412403_A_T	1468891	371.241	4.59417	chr12	21412403	A	T	2.2e-12	-11.6576	0.316023	0.0450126	0.16114	-0.0013	-0.08	CCCCCC(/C=C/C=C\CCCCCCCC(=O)O)OO
Putative_7a,17a-Dimethyl-5b-androstane-3a,17b-diol glucuronide	54	rs4149056	chr12:21331549_T_C	784925	495.297	2.5345	chr12	21331549	T	C	3.2e-12	-11.4949	0.278745	0.040006	0.150326	-0.0052	0.05	NA
Eicosanoid_PGD3 [M-H+Acetate]	69	rs352939	chr16:89710378_G_A	560252	409.219	1.998	chr16	89710378	G	A	1.5e-13	-12.8239	-0.215746	0.0292091	0.492678	-0.0029	0.04	CC/C=C\C[C@@H](/C=C/[C@@H]1[C@H]([C@H](CC1=O)O)C/C=C\CCCC(=O)O)O
[truncated: 140 more rows]
